# Supplementary material for: Enhanced Accuracy for Multiclass Mental Workload Detection Using Long Short-Term Memory for Brain–Computer Interface
Source: Front Neurosci. 2020 Jun 23;14:584. doi: 10.3389/fnins.2020.00584 (PMC7324788; doi:10.3389/fnins.2020.00584)
Supplement: Supplementary file 4 [file Data_Sheet_4.CSV]

8.18E-07	-3.79E-07	-7.00E-07	2.59E-06	-1.60E-07	-6.63E-07	-1.51E-06	-7.70E-09	-3.15E-08	4.76E-07	-2.53E-06	-3.08E-06	-1.96E-06	-8.26E-06	-1.59E-06	-3.09E-07	1.51E-06	6.58E-08	5.98E-08	4.18E-07
-2.75E-07	1.34E-07	1.83E-07	-4.66E-06	-2.01E-07	-6.71E-07	1.23E-07	-6.34E-09	6.58E-10	1.40E-08	2.45E-07	7.13E-07	8.96E-07	-3.51E-06	-1.18E-07	-2.78E-07	3.86E-06	3.99E-09	4.90E-08	6.73E-08
-3.74E-07	2.94E-07	1.50E-07	3.10E-06	5.49E-07	1.55E-07	-1.51E-06	6.64E-09	2.16E-09	-3.86E-08	2.50E-06	2.30E-06	-3.01E-07	1.22E-05	1.58E-06	-2.96E-06	1.51E-06	-1.12E-07	-1.13E-07	-1.64E-07
6.33E-07	-2.18E-07	-2.51E-07	1.56E-06	-3.61E-07	5.84E-07	-1.51E-06	-2.55E-08	9.23E-09	3.43E-08	-2.69E-06	-2.41E-06	-4.45E-07	-8.65E-06	-1.55E-06	3.46E-06	1.51E-06	1.75E-08	7.35E-08	1.23E-07
-3.56E-07	-4.11E-08	-7.73E-08	-4.85E-06	-3.04E-07	1.89E-07	7.09E-07	4.90E-08	1.64E-08	1.69E-08	3.35E-07	2.99E-07	6.11E-07	8.23E-07	2.04E-07	1.45E-06	4.80E-06	9.09E-08	4.48E-08	3.16E-08
-1.58E-07	4.13E-07	1.38E-06	8.91E-06	5.56E-07	-1.15E-06	-1.51E-06	-5.83E-08	-5.00E-08	-3.88E-08	2.26E-06	2.04E-06	1.84E-07	1.03E-05	5.45E-07	-5.79E-06	1.51E-06	-1.16E-07	-1.36E-07	-1.06E-07
4.70E-07	-4.26E-07	-1.46E-06	-4.06E-06	-2.81E-07	9.34E-07	-1.51E-06	2.48E-08	2.15E-08	2.18E-08	-2.65E-06	-2.44E-06	-1.01E-06	-1.11E-05	-8.29E-07	4.26E-06	1.51E-06	4.60E-08	8.28E-08	7.43E-08
-5.06E-07	-2.75E-07	-6.91E-07	-3.45E-06	-1.63E-07	3.53E-07	1.88E-07	1.55E-08	1.20E-08	-4.55E-09	4.50E-07	3.13E-07	-2.93E-08	6.25E-06	9.86E-07	1.24E-06	2.15E-06	2.08E-08	9.08E-09	-4.18E-08
5.39E-07	8.95E-07	-2.16E-07	3.45E-06	2.60E-07	-1.51E-06	-1.51E-06	-1.20E-08	-4.25E-08	9.71E-09	2.35E-06	1.91E-06	-5.05E-06	-6.25E-06	-8.55E-07	-5.68E-06	1.51E-06	-5.46E-08	4.25E-08	2.66E-08
-4.66E-09	-5.56E-07	1.07E-06	-4.25E-08	-8.41E-08	1.01E-06	-1.51E-06	-1.91E-08	8.23E-09	1.71E-08	-2.73E-06	-2.05E-06	5.69E-06	4.25E-08	-8.14E-08	4.20E-06	1.51E-06	1.31E-08	2.25E-08	3.20E-08
-1.12E-06	-3.06E-07	1.89E-07	-3.20E-06	-4.60E-08	3.11E-07	1.98E-07	3.49E-08	7.84E-09	-1.19E-08	2.44E-07	7.25E-07	1.74E-06	7.46E-06	1.45E-06	1.07E-06	1.18E-06	7.99E-09	-2.69E-08	-4.73E-08
1.46E-06	7.94E-07	-1.20E-06	3.20E-06	6.64E-08	-1.10E-06	-4.34E-07	-2.21E-08	-1.60E-08	-1.26E-08	2.05E-06	4.25E-07	-7.38E-06	-7.46E-06	-1.51E-06	-3.70E-06	-3.13E-06	-1.68E-08	4.33E-09	9.75E-09
-5.49E-07	-5.36E-07	1.09E-06	-4.25E-08	1.93E-08	8.85E-07	5.30E-07	2.68E-08	-2.40E-08	-1.24E-08	-2.39E-06	-1.29E-06	5.70E-06	4.25E-08	6.99E-08	2.94E-06	3.39E-06	2.94E-08	-1.81E-08	9.73E-09
-7.96E-07	-5.59E-08	3.29E-07	-2.99E-06	4.39E-08	4.48E-07	1.31E-06	-7.40E-09	6.48E-08	2.28E-08	1.46E-06	1.80E-06	1.68E-06	8.08E-06	1.71E-06	8.99E-07	3.55E-07	-4.25E-08	3.24E-08	-4.06E-08
1.50E-06	2.24E-07	-1.68E-06	2.99E-06	-5.38E-08	-5.08E-07	-1.06E-06	-1.86E-09	-2.48E-08	-1.03E-08	1.15E-07	-1.83E-06	-7.56E-06	-8.08E-06	-1.76E-06	-1.43E-06	-2.20E-06	1.71E-08	-1.86E-08	3.09E-08
-5.74E-07	-1.63E-07	1.18E-06	-4.25E-08	-3.01E-08	2.00E-07	-8.55E-07	2.74E-09	-6.36E-08	6.58E-09	-1.41E-06	1.60E-07	5.63E-06	4.25E-08	-2.28E-08	7.43E-07	4.84E-07	2.95E-08	-3.16E-08	6.16E-08
-8.30E-07	5.08E-08	2.68E-07	-2.79E-06	1.29E-07	-3.79E-09	1.90E-06	-1.21E-08	5.45E-08	-1.61E-08	1.86E-06	2.10E-06	1.46E-06	8.35E-06	1.78E-06	-1.63E-07	7.51E-07	-5.51E-08	-4.24E-08	-1.48E-07
1.15E-06	-2.63E-07	-2.49E-06	2.79E-06	-1.36E-07	6.90E-08	-1.75E-06	-2.69E-08	-2.36E-08	1.70E-08	-1.49E-06	-3.10E-06	-7.88E-06	-8.35E-06	-1.84E-06	-6.23E-08	-3.16E-06	-2.96E-08	3.28E-08	9.10E-08
-3.84E-07	2.26E-07	2.34E-06	-4.25E-08	-5.61E-08	-1.74E-07	1.53E-06	2.34E-08	2.13E-08	2.70E-08	-4.20E-07	1.05E-06	6.85E-06	4.25E-08	-2.34E-08	-7.35E-08	4.18E-06	6.38E-08	1.29E-07	1.33E-07
-7.18E-07	1.04E-07	4.31E-07	-2.71E-06	1.96E-07	3.09E-07	-1.51E-06	1.85E-08	-1.53E-09	-4.40E-08	2.26E-06	2.21E-06	1.07E-06	8.26E-06	1.76E-06	-7.56E-08	1.51E-06	-6.05E-08	-1.48E-07	-2.24E-07
1.05E-06	-3.15E-07	-1.78E-06	2.71E-06	-1.01E-07	-3.99E-07	-1.51E-06	-1.79E-08	-1.51E-08	9.59E-09	-2.15E-06	-2.93E-06	-5.09E-06	-8.26E-06	-1.69E-06	-3.69E-07	1.51E-06	-4.01E-09	5.51E-08	8.54E-08
-3.95E-07	1.81E-07	1.35E-06	-4.79E-08	-8.58E-08	-7.01E-08	-1.07E-06	1.78E-08	6.58E-10	3.06E-08	-6.18E-09	7.48E-07	4.08E-06	-3.61E-08	9.61E-09	4.34E-07	1.04E-06	1.15E-07	4.90E-08	9.83E-08
-5.01E-07	2.69E-07	2.23E-07	-2.29E-06	3.50E-07	7.05E-07	-1.51E-06	-4.18E-08	2.69E-08	-4.78E-08	2.44E-06	2.39E-06	1.05E-07	8.36E-06	1.71E-06	-4.28E-07	1.51E-06	-1.80E-07	-9.48E-08	-1.90E-07
7.09E-07	-2.63E-07	-3.33E-07	2.34E-06	-3.05E-07	-6.01E-07	-1.51E-06	2.71E-08	-1.55E-08	3.41E-08	-2.73E-06	-2.63E-06	-8.56E-07	-8.33E-06	-1.79E-06	8.75E-08	1.51E-06	9.63E-08	5.49E-08	1.23E-07
-2.98E-07	-5.15E-08	2.13E-07	-5.91E-06	-2.65E-07	-1.75E-07	-4.70E-07	2.05E-08	1.24E-08	1.16E-08	3.31E-07	2.01E-07	7.66E-07	-4.45E-06	-4.68E-08	8.08E-07	1.86E-06	3.40E-08	5.79E-08	4.64E-08
-3.11E-07	3.05E-07	2.06E-07	4.80E-06	6.63E-07	-1.66E-06	-1.51E-06	-3.31E-08	-3.39E-08	-6.06E-08	2.43E-06	2.23E-06	-2.74E-07	1.51E-06	1.50E-06	-7.65E-06	1.51E-06	-9.06E-08	-1.40E-07	-1.80E-07
6.48E-07	-2.49E-07	-4.36E-07	1.10E-06	-3.60E-07	1.83E-06	-1.51E-06	1.44E-08	3.36E-08	4.91E-08	-2.61E-06	-2.45E-06	-5.95E-07	-8.66E-06	-1.43E-06	6.90E-06	1.51E-06	3.91E-08	9.19E-08	1.34E-07
-3.80E-07	-5.14E-08	-3.35E-07	-3.99E-06	-3.03E-07	2.70E-07	-7.83E-08	1.13E-08	4.25E-09	2.64E-08	3.06E-07	4.15E-07	2.39E-07	3.66E-06	4.14E-07	1.69E-06	3.18E-06	8.50E-09	3.56E-08	5.75E-08
-7.10E-08	5.61E-07	1.43E-06	7.66E-06	4.99E-07	-9.80E-07	-1.51E-06	-2.89E-08	-5.00E-08	-5.80E-08	2.30E-06	2.10E-06	6.54E-08	6.40E-06	1.54E-07	-5.54E-06	1.51E-06	-7.89E-08	-1.36E-07	-1.59E-07
3.94E-07	-5.15E-07	-1.18E-06	-3.68E-06	-2.73E-07	9.11E-07	-1.51E-06	6.35E-09	2.53E-08	2.20E-08	-2.73E-06	-2.49E-06	-3.70E-07	-1.01E-05	-7.44E-07	4.30E-06	1.51E-06	6.20E-08	6.91E-08	7.49E-08
-6.21E-07	-3.33E-07	-3.06E-07	-3.39E-06	-1.15E-07	2.43E-07	1.86E-07	1.41E-08	2.04E-08	-9.71E-09	3.83E-07	2.23E-07	6.49E-07	6.43E-06	1.18E-06	1.03E-06	2.35E-06	3.86E-08	3.19E-08	-2.66E-08
6.76E-07	9.63E-07	-5.36E-07	3.39E-06	1.78E-07	-1.61E-06	-1.51E-06	-4.25E-09	-8.29E-09	9.71E-09	2.48E-06	1.95E-06	-5.68E-06	-6.43E-06	-1.06E-06	-6.05E-06	1.51E-06	-7.88E-08	-2.26E-08	2.66E-08
6.45E-09	-6.01E-07	1.05E-06	-4.25E-08	3.16E-09	1.26E-06	-1.51E-06	-1.78E-08	-1.59E-08	9.63E-09	-2.66E-06	-2.05E-06	5.60E-06	4.25E-08	2.19E-08	4.81E-06	1.51E-06	-3.83E-09	4.46E-09	2.64E-08
-1.16E-06	-2.81E-07	1.99E-07	-3.19E-06	-3.06E-08	1.70E-07	1.19E-06	1.95E-08	4.88E-08	5.30E-09	1.89E-07	7.91E-07	1.81E-06	7.49E-06	1.58E-06	7.33E-07	1.80E-06	-1.43E-08	3.68E-08	-1.51E-08
1.49E-06	8.11E-07	-1.11E-06	3.19E-06	1.31E-08	-1.64E-06	-2.09E-06	-8.21E-09	-1.23E-08	-1.49E-08	2.11E-06	4.59E-07	-7.31E-06	-7.49E-06	-1.68E-06	-5.34E-06	-4.56E-06	2.28E-08	-9.28E-09	-1.13E-08
-5.64E-07	-5.56E-07	8.56E-07	-4.25E-08	-1.15E-09	1.56E-06	9.00E-07	2.10E-08	-3.64E-08	-5.16E-09	-2.49E-06	-1.34E-06	5.45E-06	4.25E-08	5.89E-08	4.84E-06	2.76E-06	3.49E-08	-2.74E-08	1.51E-08
-8.41E-07	-5.51E-08	3.39E-07	-3.09E-06	2.29E-08	3.43E-07	1.54E-06	-1.61E-08	4.45E-08	8.08E-09	1.29E-06	1.74E-06	1.91E-06	7.95E-06	1.71E-06	9.78E-07	1.66E-06	-2.16E-08	5.16E-10	-5.18E-08
1.56E-06	3.13E-07	-1.12E-06	3.09E-06	-1.84E-08	-1.21E-06	-2.08E-06	-1.71E-09	-2.86E-08	-1.26E-08	5.04E-07	-1.50E-06	-7.31E-06	-7.95E-06	-1.74E-06	-3.59E-06	-4.59E-06	1.76E-08	-4.98E-09	9.93E-09
-5.59E-07	-2.38E-07	6.09E-07	-4.25E-08	8.45E-09	8.64E-07	7.58E-07	3.41E-09	-5.15E-08	-1.01E-08	-1.58E-06	-1.20E-07	5.19E-06	4.25E-08	8.49E-08	2.61E-06	3.81E-06	-3.55E-08	-2.24E-08	3.08E-08
-8.95E-07	1.53E-08	3.14E-07	-2.81E-06	9.31E-08	-2.20E-08	1.08E-06	3.26E-08	6.31E-08	1.04E-08	1.75E-06	2.03E-06	1.50E-06	8.40E-06	1.80E-06	-3.06E-07	-5.81E-07	4.38E-08	-1.90E-08	-8.95E-08
1.21E-06	-2.33E-07	-1.71E-06	2.81E-06	-1.11E-07	5.41E-08	-2.25E-07	-4.40E-08	-3.21E-08	-2.63E-10	-1.26E-06	-2.96E-06	-7.29E-06	-8.40E-06	-1.90E-06	4.08E-08	-6.16E-07	-5.23E-08	9.31E-09	5.88E-08
-4.05E-07	2.16E-07	1.53E-06	-4.25E-08	-7.33E-08	-5.18E-09	-3.00E-07	1.63E-08	-3.10E-08	2.75E-08	-5.84E-07	9.40E-07	6.03E-06	4.25E-08	-9.56E-08	3.40E-07	1.40E-06	2.18E-08	9.65E-09	1.34E-07
-7.63E-07	8.86E-08	2.51E-07	-2.76E-06	2.10E-07	5.38E-08	-1.51E-06	-1.95E-08	5.45E-08	-3.74E-08	2.20E-06	2.25E-06	8.51E-07	8.30E-06	1.93E-06	-3.66E-07	1.51E-06	-5.34E-08	-4.24E-08	-2.20E-07
8.55E-07	-3.56E-07	-2.06E-06	2.76E-06	-1.21E-07	-2.81E-07	-1.51E-06	1.64E-08	-6.93E-09	1.95E-08	-2.14E-06	-3.11E-06	-6.14E-06	-8.30E-06	-1.83E-06	-5.63E-07	1.51E-06	2.20E-08	7.83E-08	1.13E-07
-9.06E-08	2.58E-07	1.78E-06	-4.25E-08	-5.68E-08	9.41E-08	-1.59E-06	6.18E-09	-3.35E-09	1.59E-08	1.16E-07	9.04E-07	5.19E-06	4.25E-08	3.58E-08	6.06E-07	-1.20E-06	6.21E-08	6.19E-08	8.71E-08
-6.83E-07	2.19E-07	6.39E-07	-2.65E-06	2.49E-07	9.49E-07	-1.51E-06	4.39E-10	1.03E-08	-2.53E-08	2.23E-06	2.41E-06	1.59E-06	8.26E-06	1.80E-06	4.65E-07	1.51E-06	-6.69E-08	-1.40E-07	-1.73E-07
8.50E-07	-4.09E-07	-7.34E-07	2.65E-06	-2.28E-07	-1.04E-06	-1.51E-06	-2.13E-08	5.20E-09	2.05E-09	-2.49E-06	-3.15E-06	-2.18E-06	-8.26E-06	-1.91E-06	-8.50E-07	1.51E-06	3.21E-08	8.75E-08	7.98E-08
-2.51E-07	8.04E-08	3.83E-07	-3.20E-06	-6.13E-08	-4.20E-07	-2.03E-06	3.50E-08	8.33E-09	3.06E-08	2.66E-07	5.68E-07	1.26E-06	-2.41E-06	9.20E-08	1.46E-09	-1.53E-06	7.35E-08	7.08E-08	9.83E-08
-4.48E-07	3.56E-07	5.75E-08	1.12E-06	4.51E-07	1.14E-06	-1.51E-06	-2.04E-08	-3.46E-08	-4.78E-08	2.48E-06	2.56E-06	-4.93E-07	1.09E-05	1.78E-06	-2.10E-07	1.51E-06	-1.01E-07	-1.91E-07	-1.90E-07
6.46E-07	-2.55E-07	-3.16E-07	2.08E-06	-3.95E-07	-6.21E-07	-1.51E-06	1.46E-08	-2.53E-09	1.71E-08	-2.84E-06	-2.61E-06	-6.75E-07	-8.44E-06	-1.91E-06	4.80E-07	1.51E-06	3.99E-08	6.58E-08	9.11E-08
-3.26E-07	-5.06E-08	2.59E-07	-6.26E-06	-3.08E-07	-1.55E-07	-3.11E-07	-1.50E-08	2.91E-08	2.66E-08	3.53E-07	2.60E-07	1.17E-06	-4.71E-06	4.24E-09	6.94E-07	3.10E-06	2.66E-08	1.03E-07	5.80E-08
-2.56E-07	3.28E-07	-1.01E-07	5.33E-06	7.05E-07	-1.15E-06	-1.51E-06	-9.49E-09	-3.39E-08	-5.86E-08	2.45E-06	2.25E-06	-1.15E-06	1.51E-06	1.45E-06	-6.44E-06	1.51E-06	-9.35E-08	-1.40E-07	-1.60E-07
6.29E-07	-2.18E-07	-1.73E-07	9.35E-07	-3.84E-07	1.33E-06	-1.51E-06	2.93E-08	2.15E-08	3.20E-08	-2.63E-06	-2.36E-06	2.35E-07	-8.63E-06	-1.40E-06	5.76E-06	1.51E-06	8.00E-08	8.28E-08	1.02E-07
-3.58E-07	-7.26E-08	-2.78E-07	-3.96E-06	-2.71E-07	1.76E-07	-2.18E-08	-8.49E-09	1.64E-08	2.66E-08	3.70E-07	3.25E-07	3.13E-07	3.70E-06	5.00E-07	1.46E-06	3.31E-06	2.20E-08	4.48E-08	5.80E-08
-1.18E-07	5.00E-07	1.40E-06	7.79E-06	5.50E-07	-1.26E-06	-1.51E-06	-2.08E-08	-4.15E-08	-4.86E-08	2.25E-06	2.05E-06	1.69E-07	6.75E-06	2.50E-07	-6.46E-06	1.51E-06	-1.02E-07	-1.13E-07	-1.33E-07
2.84E-07	-5.19E-07	-1.23E-06	-3.83E-06	-2.73E-07	1.05E-06	-1.51E-06	-1.60E-09	1.30E-08	2.20E-08	-2.69E-06	-2.54E-06	-8.30E-07	-1.05E-05	-7.44E-07	4.98E-06	1.51E-06	1.84E-08	5.95E-08	7.50E-08
-4.30E-07	-2.33E-07	-5.53E-07	-3.43E-06	-1.53E-07	4.01E-07	-7.05E-08	-1.61E-09	1.20E-08	7.41E-09	4.09E-07	4.00E-07	3.06E-07	6.25E-06	1.10E-06	1.43E-06	1.85E-06	1.81E-08	9.08E-09	5.59E-09
5.35E-07	9.36E-07	-2.00E-07	3.43E-06	2.13E-07	-1.96E-06	-1.51E-06	-4.86E-09	-4.25E-08	-4.25E-08	2.40E-06	2.01E-06	-5.18E-06	-6.25E-06	-9.54E-07	-7.36E-06	1.51E-06	-1.33E-08	4.25E-08	4.25E-08
4.55E-08	-6.61E-07	1.01E-06	-4.25E-08	-4.46E-08	1.58E-06	-1.51E-06	3.24E-09	1.21E-08	9.63E-09	-2.70E-06	-2.33E-06	5.58E-06	4.25E-08	-7.29E-08	6.13E-06	1.51E-06	3.13E-08	9.14E-09	2.64E-08
-1.05E-06	-3.36E-07	-4.06E-08	-3.21E-06	-1.02E-07	1.84E-07	5.94E-07	-3.24E-09	-4.25E-08	-2.18E-09	1.29E-07	6.05E-07	1.31E-06	7.25E-06	1.38E-06	9.69E-07	2.55E-06	-3.13E-08	4.25E-08	-2.08E-08
1.29E-06	8.83E-07	-8.23E-07	3.21E-06	8.21E-08	-2.25E-06	2.08E-06	9.70E-09	-1.66E-08	-4.25E-08	2.35E-06	9.30E-07	-6.78E-06	-7.25E-06	-1.49E-06	-7.85E-06	-2.31E-06	2.65E-08	-4.55E-08	4.25E-08
-2.93E-07	-5.66E-07	7.26E-07	-4.25E-08	-3.30E-08	2.20E-06	-3.10E-06	-4.25E-08	1.28E-08	-2.23E-08	-2.58E-06	-1.55E-06	5.20E-06	4.25E-08	1.64E-08	7.09E-06	-2.50E-07	4.25E-08	5.89E-08	-1.68E-08
-1.05E-06	-8.63E-08	2.70E-07	-3.18E-06	-5.00E-10	2.20E-07	1.70E-06	2.28E-08	2.01E-08	2.75E-08	7.31E-07	1.46E-06	2.09E-06	7.71E-06	1.65E-06	6.01E-07	2.68E-06	1.73E-08	-1.75E-08	1.48E-09
1.54E-06	5.48E-07	-1.15E-06	3.18E-06	1.76E-08	-1.21E-06	-1.21E-06	-4.84E-09	-2.84E-08	-2.24E-08	1.48E-06	-5.81E-07	-7.40E-06	-7.71E-06	-1.69E-06	-3.45E-06	-4.39E-06	-1.33E-08	-4.95E-09	-1.69E-08
-4.75E-07	-4.61E-07	9.53E-07	-4.25E-08	1.89E-08	7.66E-07	2.30E-07	4.84E-09	-2.40E-08	-1.01E-08	-2.08E-06	-8.85E-07	5.53E-06	4.25E-08	9.59E-08	2.40E-06	2.53E-06	1.33E-08	-1.81E-08	3.08E-08
-9.68E-07	-4.46E-08	3.33E-07	-3.04E-06	1.09E-07	4.65E-07	1.38E-06	-2.11E-08	6.48E-08	3.25E-08	1.31E-06	1.84E-06	1.78E-06	7.99E-06	1.88E-06	1.12E-06	1.85E-06	-3.51E-08	3.24E-08	-1.39E-08
1.53E-06	2.98E-07	-1.55E-06	3.04E-06	-1.08E-07	-9.44E-07	-1.90E-06	1.14E-08	-2.86E-08	-1.28E-08	2.43E-07	-1.61E-06	-7.50E-06	-7.99E-06	-1.94E-06	-2.88E-06	-4.60E-06	8.63E-09	-5.16E-09	9.68E-09
-5.51E-07	-2.39E-07	1.11E-06	-4.25E-08	-2.11E-08	6.46E-07	6.46E-07	7.88E-09	-4.80E-08	-2.95E-08	-1.49E-06	-1.50E-07	5.73E-06	4.25E-08	4.61E-09	2.13E-06	2.26E-06	4.43E-08	-3.61E-08	-2.23E-08
-9.29E-07	2.84E-08	3.96E-07	-2.86E-06	1.30E-07	-2.93E-08	4.99E-07	1.34E-08	6.83E-08	2.00E-08	1.61E-06	2.00E-06	1.65E-06	8.35E-06	1.94E-06	-1.36E-07	-4.36E-07	-8.99E-09	1.85E-08	-6.31E-08
1.30E-06	-2.18E-07	-1.89E-06	2.86E-06	-8.43E-08	-8.70E-08	-1.20E-06	-3.26E-08	-5.75E-08	9.45E-09	-8.94E-07	-2.89E-06	-7.65E-06	-8.35E-06	-1.90E-06	-3.84E-07	-1.48E-06	-4.39E-08	-6.00E-08	8.53E-08
-4.58E-07	1.95E-07	1.58E-06	-4.25E-08	-7.76E-08	1.99E-07	-4.88E-07	-2.41E-08	-1.44E-08	-1.75E-08	-8.11E-07	9.24E-07	6.08E-06	4.25E-08	-7.91E-08	6.90E-07	6.54E-07	1.04E-09	5.53E-08	2.48E-08
-7.83E-07	6.21E-08	3.75E-07	-2.81E-06	1.86E-07	9.89E-08	9.83E-07	5.20E-08	4.25E-08	5.55E-10	2.04E-06	2.20E-06	1.44E-06	8.31E-06	1.94E-06	-8.99E-08	-1.10E-06	2.96E-08	-5.08E-08	-1.16E-07
9.05E-07	-3.79E-07	-2.64E-06	2.81E-06	-1.43E-07	-1.90E-07	1.17E-06	-1.64E-08	-3.09E-09	9.59E-09	-1.86E-06	-3.39E-06	-8.03E-06	-8.31E-06	-1.90E-06	-5.19E-07	2.28E-06	-2.20E-08	6.43E-08	8.54E-08
-7.91E-08	3.29E-07	2.36E-06	-4.25E-08	2.28E-08	-2.08E-08	-1.02E-06	-3.56E-08	1.25E-08	3.44E-08	-2.15E-08	1.29E-06	6.99E-06	4.25E-08	1.38E-07	3.60E-07	3.63E-07	-7.59E-09	1.05E-07	1.38E-07
-7.91E-07	8.58E-08	3.46E-07	-2.74E-06	1.55E-07	3.20E-07	-1.51E-06	2.40E-08	-5.59E-09	-4.40E-08	2.10E-06	2.14E-06	7.90E-07	8.29E-06	1.75E-06	-1.07E-09	1.51E-06	-7.00E-08	-1.84E-07	-2.24E-07
1.00E-06	-2.96E-07	-2.33E-06	2.74E-06	-1.58E-07	-2.65E-07	-1.51E-06	-1.51E-09	-6.93E-09	9.59E-09	-2.18E-06	-2.96E-06	-6.54E-06	-8.29E-06	-1.84E-06	-2.65E-07	1.51E-06	8.69E-08	7.83E-08	8.54E-08
-2.43E-07	1.36E-07	1.98E-06	-4.25E-08	-4.49E-08	-1.50E-07	-1.20E-06	3.10E-09	2.05E-08	1.59E-08	9.66E-08	7.05E-07	5.61E-06	4.25E-08	2.60E-08	1.95E-07	1.19E-06	3.09E-08	7.99E-08	8.73E-08
-6.83E-07	2.69E-07	4.24E-07	-2.64E-06	2.41E-07	7.10E-07	-1.51E-06	1.83E-09	-1.35E-08	-1.80E-08	2.21E-06	2.49E-06	8.79E-07	8.23E-06	1.76E-06	8.95E-08	1.51E-06	-8.54E-08	-1.59E-07	-1.68E-07
8.44E-07	-4.38E-07	-5.25E-07	2.64E-06	-1.95E-07	-7.15E-07	-1.51E-06	1.59E-09	-2.36E-08	1.17E-08	-2.48E-06	-3.21E-06	-1.56E-06	-8.23E-06	-1.84E-06	-5.39E-07	1.51E-06	4.99E-08	3.28E-08	1.06E-07
-2.89E-07	1.64E-07	4.71E-08	-2.43E-06	-1.59E-07	-3.76E-07	-2.16E-06	6.06E-09	3.71E-08	4.26E-09	1.75E-07	7.55E-07	7.05E-07	-1.83E-06	-9.94E-08	-1.71E-08	-1.25E-06	6.15E-08	1.25E-07	4.09E-08
-4.41E-07	3.28E-07	1.20E-07	2.30E-07	4.64E-07	1.01E-06	-1.51E-06	8.91E-09	-1.74E-08	-3.10E-08	2.51E-06	2.48E-06	-1.76E-07	1.02E-05	1.90E-06	-2.96E-07	1.51E-06	-8.90E-08	-1.44E-07	-1.59E-07
7.78E-07	-2.49E-07	-2.75E-07	2.19E-06	-3.19E-07	-5.26E-07	-1.51E-06	1.31E-09	-3.09E-09	2.45E-08	-2.64E-06	-2.63E-06	-6.99E-07	-8.38E-06	-1.80E-06	5.94E-07	1.51E-06	4.94E-08	6.43E-08	9.66E-08
-3.95E-07	-5.51E-08	2.70E-07	-5.88E-06	-2.95E-07	-3.36E-07	-8.65E-07	-3.66E-09	-1.58E-08	1.39E-08	2.10E-07	3.10E-07	1.08E-06	-4.43E-06	-6.39E-08	4.48E-07	1.73E-06	3.51E-08	4.41E-09	6.71E-08
-3.08E-07	3.14E-07	1.20E-07	4.68E-06	6.85E-07	-1.56E-06	-1.51E-06	-4.71E-08	1.89E-08	-5.33E-08	2.43E-06	2.21E-06	-5.24E-07	1.51E-06	1.59E-06	-7.40E-06	1.51E-06	-1.51E-07	-6.86E-08	-1.75E-07
4.43E-07	-2.40E-07	-2.63E-07	1.20E-06	-3.73E-07	1.84E-06	-1.51E-06	4.29E-08	-1.14E-08	4.16E-08	-2.78E-06	-2.45E-06	-4.64E-07	-8.69E-06	-1.50E-06	6.91E-06	1.51E-06	7.18E-08	4.15E-08	1.29E-07
-1.63E-07	5.19E-10	-1.78E-07	-4.68E-06	-3.23E-07	2.19E-07	9.41E-07	7.98E-09	8.29E-09	1.70E-08	4.49E-07	4.18E-07	5.61E-07	1.35E-06	2.80E-07	1.65E-06	4.80E-06	4.46E-08	2.26E-08	3.16E-08
-1.95E-07	3.70E-07	1.43E-06	6.20E-06	6.53E-07	-1.98E-06	-1.51E-06	-7.23E-08	-1.30E-08	-3.88E-08	2.28E-06	2.00E-06	3.83E-07	8.05E-06	7.15E-07	-8.50E-06	1.51E-06	-1.53E-07	-5.95E-08	-1.06E-07
5.41E-07	-3.91E-07	-1.43E-06	-1.51E-06	-3.46E-07	1.91E-06	-1.51E-06	3.34E-08	2.51E-08	1.21E-08	-2.58E-06	-2.44E-06	-9.88E-07	-9.41E-06	-1.03E-06	7.20E-06	1.51E-06	1.14E-07	6.86E-08	4.79E-08
-4.59E-07	-1.43E-07	-5.35E-07	-3.55E-06	-2.04E-07	4.43E-08	7.33E-07	2.75E-08	4.25E-09	2.45E-08	3.89E-07	3.59E-07	6.99E-08	5.55E-06	8.94E-07	1.04E-06	3.89E-06	3.04E-08	3.56E-08	3.75E-08
2.33E-07	7.41E-07	1.51E-06	6.26E-06	3.51E-07	-1.74E-06	-1.51E-06	-2.45E-08	-2.94E-08	-1.71E-08	2.30E-06	2.06E-06	-6.61E-08	1.88E-06	-4.90E-07	-7.65E-06	1.51E-06	-6.69E-08	-1.04E-07	-3.20E-08
1.90E-07	-6.83E-07	-6.49E-07	-2.71E-06	-1.10E-07	1.59E-06	-1.51E-06	1.48E-08	1.30E-08	9.63E-09	-2.78E-06	-2.61E-06	6.43E-07	-7.43E-06	-3.15E-07	6.53E-06	1.51E-06	4.03E-08	5.95E-08	2.64E-08
-8.04E-07	-2.94E-07	-5.60E-07	-3.35E-06	-1.28E-07	9.46E-08	7.70E-08	1.14E-08	1.21E-08	-2.18E-09	2.93E-07	5.10E-07	2.40E-07	6.76E-06	1.23E-06	9.01E-07	2.28E-06	8.63E-09	9.14E-09	-2.08E-08
9.29E-07	9.73E-07	-2.41E-07	3.35E-06	1.55E-07	-1.98E-06	-1.51E-06	-2.46E-08	-2.04E-08	-4.25E-08	2.51E-06	1.63E-06	-5.73E-06	-6.76E-06	-1.25E-06	-7.26E-06	1.51E-06	-6.75E-08	-3.19E-08	4.25E-08
-1.14E-07	-5.68E-07	5.81E-07	-4.25E-08	-9.73E-08	1.85E-06	-1.51E-06	1.88E-09	1.65E-08	-1.49E-08	-2.70E-06	-1.84E-06	5.18E-06	4.25E-08	-9.39E-08	6.15E-06	1.51E-06	5.04E-08	4.51E-08	-1.12E-08
-1.07E-06	-3.75E-07	2.01E-07	-3.20E-06	-3.60E-08	1.76E-07	-4.20E-07	-4.25E-08	1.61E-08	5.14E-09	1.89E-07	5.39E-07	1.93E-06	7.33E-06	1.51E-06	1.14E-06	1.08E-06	4.25E-08	-4.14E-09	-1.54E-08
1.34E-06	8.66E-07	-1.09E-06	3.20E-06	4.25E-08	-2.39E-06	-1.51E-06	-3.38E-09	-8.29E-09	-7.45E-09	2.26E-06	8.24E-07	-7.33E-06	-7.33E-06	-1.56E-06	-8.40E-06	1.51E-06	-3.18E-08	-2.26E-08	-5.61E-09
-2.54E-07	-5.30E-07	7.36E-07	-4.25E-08	2.63E-08	2.29E-06	-1.51E-06	1.14E-08	-2.81E-08	2.31E-09	-2.41E-06	-1.45E-06	5.04E-06	4.25E-08	1.03E-07	7.31E-06	1.51E-06	8.63E-09	-4.75E-09	2.10E-08
-1.12E-06	-1.29E-07	4.41E-07	-3.18E-06	-1.63E-08	1.79E-07	1.75E-06	-6.51E-09	1.13E-08	2.99E-08	5.24E-07	1.34E-06	2.39E-06	7.69E-06	1.66E-06	6.78E-07	2.56E-06	4.88E-09	-4.11E-08	2.25E-08
1.48E-06	5.84E-07	-1.11E-06	3.18E-06	-5.39E-08	-1.25E-06	-1.38E-06	-1.14E-08	-1.59E-08	-2.24E-08	1.55E-06	-3.84E-07	-7.36E-06	-7.69E-06	-1.89E-06	-3.84E-06	-4.38E-06	-8.56E-09	4.70E-09	-1.69E-08
-4.25E-07	-4.65E-07	9.88E-07	-4.25E-08	7.36E-08	1.02E-06	-5.31E-07	2.60E-08	4.61E-09	-5.16E-09	-2.19E-06	-1.00E-06	5.76E-06	4.25E-08	2.46E-07	3.35E-06	1.38E-06	4.86E-08	3.65E-08	1.51E-08
-9.59E-07	-5.19E-08	1.34E-07	-3.11E-06	2.89E-08	3.79E-07	2.13E-06	6.58E-09	5.29E-08	3.51E-08	1.21E-06	1.74E-06	1.49E-06	7.90E-06	1.75E-06	9.83E-07	3.00E-06	-4.69E-09	2.34E-08	7.41E-09
1.56E-06	3.54E-07	-1.04E-06	3.11E-06	1.24E-08	-1.00E-06	-2.15E-06	-1.48E-08	-4.91E-08	-3.00E-08	6.75E-07	-1.35E-06	-7.19E-06	-7.90E-06	-1.75E-06	-3.09E-06	-4.79E-06	-4.03E-08	-3.70E-08	-2.26E-08
-5.83E-07	-2.76E-07	8.06E-07	-4.25E-08	-7.09E-08	5.50E-07	4.75E-07	-8.08E-09	-2.40E-08	-2.95E-08	-1.78E-06	-2.95E-07	5.63E-06	4.25E-08	-5.34E-08	1.81E-06	2.45E-06	2.31E-08	-1.81E-08	-2.23E-08
-9.49E-07	-5.86E-08	3.40E-07	-2.98E-06	1.50E-07	3.49E-07	2.34E-07	8.08E-09	8.56E-08	3.99E-08	1.48E-06	1.84E-06	1.50E-06	8.18E-06	2.00E-06	7.09E-07	-5.05E-07	-2.31E-08	6.45E-08	-8.64E-09
1.46E-06	1.95E-07	-1.73E-06	2.98E-06	-1.35E-07	-4.04E-07	3.24E-07	6.56E-09	-4.11E-08	-1.05E-08	-1.93E-07	-1.93E-06	-7.56E-06	-8.18E-06	-2.01E-06	-1.16E-06	-2.03E-07	-4.89E-09	-1.46E-08	3.09E-08
-5.09E-07	-1.28E-07	1.35E-06	-4.25E-08	-3.98E-10	2.50E-07	-9.01E-07	-2.44E-08	-7.15E-08	-1.03E-08	-1.23E-06	1.55E-07	5.98E-06	4.25E-08	6.14E-08	8.94E-07	-2.33E-07	1.19E-09	-5.39E-08	3.03E-08
-9.05E-07	1.09E-08	1.46E-07	-2.88E-06	1.43E-07	-9.48E-08	-1.49E-07	1.79E-08	6.24E-08	8.26E-10	1.69E-06	1.99E-06	1.31E-06	8.35E-06	1.91E-06	-3.61E-07	-3.35E-06	3.69E-09	-1.95E-08	-1.16E-07
1.25E-06	-1.85E-07	-1.93E-06	2.88E-06	-1.30E-07	-4.24E-08	-2.03E-07	2.63E-08	-1.98E-08	2.05E-09	-1.10E-06	-2.88E-06	-7.61E-06	-8.35E-06	-1.93E-06	-1.61E-07	1.25E-06	4.90E-08	1.86E-08	7.98E-08
-4.19E-07	1.36E-07	1.90E-06	-4.25E-08	-3.13E-08	-9.50E-09	3.83E-07	-3.28E-08	-2.28E-08	6.58E-09	-6.98E-07	8.09E-07	6.51E-06	4.25E-08	-2.36E-08	3.58E-07	2.50E-06	-4.41E-08	3.21E-08	6.16E-08
-7.95E-07	6.18E-08	1.36E-07	-2.84E-06	1.70E-07	1.99E-08	9.88E-07	9.65E-09	4.64E-08	-8.63E-09	2.04E-06	2.23E-06	1.02E-06	8.39E-06	1.95E-06	-2.84E-07	-1.46E-06	-4.21E-08	-6.49E-08	-1.41E-07
1.23E-06	-2.78E-07	-2.44E-06	2.84E-06	-1.30E-07	1.33E-07	-1.59E-06	-4.74E-09	-6.93E-09	9.45E-09	-1.56E-06	-3.18E-06	-7.84E-06	-8.39E-06	-1.91E-06	1.00E-07	-1.19E-06	5.55E-08	7.83E-08	8.53E-08
-4.13E-07	2.19E-07	2.23E-06	-4.25E-08	-6.40E-08	-5.15E-08	1.33E-06	4.89E-09	-2.31E-08	1.78E-08	-3.61E-07	9.85E-07	6.89E-06	4.25E-08	-6.88E-08	4.20E-07	3.21E-06	1.34E-08	3.10E-08	1.07E-07
-8.09E-07	8.78E-08	2.51E-07	-2.76E-06	2.31E-07	-4.48E-09	-1.51E-06	8.24E-09	2.63E-08	-3.48E-08	2.10E-06	2.30E-06	5.24E-07	8.38E-06	2.04E-06	-4.63E-07	1.51E-06	-2.30E-08	-9.53E-08	-1.98E-07
1.18E-06	-4.56E-07	-3.56E-06	2.76E-06	-1.71E-07	-1.94E-07	-1.51E-06	-4.96E-09	-3.09E-09	1.70E-08	-1.88E-06	-3.49E-06	-1.01E-05	-8.38E-06	-1.99E-06	-4.21E-07	1.51E-06	-1.36E-08	6.43E-08	9.10E-08
-3.83E-07	4.39E-07	3.25E-06	-4.25E-08	-3.49E-08	2.61E-07	3.18E-07	2.75E-08	1.65E-08	3.43E-08	-2.20E-07	1.38E-06	9.44E-06	4.25E-08	5.46E-08	7.15E-07	3.48E-06	9.80E-08	9.26E-08	1.38E-07
-7.64E-07	4.23E-08	6.11E-07	-2.73E-06	1.63E-07	9.94E-08	-1.51E-06	-1.59E-08	-9.55E-09	-4.38E-08	2.23E-06	2.13E-06	1.14E-06	8.36E-06	1.81E-06	-2.33E-07	1.51E-06	-8.93E-08	-1.71E-07	-2.23E-07
1.03E-06	-3.33E-07	-2.01E-06	2.73E-06	-1.17E-07	-3.68E-07	-1.51E-06	-3.44E-09	-1.53E-08	9.45E-09	-2.25E-06	-3.09E-06	-5.58E-06	-8.36E-06	-1.84E-06	-5.63E-07	1.51E-06	3.65E-08	5.56E-08	8.53E-08
-2.73E-07	2.34E-07	1.26E-06	-4.25E-08	-2.55E-08	9.41E-08	-2.54E-06	3.08E-09	-3.09E-09	1.78E-08	7.59E-08	8.75E-07	3.91E-06	4.25E-08	8.05E-08	6.06E-07	-3.63E-06	3.11E-08	6.26E-08	1.07E-07
-7.08E-07	1.86E-07	7.69E-07	-2.53E-06	2.39E-07	3.56E-08	1.79E-06	1.79E-09	5.63E-08	-1.04E-08	2.24E-06	2.36E-06	1.73E-06	8.43E-06	1.79E-06	-3.61E-07	9.68E-07	-1.78E-08	-3.90E-08	-1.01E-07
2.14E-06	-3.35E-06	-2.99E-06	-1.50E-06	-3.39E-07	7.08E-08	-1.08E-07	-4.25E-08	-4.49E-08	-1.71E-08	9.05E-07	-1.15E-05	-8.13E-06	-1.15E-05	-1.95E-06	2.56E-07	3.03E-07	4.25E-08	-8.68E-10	-3.23E-08
-1.63E-06	3.20E-06	2.36E-06	1.55E-06	1.28E-07	-1.94E-07	-4.63E-07	6.66E-09	-4.25E-08	9.71E-09	-2.36E-06	9.66E-06	6.34E-06	3.76E-06	3.48E-07	-4.21E-07	-3.49E-07	-4.63E-09	4.25E-08	2.66E-08
-2.91E-09	4.26E-08	1.24E-07	7.05E-07	1.79E-08	-2.01E-07	7.53E-07	-2.79E-08	-1.66E-08	-7.41E-09	5.56E-08	9.70E-08	3.39E-07	2.43E-06	4.89E-08	-3.05E-07	1.14E-06	-3.06E-08	-4.55E-08	-5.59E-09
-1.94E-08	2.13E-08	-4.25E-08	-1.75E-07	-2.35E-08	-1.73E-08	-1.41E-06	-2.61E-08	1.66E-08	-4.25E-08	-5.29E-08	5.81E-08	4.25E-08	-2.20E-07	-3.54E-08	-1.90E-07	-3.85E-06	-4.91E-08	4.55E-08	4.25E-08
-1.21E-08	1.05E-08	-6.01E-08	2.86E-07	-9.10E-09	8.30E-08	9.25E-07	4.74E-08	-4.25E-08	7.41E-09	2.93E-08	2.86E-08	-4.54E-08	7.08E-07	2.83E-08	6.26E-08	2.54E-06	8.44E-08	4.25E-08	5.59E-09
2.51E-08	-2.10E-08	-3.80E-08	-3.30E-07	5.56E-09	6.64E-08	4.95E-07	-4.86E-09	-1.20E-08	-4.25E-08	3.79E-08	-5.76E-08	-1.04E-07	-5.66E-07	-1.33E-08	1.35E-07	7.56E-07	-1.33E-08	-9.08E-09	4.25E-08
-4.25E-08	-1.07E-08	1.60E-07	-1.60E-07	-2.59E-08	4.69E-08	2.30E-07	-2.28E-08	-4.61E-09	-4.25E-08	4.25E-08	-2.93E-08	1.96E-07	-6.99E-07	-9.55E-08	2.80E-07	2.14E-06	-1.73E-08	-3.65E-08	4.25E-08
-9.54E-09	-3.43E-08	-1.40E-07	-3.86E-08	1.98E-08	-3.80E-08	6.29E-07	-3.38E-09	3.28E-08	7.45E-09	-2.61E-08	-2.58E-08	-2.59E-07	3.75E-07	3.75E-08	-1.04E-07	2.08E-07	-3.18E-08	4.13E-08	5.61E-09
1.90E-08	4.56E-08	-8.93E-08	-4.91E-07	3.31E-08	5.83E-08	-7.09E-07	2.61E-08	-1.22E-08	-7.45E-09	5.19E-08	7.66E-08	-2.44E-07	-1.43E-06	7.84E-08	2.61E-07	-8.50E-07	4.89E-08	-9.21E-09	-5.61E-09
4.79E-08	3.48E-08	8.25E-08	-7.19E-07	-4.78E-08	1.81E-07	-1.84E-07	9.70E-09	-3.84E-09	-4.25E-08	3.61E-08	2.63E-08	-2.68E-08	-2.10E-06	-8.93E-08	3.95E-07	-5.04E-07	2.65E-08	1.35E-08	4.25E-08
-6.35E-08	-2.43E-08	8.79E-08	5.81E-07	-2.06E-08	4.58E-08	-4.25E-08	-2.76E-08	-4.51E-09	-7.41E-09	-4.79E-08	2.44E-09	2.40E-07	1.66E-06	-5.65E-08	-2.70E-08	4.25E-08	-3.04E-08	-3.64E-08	-5.59E-09
2.20E-08	-3.26E-08	1.24E-07	2.88E-07	2.38E-08	2.40E-08	5.49E-07	-3.30E-09	4.51E-09	7.41E-09	-2.15E-09	-1.09E-07	3.39E-07	5.55E-07	3.63E-08	-4.54E-08	4.14E-07	-3.15E-08	3.64E-08	5.59E-09
4.15E-08	4.58E-08	-1.24E-07	-3.59E-08	1.21E-08	-3.01E-07	3.59E-07	9.80E-09	-4.25E-08	9.63E-09	5.00E-08	5.59E-08	-3.39E-07	-2.70E-08	4.98E-08	-5.03E-07	2.70E-07	2.68E-08	4.25E-08	2.64E-08
-8.50E-08	6.16E-10	-8.04E-08	1.91E-07	8.96E-09	-9.94E-08	-8.86E-07	1.81E-08	-4.25E-08	-9.63E-09	-4.55E-08	2.16E-08	-1.46E-07	6.85E-07	2.45E-08	-2.29E-07	-1.11E-06	3.94E-09	4.25E-08	-2.64E-08
7.55E-08	2.83E-08	-1.84E-07	3.41E-08	-3.40E-09	1.89E-07	-1.41E-06	-4.91E-09	-8.29E-09	-4.25E-08	1.96E-08	4.23E-08	-1.39E-07	2.58E-08	-3.83E-08	3.68E-07	-1.64E-06	-1.34E-08	-2.26E-08	4.25E-08
3.81E-08	-2.89E-08	4.30E-08	-9.53E-08	-1.46E-08	3.54E-08	1.12E-06	-2.79E-08	2.04E-08	-1.95E-08	9.83E-09	-6.39E-08	1.18E-07	-1.93E-07	-1.10E-08	9.66E-08	8.46E-07	-3.09E-08	3.19E-08	-5.34E-08
6.80E-09	1.83E-08	-1.36E-07	1.74E-07	-3.38E-09	-5.24E-08	-4.63E-07	3.10E-08	-1.21E-08	9.81E-09	6.13E-08	3.50E-08	-2.78E-07	4.75E-07	1.54E-08	-3.95E-08	-3.49E-07	6.23E-08	-9.14E-09	2.69E-08
-1.39E-08	-6.41E-08	1.95E-07	2.99E-08	1.24E-08	-4.25E-08	-3.64E-07	-2.76E-08	1.21E-08	9.71E-09	-4.78E-08	-9.09E-08	3.21E-07	-3.21E-07	9.36E-09	4.25E-08	-2.74E-07	-3.05E-08	9.14E-09	2.66E-08
-7.56E-09	-2.56E-08	-1.00E-07	-1.90E-07	1.73E-08	6.39E-08	1.12E-06	3.44E-08	-1.66E-08	-4.25E-08	-4.36E-08	-8.50E-08	-3.43E-07	-2.75E-07	3.09E-08	1.16E-07	1.41E-06	2.59E-08	-4.55E-08	4.25E-08
2.20E-08	1.48E-08	1.33E-08	-3.03E-07	-1.80E-08	-1.79E-07	-4.31E-07	-4.91E-08	2.06E-08	-4.25E-08	7.33E-08	5.51E-08	-8.76E-08	-5.14E-07	-4.93E-08	-3.45E-07	1.22E-07	-6.63E-08	3.21E-08	4.25E-08
-4.69E-08	-1.10E-08	-2.89E-07	2.25E-08	-4.25E-08	1.79E-07	1.84E-07	3.26E-08	-7.84E-09	7.45E-09	-7.30E-08	-3.03E-08	-6.68E-07	-3.21E-07	4.25E-08	3.45E-07	5.04E-07	4.41E-08	2.69E-08	5.61E-09
-1.29E-08	2.39E-08	3.68E-07	-2.25E-08	-2.90E-08	-6.95E-08	-8.75E-07	-2.78E-08	-8.23E-09	-7.45E-09	-4.80E-08	-4.16E-09	1.01E-06	3.21E-07	-6.28E-08	-1.90E-07	-1.48E-06	-3.06E-08	-2.25E-08	-5.61E-09
-4.93E-09	-4.43E-08	6.95E-08	6.78E-08	9.19E-13	6.13E-08	1.29E-06	4.41E-08	-4.51E-09	-9.71E-09	1.55E-08	-1.01E-07	1.38E-07	4.70E-07	4.10E-08	3.13E-07	1.78E-06	5.26E-08	-3.64E-08	-2.66E-08
-4.89E-09	1.68E-08	-1.49E-08	-3.76E-08	4.40E-08	-1.28E-07	-6.24E-07	-3.28E-08	2.06E-08	9.71E-09	-4.24E-08	8.05E-08	8.05E-08	-6.08E-07	1.04E-07	-2.93E-07	-1.29E-06	-4.41E-08	3.21E-08	2.66E-08
-8.44E-09	4.90E-09	-5.46E-08	3.76E-08	-4.10E-08	-3.54E-08	1.54E-06	6.51E-09	-1.60E-08	-4.25E-08	-4.59E-08	4.78E-08	-2.18E-07	6.08E-07	-8.38E-08	-9.66E-08	1.96E-06	-4.88E-09	4.33E-09	4.25E-08
-1.48E-09	2.38E-08	1.10E-07	-1.01E-07	-1.34E-08	1.02E-07	-8.45E-07	4.94E-09	-4.25E-08	-4.25E-08	1.88E-08	-3.99E-09	4.86E-07	1.60E-07	7.70E-09	7.66E-08	-1.00E-06	1.35E-08	4.25E-08	4.25E-08
-5.10E-09	5.04E-08	-4.11E-08	-1.31E-07	-3.84E-09	-3.23E-08	1.45E-07	1.64E-08	-8.29E-09	-4.25E-08	-2.36E-08	1.03E-07	-1.79E-07	-6.05E-07	-3.86E-08	1.13E-07	-9.13E-07	2.21E-08	-2.26E-08	4.25E-08
6.58E-09	-7.60E-09	5.19E-08	1.19E-08	2.61E-08	1.55E-07	-3.70E-07	-4.91E-09	2.04E-08	-2.28E-09	4.95E-09	-5.73E-09	2.58E-07	2.80E-07	5.54E-08	1.17E-07	2.96E-07	-1.34E-08	3.19E-08	-2.10E-08
-1.15E-08	-3.84E-08	-2.64E-08	6.58E-08	-4.25E-08	3.44E-08	4.56E-07	4.91E-09	-4.25E-08	9.71E-09	-8.65E-09	-5.04E-08	-2.38E-07	3.94E-07	4.25E-08	1.55E-07	1.74E-06	1.34E-08	4.25E-08	2.66E-08
3.64E-08	-2.20E-08	-3.16E-08	-2.16E-07	-4.25E-08	6.18E-08	4.14E-07	4.89E-09	-8.29E-09	-4.25E-08	6.69E-08	-6.01E-08	-2.79E-07	-6.39E-07	4.25E-08	1.08E-07	4.53E-08	1.34E-08	-2.26E-08	4.25E-08
-1.49E-08	2.20E-08	-1.23E-07	1.53E-07	1.16E-08	-4.56E-08	-7.64E-07	-2.46E-08	-8.36E-09	-4.25E-08	-3.09E-08	6.01E-08	-9.24E-08	3.69E-07	-9.03E-09	8.31E-08	-5.75E-07	6.76E-10	-2.29E-08	4.25E-08
-1.58E-09	-1.09E-08	4.30E-08	2.38E-07	6.68E-09	-6.84E-08	-1.46E-06	8.21E-09	2.89E-08	-7.45E-09	1.85E-08	-2.99E-08	1.18E-07	6.98E-07	7.53E-08	-2.30E-07	-3.63E-06	-2.28E-08	5.48E-08	-5.61E-09
2.13E-08	1.65E-08	-4.25E-08	-2.65E-07	-3.25E-09	5.24E-08	1.28E-06	9.75E-09	-1.22E-08	-1.71E-08	3.55E-08	-9.43E-09	4.25E-08	-8.40E-07	-3.73E-08	3.95E-08	3.49E-06	2.66E-08	-9.21E-09	-3.21E-08
-9.81E-09	-2.40E-08	1.29E-08	3.99E-07	-2.40E-08	3.80E-08	8.74E-08	-9.75E-09	-4.25E-08	1.71E-08	-2.69E-08	3.83E-09	1.02E-07	8.48E-07	-5.35E-08	2.08E-07	-1.06E-06	-2.66E-08	4.25E-08	3.21E-08
-2.29E-08	7.44E-09	3.34E-08	3.29E-07	4.40E-08	-1.73E-07	1.07E-06	-6.55E-09	-2.88E-08	-7.41E-09	-1.73E-08	5.60E-09	2.51E-08	9.70E-07	1.21E-07	-5.75E-07	1.61E-06	4.75E-09	-5.46E-08	-5.59E-09
1.29E-08	2.09E-08	-1.85E-08	-1.48E-07	-2.51E-09	-5.93E-08	-7.69E-07	-1.48E-08	2.88E-08	7.41E-09	-2.98E-08	3.74E-08	6.43E-08	-4.75E-07	-1.90E-08	-1.17E-07	-1.39E-06	-4.03E-08	5.46E-08	5.59E-09
-1.79E-08	-4.31E-08	-4.25E-08	8.64E-08	2.51E-09	-1.07E-07	-1.25E-06	3.29E-08	-1.21E-08	-4.25E-08	6.34E-09	-9.81E-08	4.25E-08	4.29E-07	1.90E-08	-2.34E-07	-2.34E-06	4.43E-08	-9.14E-09	4.25E-08
-8.71E-08	3.31E-08	-9.54E-08	2.19E-07	-4.05E-08	2.16E-07	-7.05E-07	-6.64E-09	-4.25E-08	-4.25E-08	-6.56E-08	9.06E-08	-1.50E-07	5.29E-07	-8.24E-08	5.93E-07	-1.93E-06	4.69E-09	4.25E-08	4.25E-08
9.85E-08	-3.31E-08	1.26E-07	-6.13E-08	3.18E-08	-1.25E-07	2.11E-06	1.15E-08	-1.66E-08	-9.71E-09	7.43E-08	-9.06E-08	3.91E-07	-2.20E-07	5.88E-08	-4.45E-07	5.78E-06	8.69E-09	-4.55E-08	-2.66E-08
-2.95E-08	-6.14E-09	5.51E-08	-5.75E-08	-2.59E-09	5.75E-08	-2.31E-07	-9.80E-09	4.10E-08	9.71E-09	-4.21E-08	1.75E-08	4.16E-08	-1.05E-07	-1.93E-08	2.61E-07	-1.12E-06	-2.68E-08	6.39E-08	2.66E-08
3.80E-09	-1.34E-08	-1.46E-07	-9.21E-08	1.74E-08	-5.61E-09	7.61E-08	-1.65E-08	-2.05E-08	-4.25E-08	4.24E-08	1.18E-08	-4.99E-07	-1.33E-07	4.76E-08	-7.43E-08	-3.89E-07	-2.23E-08	-3.19E-08	4.25E-08
-4.16E-08	1.70E-08	-1.69E-07	-7.53E-09	5.78E-09	3.54E-08	-1.39E-07	9.85E-09	-8.36E-09	-4.25E-08	-5.10E-08	1.29E-08	-3.01E-07	-7.11E-08	-1.29E-08	9.66E-08	7.08E-07	2.70E-08	-2.29E-08	4.25E-08
4.16E-08	-4.25E-08	1.20E-07	-1.49E-07	-1.44E-08	4.43E-09	1.60E-07	-2.28E-08	-2.05E-08	-9.71E-09	5.10E-08	4.25E-08	2.64E-07	-4.76E-07	-1.09E-08	7.10E-08	4.36E-07	-1.73E-08	-3.23E-08	-2.66E-08
-5.73E-08	-1.22E-08	2.28E-07	2.05E-08	-1.75E-08	7.24E-08	-1.26E-06	-9.85E-09	2.89E-08	-4.25E-08	-6.29E-08	3.39E-08	3.41E-07	2.41E-07	-4.80E-08	-1.31E-08	-2.66E-06	-2.70E-08	5.51E-08	4.25E-08
3.15E-08	-1.19E-09	-9.96E-08	-2.05E-08	-8.89E-09	6.71E-08	1.66E-06	3.75E-08	-1.21E-08	9.71E-09	2.38E-08	-2.23E-08	-1.54E-07	-2.41E-07	-2.44E-08	1.84E-07	2.64E-06	5.75E-08	-9.14E-09	2.66E-08
-5.89E-09	-1.48E-08	9.96E-08	-1.61E-08	-2.70E-09	-1.79E-07	-5.06E-08	1.15E-08	-4.25E-08	-4.25E-08	1.53E-08	-5.46E-08	1.54E-07	1.41E-07	3.30E-08	-3.39E-07	-8.50E-07	8.69E-09	4.25E-08	4.25E-08
-2.14E-08	6.05E-08	6.45E-08	1.40E-07	2.30E-08	-1.07E-07	5.06E-08	1.81E-09	-8.36E-09	-4.25E-08	3.38E-09	1.31E-07	1.24E-07	3.15E-07	3.46E-08	-3.99E-07	8.50E-07	-1.80E-08	-2.29E-08	4.25E-08
-2.44E-08	-3.34E-09	7.26E-08	8.85E-08	1.18E-08	1.24E-07	-7.00E-07	-5.45E-08	4.10E-08	-4.25E-08	-9.73E-08	-2.38E-08	1.28E-07	-9.88E-10	-8.39E-09	3.39E-07	-1.91E-06	-8.05E-08	6.39E-08	4.25E-08
3.00E-08	2.80E-08	-7.46E-08	-2.76E-07	-3.75E-08	1.49E-07	-3.01E-07	3.79E-08	-2.44E-08	7.45E-09	8.21E-08	4.23E-08	-2.04E-07	-3.51E-07	-4.58E-08	5.13E-07	-2.28E-07	5.83E-08	-1.84E-08	5.61E-09
9.81E-09	-4.25E-08	-4.61E-08	2.81E-07	2.25E-08	-9.60E-08	1.18E-06	-6.59E-09	1.21E-08	-1.71E-08	2.69E-08	4.25E-08	1.83E-07	4.88E-07	1.70E-08	-2.63E-07	1.91E-06	4.81E-09	9.14E-09	-3.23E-08
-1.98E-08	-2.89E-08	1.58E-07	6.03E-08	1.50E-08	-4.25E-08	-2.25E-07	1.15E-08	-8.29E-09	9.71E-09	-5.40E-08	-6.44E-08	3.16E-07	-8.78E-08	2.88E-08	4.25E-08	-6.16E-07	8.69E-09	-2.26E-08	2.66E-08
2.55E-08	1.08E-08	-3.20E-08	-1.20E-07	-6.20E-09	-1.76E-07	2.81E-06	-3.29E-08	2.05E-08	-4.25E-08	3.89E-08	2.95E-08	-8.75E-08	4.24E-08	-4.68E-09	-5.89E-07	3.25E-06	-4.44E-08	3.19E-08	4.25E-08
2.91E-08	2.49E-08	-1.65E-07	1.95E-08	1.24E-08	1.30E-07	-3.18E-06	2.63E-08	-3.26E-08	-4.25E-08	7.98E-08	1.02E-07	-4.00E-07	-1.19E-07	9.36E-09	4.15E-07	-3.51E-06	4.91E-08	-4.10E-08	4.25E-08
-3.55E-09	-4.25E-08	-4.25E-08	1.30E-07	-6.23E-09	5.41E-08	-3.01E-07	6.61E-09	8.29E-09	-4.25E-08	-4.10E-08	4.25E-08	4.25E-08	9.78E-08	-4.69E-09	4.08E-08	-2.28E-07	-4.75E-09	2.26E-08	4.25E-08
-6.08E-09	2.75E-08	-3.80E-08	-5.95E-08	-1.44E-08	1.16E-07	-7.04E-07	-2.30E-08	-8.29E-09	-9.71E-09	1.46E-08	4.10E-08	-1.04E-07	2.29E-08	-1.09E-08	1.58E-07	-1.93E-06	-1.73E-08	-2.26E-08	-2.66E-08
1.91E-08	-5.89E-08	1.23E-07	-4.25E-08	-5.81E-10	-5.99E-08	7.15E-07	-4.94E-09	3.26E-08	-4.25E-08	5.24E-08	-1.28E-07	9.24E-08	4.25E-08	-1.79E-08	-1.15E-07	1.36E-06	-1.35E-08	4.10E-08	4.25E-08
6.26E-09	3.44E-08	-1.23E-07	1.65E-07	5.55E-08	-2.06E-08	2.14E-07	2.79E-08	-2.44E-08	-4.25E-08	-1.41E-08	1.09E-07	-9.24E-08	-1.33E-08	1.11E-07	5.45E-08	1.18E-06	3.09E-08	-1.84E-08	4.25E-08
-5.85E-08	-3.04E-08	-7.29E-08	-1.63E-07	-3.18E-08	-3.58E-09	8.45E-07	1.16E-08	-4.25E-08	9.71E-09	-6.48E-09	-6.38E-08	-1.33E-07	1.44E-07	-5.81E-08	-7.28E-08	1.00E-06	8.75E-09	4.25E-08	2.66E-08
6.46E-08	3.34E-09	1.73E-07	1.20E-07	1.45E-08	-1.60E-07	-2.03E-06	-1.65E-08	-1.66E-08	-4.25E-08	8.56E-08	-3.93E-08	3.56E-07	-3.83E-08	1.10E-08	-2.69E-07	-3.73E-06	-2.23E-08	-4.55E-08	4.25E-08
-1.24E-08	3.09E-08	-2.04E-07	2.20E-07	-1.13E-08	-3.64E-08	-7.05E-07	-2.30E-08	2.88E-08	-4.25E-08	-6.50E-08	6.50E-08	-5.56E-07	9.85E-08	-4.33E-08	4.79E-08	-1.93E-06	-1.73E-08	5.46E-08	4.25E-08
3.16E-09	-4.16E-08	8.93E-08	-3.14E-10	-2.41E-08	2.19E-08	1.12E-06	2.79E-08	-1.21E-08	-4.25E-08	3.96E-08	-9.43E-08	2.44E-07	1.33E-07	-5.36E-08	1.65E-08	3.06E-06	3.09E-08	-9.14E-09	4.25E-08
-4.60E-08	-2.55E-08	3.46E-08	8.28E-08	3.30E-09	1.02E-07	-4.14E-07	1.65E-08	1.21E-08	-4.25E-08	-3.48E-08	-4.06E-08	2.61E-08	-7.08E-08	3.79E-08	2.19E-07	-1.13E-06	2.21E-08	9.14E-09	4.25E-08
6.18E-08	-7.29E-09	1.61E-08	1.70E-07	3.84E-08	-3.54E-08	5.49E-07	-3.46E-08	-1.66E-08	-4.25E-08	4.65E-08	-4.90E-08	-7.95E-08	-1.68E-07	6.38E-08	-9.66E-08	4.14E-07	-2.60E-08	-4.55E-08	4.25E-08
-2.84E-08	4.99E-08	-6.25E-08	-1.19E-07	2.34E-08	-1.48E-07	-1.46E-06	-1.48E-08	8.36E-09	-4.25E-08	-7.75E-08	1.65E-07	-4.71E-08	1.36E-07	3.48E-08	-2.59E-07	-2.50E-06	-4.05E-08	2.29E-08	4.25E-08
3.34E-09	-1.38E-08	-7.76E-08	-2.48E-07	-3.84E-08	2.91E-07	9.20E-07	2.79E-08	-1.21E-08	-9.71E-09	4.01E-08	-5.20E-08	-1.44E-07	-5.04E-07	-6.35E-08	4.38E-07	2.09E-06	3.09E-08	-9.14E-09	-2.66E-08
-5.55E-08	2.78E-08	2.26E-07	9.58E-08	-3.50E-08	-1.49E-07	-9.20E-07	-8.24E-09	8.29E-09	-4.25E-08	-6.05E-08	4.19E-08	4.25E-07	-1.31E-08	-7.93E-08	-4.09E-07	-2.09E-06	2.30E-08	2.26E-08	4.25E-08
4.60E-08	-2.45E-08	-5.91E-08	2.73E-07	3.54E-08	-5.51E-08	1.89E-06	-4.25E-08	-1.66E-08	9.71E-09	3.48E-08	-1.85E-08	3.06E-08	7.46E-07	9.69E-08	-4.16E-08	3.64E-06	4.25E-08	-4.55E-08	2.66E-08
-9.54E-09	4.13E-08	-6.35E-08	-4.39E-07	-2.08E-08	-4.36E-08	8.74E-07	1.64E-09	2.88E-08	-4.25E-08	-2.61E-08	1.13E-07	-1.23E-07	-6.94E-07	-8.59E-08	4.53E-08	1.68E-06	-1.81E-08	5.46E-08	4.25E-08
4.10E-08	-1.68E-08	1.23E-07	-1.50E-07	-6.35E-10	1.29E-08	4.79E-07	1.15E-08	-1.21E-08	7.45E-09	4.98E-08	-9.44E-08	9.24E-08	-5.70E-07	-1.84E-08	-6.85E-08	1.31E-06	8.69E-09	-9.14E-09	5.61E-09
-3.15E-08	1.10E-08	-1.63E-07	-4.83E-08	-5.01E-09	-1.12E-07	-1.65E-06	-2.30E-08	-4.25E-08	-7.45E-09	-2.38E-08	4.95E-08	-2.00E-07	2.44E-07	3.19E-08	-2.61E-07	-3.21E-06	-1.73E-08	4.25E-08	-5.61E-09
1.56E-08	6.93E-09	6.01E-08	-2.18E-07	-1.49E-08	3.15E-07	4.26E-08	1.80E-08	-1.66E-08	7.45E-09	1.18E-08	-1.54E-08	4.54E-08	-6.56E-07	-6.95E-08	7.10E-07	6.08E-07	3.81E-09	-4.55E-08	5.61E-09
1.58E-08	-3.56E-09	5.39E-08	-2.54E-07	5.14E-09	1.30E-08	-4.26E-08	-2.30E-08	2.88E-08	-4.25E-08	1.19E-08	-4.44E-08	2.66E-07	-1.01E-06	2.65E-08	1.43E-07	-6.08E-07	-1.73E-08	5.46E-08	4.25E-08
-2.20E-08	-4.55E-08	1.23E-07	3.30E-07	-1.98E-08	-1.20E-07	2.03E-07	3.78E-08	-4.25E-08	-4.25E-08	2.15E-09	-5.55E-08	9.24E-08	1.06E-06	-3.75E-08	-2.24E-07	1.85E-06	5.76E-08	4.25E-08	4.25E-08
3.15E-08	-7.35E-09	-1.76E-07	-3.83E-08	2.60E-08	6.39E-08	9.74E-07	-1.48E-08	-8.29E-09	-4.25E-08	2.38E-08	-5.54E-09	-5.35E-07	-2.65E-07	4.23E-08	1.16E-07	5.20E-08	-4.03E-08	-2.26E-08	4.25E-08
1.60E-08	3.54E-08	3.75E-08	-9.14E-07	3.28E-08	1.18E-07	-1.31E-06	-2.79E-08	-2.05E-08	-4.25E-08	1.20E-08	4.79E-08	2.83E-08	-2.66E-06	6.04E-08	2.18E-07	-9.93E-07	-3.09E-08	-3.20E-08	4.25E-08
-5.69E-08	3.75E-09	5.19E-08	6.21E-07	-4.41E-08	6.11E-08	-1.06E-07	3.95E-08	4.10E-08	-4.25E-08	-6.16E-08	4.45E-08	2.16E-07	1.86E-06	-9.16E-08	1.68E-07	-1.10E-06	3.96E-08	6.39E-08	4.25E-08
2.51E-08	-6.11E-10	-4.63E-08	-1.71E-07	-6.28E-09	-3.78E-08	7.63E-07	-1.76E-09	-1.22E-08	-7.45E-09	3.76E-08	-2.13E-08	-1.26E-07	-3.08E-07	-4.74E-09	-1.50E-07	1.60E-06	1.83E-08	-9.21E-09	-5.61E-09
-4.06E-08	-1.81E-08	2.11E-07	2.04E-07	-9.24E-09	-1.60E-07	-1.64E-06	9.75E-09	-1.21E-08	-4.25E-08	-4.94E-08	-9.89E-08	2.51E-07	1.54E-07	-2.53E-08	-1.84E-07	-4.48E-06	2.66E-08	-9.14E-09	4.25E-08
4.06E-08	1.43E-08	7.21E-09	-5.25E-07	2.41E-08	-5.09E-08	2.08E-06	-3.11E-08	-8.29E-09	1.71E-08	4.94E-08	5.38E-08	1.59E-07	-1.03E-06	9.49E-08	-2.41E-07	4.35E-06	-6.23E-08	-2.26E-08	3.20E-08
6.35E-09	2.88E-08	-3.06E-07	3.21E-07	1.12E-08	3.54E-08	-9.50E-07	1.33E-08	2.04E-08	-4.25E-08	-1.39E-08	6.39E-08	-6.50E-07	8.80E-07	-2.73E-08	9.66E-08	-1.29E-06	-9.76E-09	3.19E-08	4.25E-08
3.21E-08	2.50E-08	-2.10E-09	1.71E-07	-1.48E-08	-2.98E-08	-4.14E-07	-1.98E-08	-1.21E-08	-9.63E-09	2.41E-08	-2.16E-09	1.73E-07	3.08E-07	-1.11E-08	-2.24E-08	-1.13E-06	1.46E-08	-9.14E-09	-2.64E-08
-1.70E-07	-4.23E-08	-2.18E-07	-5.85E-07	-6.90E-09	-6.90E-08	-8.50E-08	-6.93E-08	-1.65E-08	-1.49E-08	9.05E-08	1.57E-07	3.48E-07	1.60E-06	7.65E-08	2.33E-07	8.50E-08	5.20E-08	4.50E-08	1.12E-08
-1.89E-07	-1.06E-07	-1.94E-07	-6.95E-07	-6.90E-09	-8.50E-08	-9.13E-07	-6.60E-08	-3.30E-08	-8.50E-08	1.42E-07	2.90E-07	1.46E-07	1.21E-06	7.65E-08	8.50E-08	3.48E-06	8.90E-08	9.03E-08	8.50E-08
-3.80E-08	-5.93E-08	-2.24E-07	-3.28E-07	-4.75E-08	-1.44E-07	-1.82E-06	-5.63E-08	-6.53E-08	-8.50E-08	8.48E-08	1.32E-07	4.75E-07	6.93E-07	7.18E-08	3.93E-07	1.37E-06	6.20E-08	8.20E-08	8.50E-08
-8.80E-09	-1.29E-07	-3.33E-07	-2.23E-07	-1.68E-08	-4.33E-07	-1.32E-06	-9.88E-09	-2.45E-08	-8.50E-08	1.07E-07	3.53E-07	9.13E-07	6.05E-08	1.27E-08	7.63E-07	9.95E-07	2.70E-08	1.84E-08	8.50E-08
-9.35E-08	-9.25E-08	-3.43E-08	-2.78E-07	-2.32E-08	-1.12E-08	-4.73E-07	-2.32E-08	-2.43E-08	-1.49E-08	7.05E-08	1.53E-07	1.45E-07	9.45E-07	8.83E-08	1.42E-07	5.38E-07	1.75E-08	1.83E-08	1.12E-08
-1.26E-07	-3.48E-08	-9.25E-08	-5.18E-07	-7.68E-08	-4.05E-07	-9.25E-07	-2.63E-08	-3.33E-08	-3.43E-08	1.87E-08	2.63E-08	2.53E-07	9.63E-07	2.10E-07	7.25E-07	6.98E-07	1.90E-08	9.10E-08	6.45E-08
-8.38E-09	-5.60E-08	-3.43E-07	-4.90E-07	-1.67E-08	-1.73E-07	-2.35E-06	-9.73E-09	-4.10E-08	-8.50E-08	6.98E-08	8.40E-08	6.13E-07	1.21E-06	1.26E-08	2.65E-07	3.80E-06	2.65E-08	6.40E-08	8.50E-08
-2.33E-08	-6.25E-08	-9.78E-08	-3.30E-07	-2.93E-08	-4.60E-07	-2.35E-06	-5.95E-08	-1.66E-08	-1.49E-08	1.75E-08	1.32E-07	7.35E-08	2.50E-07	2.20E-08	6.13E-07	3.80E-06	2.55E-08	4.53E-08	1.12E-08
-1.66E-07	-8.05E-08	-2.70E-07	-7.55E-07	-1.32E-08	-4.70E-07	-1.52E-07	-8.50E-08	-2.43E-08	-1.94E-08	2.01E-07	1.91E-07	9.73E-07	1.73E-06	7.13E-08	7.60E-07	7.78E-07	8.50E-08	1.83E-08	5.33E-08
-2.40E-07	-6.73E-08	-3.38E-07	-8.30E-08	-6.05E-08	-5.95E-08	-3.88E-07	-6.58E-08	-3.33E-08	-1.49E-08	3.33E-07	2.23E-07	1.03E-06	6.80E-07	1.17E-07	4.48E-08	1.96E-06	8.85E-08	9.10E-08	1.12E-08
-1.46E-07	-3.45E-08	-2.15E-07	-2.65E-07	-6.48E-09	-8.98E-08	-2.11E-06	-2.98E-08	-4.10E-08	-1.49E-08	2.60E-07	2.60E-08	9.33E-07	4.18E-07	7.58E-08	3.63E-07	5.00E-06	8.15E-08	6.40E-08	1.12E-08
-3.75E-09	-6.48E-08	-1.73E-07	-1.31E-07	-4.73E-08	-1.17E-07	-8.28E-07	-5.28E-08	-7.68E-09	-1.49E-08	3.58E-08	1.77E-07	1.31E-07	5.18E-07	7.15E-08	5.23E-07	2.27E-06	9.88E-08	2.70E-08	1.12E-08
-2.47E-08	-2.15E-09	-5.08E-07	-1.74E-07	-4.78E-08	-8.50E-08	-4.90E-07	-8.50E-08	-8.50E-08	-8.50E-08	1.33E-07	4.53E-08	1.15E-06	9.15E-07	8.13E-08	8.50E-08	2.01E-06	8.50E-08	8.50E-08	8.50E-08
-4.20E-08	-7.98E-08	-5.88E-08	-2.29E-07	-1.85E-08	-1.34E-07	-1.09E-06	-4.60E-08	-2.43E-08	-8.50E-08	6.95E-08	1.49E-07	4.08E-07	3.35E-07	5.05E-08	3.68E-07	3.60E-06	3.45E-08	1.83E-08	8.50E-08
-4.85E-08	-1.94E-08	-3.15E-07	-1.30E-07	-8.28E-08	-4.75E-07	-1.35E-06	-1.98E-08	-2.45E-08	-1.49E-08	1.52E-07	1.52E-07	1.11E-06	1.67E-07	1.44E-07	9.10E-07	1.65E-06	5.43E-08	1.84E-08	1.12E-08
-1.62E-08	-3.15E-08	-5.20E-07	-6.43E-07	-1.94E-08	-1.72E-07	-6.88E-07	-8.90E-08	-4.10E-08	-8.50E-08	8.95E-08	1.16E-07	1.67E-06	7.50E-07	8.60E-08	5.50E-07	1.88E-06	1.06E-07	6.38E-08	8.50E-08
-1.62E-08	-3.78E-08	-1.94E-07	-1.90E-07	-1.79E-08	-1.10E-09	-6.65E-07	-8.90E-08	-2.43E-08	-8.50E-08	8.95E-08	7.38E-08	9.15E-07	1.39E-06	4.90E-08	2.75E-07	2.30E-07	1.06E-07	1.83E-08	8.50E-08
-4.93E-08	-5.20E-08	-1.55E-07	-1.20E-07	-2.49E-08	-1.96E-07	-7.65E-07	-9.93E-09	-1.66E-08	-1.49E-08	1.80E-07	1.72E-07	2.88E-07	2.68E-07	1.87E-08	4.23E-07	5.00E-06	2.73E-08	4.53E-08	1.12E-08
-4.93E-08	-6.70E-08	-2.00E-07	-4.73E-07	-4.68E-08	-1.92E-07	-2.23E-06	-8.50E-08	-2.43E-08	-1.94E-08	1.80E-07	1.83E-07	7.88E-07	2.20E-06	7.13E-08	1.45E-07	6.10E-06	8.50E-08	1.83E-08	5.33E-08
-1.68E-08	-4.70E-08	-9.83E-08	-2.29E-07	-4.78E-08	-2.90E-07	-1.82E-06	-6.58E-08	-8.50E-08	-1.94E-08	9.15E-08	1.68E-07	3.70E-07	1.70E-06	1.55E-07	2.19E-07	1.37E-06	8.85E-08	8.50E-08	5.33E-08
-1.44E-08	-2.15E-09	-1.22E-07	-2.53E-07	-4.95E-08	-2.63E-08	-9.25E-07	-2.32E-08	-1.66E-08	-1.49E-08	5.90E-08	4.53E-08	9.20E-08	3.83E-07	1.92E-07	4.40E-07	6.98E-07	1.75E-08	4.53E-08	1.12E-08
-5.85E-09	-8.70E-08	-2.41E-08	-3.08E-07	-5.75E-09	-1.33E-07	-1.64E-06	-4.95E-08	-1.67E-08	-1.49E-08	3.65E-09	2.38E-07	2.78E-07	1.19E-06	4.00E-08	2.45E-07	1.24E-06	1.36E-07	4.58E-08	1.12E-08
-1.03E-08	-3.53E-08	-9.83E-08	-8.10E-07	-7.53E-09	-1.12E-08	-8.20E-07	-1.00E-08	-5.78E-08	-4.55E-09	4.78E-08	2.65E-08	3.70E-07	2.46E-06	7.70E-08	1.49E-07	2.24E-06	2.75E-08	1.10E-07	4.20E-08
-9.90E-09	-8.50E-08	-1.67E-07	-4.65E-07	-5.38E-08	-1.73E-07	-6.03E-07	-1.64E-08	-4.88E-08	-1.94E-08	7.45E-09	8.50E-08	1.26E-07	1.51E-06	1.47E-07	2.65E-07	4.55E-07	9.08E-08	3.68E-08	5.33E-08
-3.00E-08	-9.80E-08	-8.80E-08	-1.19E-07	-4.15E-08	-6.60E-08	-2.46E-06	-2.95E-08	-2.43E-08	-8.50E-08	6.28E-08	1.59E-07	9.00E-08	7.78E-07	1.38E-07	1.81E-07	4.10E-06	8.10E-08	1.83E-08	8.50E-08
-6.00E-08	-4.15E-08	-1.57E-08	-2.53E-07	-2.37E-08	-9.68E-08	-4.48E-07	-3.33E-08	-3.33E-08	-3.43E-08	1.64E-07	7.43E-08	3.43E-07	1.14E-06	8.93E-08	4.80E-07	1.96E-07	4.48E-08	9.10E-08	6.45E-08
-3.00E-08	-2.16E-08	-3.90E-08	-1.76E-08	-4.65E-08	-1.46E-08	-6.03E-07	-6.93E-08	-4.13E-08	-3.43E-08	1.02E-07	5.90E-08	1.41E-07	2.78E-07	7.03E-08	2.65E-07	4.55E-07	5.20E-08	6.43E-08	6.45E-08
-6.98E-09	-1.32E-08	-3.90E-07	-1.88E-07	-2.75E-08	-3.60E-07	-1.88E-06	-6.58E-08	-2.45E-08	-8.50E-08	8.43E-08	3.30E-08	8.28E-07	8.30E-07	1.43E-08	7.70E-07	3.33E-06	8.85E-08	1.84E-08	8.50E-08
-9.35E-08	-6.38E-09	-1.45E-07	-6.20E-07	-4.28E-08	-1.34E-08	-3.60E-07	-5.58E-08	-1.66E-08	-1.94E-08	7.05E-08	8.13E-08	2.95E-07	1.70E-06	1.74E-07	1.29E-07	4.60E-07	6.15E-08	4.53E-08	5.33E-08
-1.16E-07	-1.50E-08	-1.51E-07	-9.05E-07	-2.88E-08	-3.50E-08	-2.24E-06	-8.88E-08	-1.66E-08	-8.50E-08	8.78E-08	1.13E-08	6.45E-07	1.70E-06	2.18E-08	2.09E-07	2.85E-06	1.06E-07	4.53E-08	8.50E-08
-8.50E-08	-8.70E-08	-2.65E-07	-1.03E-07	-2.50E-08	-2.40E-07	-8.05E-07	-8.58E-08	-4.10E-08	-1.94E-08	8.50E-08	1.98E-07	3.58E-07	1.06E-06	1.26E-07	5.40E-07	3.40E-06	1.43E-07	6.38E-08	5.33E-08
-3.30E-08	-6.70E-08	-4.40E-07	-4.60E-07	-2.88E-08	-1.51E-07	-1.41E-06	-5.63E-08	-2.45E-08	-1.49E-08	2.49E-08	1.83E-07	1.21E-06	1.81E-06	2.18E-08	2.41E-07	3.85E-06	6.20E-08	1.84E-08	1.12E-08
-5.30E-08	-6.33E-08	-5.25E-08	-3.58E-07	-4.00E-08	-1.47E-07	-3.53E-06	-8.50E-08	-1.66E-08	-1.49E-08	7.93E-08	1.34E-07	3.25E-07	7.43E-07	1.34E-07	1.11E-07	6.60E-06	8.50E-08	4.53E-08	1.12E-08
-3.25E-08	-1.99E-08	-1.35E-07	-6.08E-07	-4.50E-08	-4.55E-09	-9.60E-08	-9.88E-09	-1.67E-08	-1.49E-08	1.48E-08	1.50E-08	2.73E-07	1.80E-06	3.40E-08	1.30E-07	1.57E-06	2.70E-08	4.58E-08	1.12E-08
-3.23E-08	-4.35E-08	-4.93E-08	-5.58E-08	-6.20E-09	-1.66E-07	-1.91E-06	-7.90E-08	-3.33E-08	-1.94E-08	5.48E-08	1.19E-07	3.70E-08	4.90E-07	7.35E-08	1.25E-07	4.23E-06	7.93E-08	9.10E-08	5.33E-08
-1.29E-08	-4.45E-08	-3.38E-07	-4.23E-07	-3.00E-08	-5.08E-07	-3.95E-06	-6.58E-08	-8.50E-08	-1.94E-08	3.00E-08	1.22E-07	5.95E-07	1.16E-06	5.75E-08	1.06E-06	1.08E-05	8.85E-08	8.50E-08	5.33E-08
-1.98E-08	-3.45E-08	-1.02E-07	-8.73E-08	-6.48E-08	-7.60E-08	-4.30E-07	-2.31E-08	-1.66E-08	-1.49E-08	5.43E-08	2.60E-08	4.18E-07	7.45E-07	1.53E-07	2.08E-07	3.23E-07	1.74E-08	4.53E-08	1.12E-08
-2.65E-08	-1.14E-07	-2.73E-07	-2.38E-07	-4.60E-08	-2.80E-07	-2.55E-06	-1.97E-08	-4.10E-08	-1.49E-08	1.94E-08	1.74E-07	3.75E-07	1.01E-06	6.88E-08	6.45E-07	6.98E-06	5.40E-08	6.40E-08	1.12E-08
-7.60E-08	-4.98E-08	-8.60E-08	-3.98E-08	-4.13E-08	-2.53E-08	-2.29E-06	-8.50E-08	-5.75E-08	-4.55E-09	9.70E-08	3.75E-08	2.35E-07	4.65E-07	3.10E-08	1.59E-07	5.40E-06	8.50E-08	1.09E-07	4.20E-08
-9.28E-09	-8.50E-08	-1.77E-07	-3.58E-07	-5.20E-08	-7.33E-08	-3.03E-06	-5.63E-08	-2.43E-08	-8.50E-08	3.28E-08	8.50E-08	5.03E-08	1.35E-06	1.42E-07	2.00E-07	5.95E-06	6.20E-08	1.83E-08	8.50E-08
-5.23E-08	-1.97E-08	-1.40E-07	-1.07E-07	-8.50E-08	-3.15E-07	-4.48E-06	-1.34E-08	-1.66E-08	-1.49E-08	3.93E-08	1.49E-08	2.63E-07	5.25E-07	8.50E-08	5.23E-07	7.80E-06	9.38E-09	4.53E-08	1.12E-08
-5.60E-08	-2.19E-08	-1.25E-07	-6.03E-08	-1.16E-09	-4.65E-07	-8.50E-08	-3.30E-08	-1.67E-08	-8.50E-08	8.20E-08	5.98E-08	4.35E-07	1.65E-07	3.55E-08	6.35E-07	8.50E-08	4.43E-08	4.58E-08	8.50E-08
-1.62E-08	-8.50E-08	-1.56E-07	-2.16E-07	-4.50E-08	-1.34E-07	-8.50E-08	-6.58E-08	-4.10E-08	-8.50E-08	1.22E-08	1.08E-07	3.00E-07	1.62E-07	3.40E-08	4.95E-08	8.50E-08	8.85E-08	6.40E-08	8.50E-08
-5.23E-08	-1.07E-07	-6.35E-08	-3.90E-07	-1.75E-08	-3.08E-08	-9.73E-07	-1.32E-08	-8.50E-08	-1.49E-08	3.93E-08	1.67E-07	4.78E-08	6.43E-07	4.78E-08	1.27E-07	1.46E-06	9.63E-09	8.50E-08	1.12E-08
-4.58E-08	-1.47E-08	-1.91E-07	-6.50E-07	-6.43E-08	-3.43E-07	-1.96E-06	-9.88E-09	-7.68E-09	-1.94E-08	3.45E-08	1.11E-08	3.00E-07	1.36E-06	1.19E-07	9.35E-07	3.53E-06	2.70E-08	2.70E-08	5.33E-08
-5.05E-08	-5.58E-08	-7.60E-08	-5.35E-07	-3.65E-08	-1.62E-07	-1.53E-06	-3.60E-08	-9.03E-09	-3.43E-08	1.52E-09	8.48E-08	2.08E-07	1.04E-06	1.32E-07	6.55E-07	1.15E-06	7.75E-09	7.28E-08	6.45E-08
-5.05E-08	-1.12E-07	-7.60E-08	-1.98E-07	-1.63E-08	-2.08E-07	-6.70E-08	-1.97E-08	-4.13E-08	-3.43E-08	1.52E-09	3.05E-07	2.08E-07	7.85E-07	1.23E-08	6.90E-07	1.99E-06	5.40E-08	6.43E-08	6.45E-08
-1.87E-08	-5.33E-08	-2.83E-07	-2.21E-07	-6.33E-08	-2.44E-07	-1.10E-06	-6.58E-08	-4.13E-08	-1.94E-08	2.55E-08	1.74E-07	5.65E-08	3.13E-08	1.16E-07	5.78E-07	8.28E-07	8.85E-08	6.43E-08	5.33E-08
-4.38E-08	-6.55E-08	-2.18E-07	-1.88E-07	-9.65E-09	-2.90E-07	-1.10E-06	-9.78E-09	-2.43E-08	-1.94E-08	6.35E-09	1.79E-07	3.48E-07	4.18E-07	7.58E-08	5.05E-07	8.28E-07	2.68E-08	1.83E-08	5.33E-08
-1.18E-08	-4.35E-08	-1.76E-07	-6.63E-08	-4.13E-08	-5.35E-07	-4.50E-07	-6.55E-08	-8.50E-08	-8.50E-08	3.05E-08	1.19E-07	4.80E-07	2.46E-07	3.13E-08	1.08E-06	1.23E-06	8.83E-08	8.50E-08	8.50E-08
-5.15E-08	-1.07E-07	-4.98E-07	-9.10E-08	-2.98E-08	-2.95E-07	-2.23E-06	-4.93E-08	-4.10E-08	-3.43E-08	7.85E-08	1.67E-07	1.36E-06	8.20E-08	5.70E-08	4.63E-07	4.48E-06	2.02E-09	6.40E-08	6.45E-08
-2.25E-08	-7.28E-08	-1.92E-07	-2.63E-07	-2.31E-08	-3.85E-07	-3.33E-06	-1.62E-08	-8.50E-08	-3.43E-08	6.20E-08	1.41E-07	4.20E-07	6.18E-07	8.75E-08	9.25E-07	5.30E-06	9.03E-08	8.50E-08	6.45E-08
-7.40E-08	-3.40E-08	-2.95E-07	-4.83E-08	-3.55E-08	-8.50E-08	-1.06E-06	-1.35E-08	-1.66E-08	-1.49E-08	1.66E-08	2.55E-08	9.50E-07	2.39E-07	9.68E-08	8.50E-08	3.50E-07	9.25E-09	4.53E-08	1.12E-08
-2.35E-08	-7.73E-08	-3.00E-08	-2.09E-07	-3.48E-08	-3.73E-07	-7.95E-07	-7.60E-08	-5.75E-08	-8.50E-08	6.05E-08	1.45E-07	3.30E-07	1.18E-07	9.53E-08	7.18E-07	4.00E-06	1.16E-07	1.09E-07	8.50E-08
-1.96E-08	-5.08E-08	-2.12E-07	-1.94E-07	-1.65E-08	-1.07E-07	-3.05E-06	-5.30E-08	-8.20E-08	-8.50E-08	5.38E-08	8.05E-08	5.80E-07	4.03E-07	1.24E-08	8.05E-08	5.70E-06	9.95E-08	1.28E-07	8.50E-08
-7.08E-08	-7.58E-08	-1.38E-07	-1.58E-08	-4.93E-09	-2.60E-07	-1.32E-06	-8.60E-08	-4.88E-08	-8.50E-08	1.32E-07	9.90E-08	2.39E-07	5.20E-07	3.80E-08	4.90E-07	2.63E-06	1.44E-07	3.68E-08	8.50E-08
-5.15E-08	-1.19E-07	-4.95E-08	-2.13E-07	-5.75E-08	-3.98E-08	-1.10E-06	-1.97E-08	-8.50E-08	-8.50E-08	4.03E-08	2.17E-07	9.80E-08	1.05E-06	4.33E-08	1.10E-07	8.28E-07	5.40E-08	8.50E-08	8.50E-08
-2.12E-07	-6.28E-08	-3.70E-07	-1.71E-07	-4.60E-08	-6.15E-08	-4.38E-06	-4.65E-08	-7.68E-09	-8.50E-08	2.75E-07	1.33E-07	7.80E-07	1.07E-07	6.90E-08	4.63E-08	6.08E-06	3.50E-08	2.70E-08	8.50E-08
-9.83E-08	-4.30E-08	-3.05E-07	-5.85E-08	-2.32E-08	-8.25E-08	-1.14E-06	-6.98E-08	-4.10E-08	-1.49E-08	2.68E-07	1.18E-07	5.98E-07	5.60E-07	5.15E-08	3.48E-07	3.13E-06	5.25E-08	6.38E-08	1.12E-08
-5.95E-08	-5.08E-08	-2.55E-07	-4.23E-07	-1.05E-08	-1.18E-08	-3.95E-06	-1.32E-08	-6.53E-08	-8.50E-08	1.63E-07	2.07E-07	5.98E-07	1.83E-07	1.11E-07	1.54E-07	6.40E-06	9.50E-09	8.20E-08	8.50E-08
-2.36E-08	-4.70E-08	-1.12E-07	-1.67E-07	-2.49E-08	-2.42E-07	-5.38E-07	-2.32E-08	-8.50E-08	-1.94E-08	5.90E-08	1.57E-07	5.38E-07	1.26E-07	1.87E-08	3.23E-07	3.63E-07	1.75E-08	8.50E-08	5.33E-08
-5.53E-08	-6.03E-08	-3.68E-07	-3.80E-07	-9.33E-08	-5.53E-08	-1.28E-06	-1.96E-08	-1.67E-08	-1.49E-08	3.50E-08	1.26E-07	1.01E-06	1.13E-08	1.73E-07	4.78E-07	9.55E-07	5.35E-08	4.58E-08	1.12E-08
-7.10E-09	-1.34E-08	-8.50E-08	-3.55E-07	-1.16E-09	-2.38E-07	-2.25E-06	-1.09E-07	-4.10E-08	-8.50E-08	8.20E-08	3.10E-08	8.50E-08	3.88E-07	3.58E-08	8.83E-07	1.69E-06	1.60E-07	6.40E-08	8.50E-08
-5.68E-08	-2.65E-08	-5.45E-07	-2.90E-07	-1.24E-08	-3.18E-07	-4.73E-07	-1.09E-07	-7.68E-09	-3.43E-08	1.55E-07	1.02E-07	1.49E-06	3.10E-08	9.35E-09	6.45E-07	5.38E-07	1.60E-07	2.70E-08	6.45E-08
-6.90E-08	-4.98E-08	-3.00E-07	-2.09E-07	-8.88E-08	-3.03E-07	-1.03E-06	-4.63E-08	-8.50E-08	-1.49E-08	1.27E-07	7.78E-08	5.80E-07	2.49E-07	1.02E-07	5.23E-07	2.83E-06	3.48E-08	8.50E-08	1.12E-08
-1.01E-07	-7.03E-08	-1.87E-07	-8.13E-09	-7.28E-09	-2.78E-08	-7.85E-08	-7.23E-08	-1.66E-08	-8.50E-08	1.50E-07	1.34E-07	1.41E-07	6.50E-07	6.35E-08	1.36E-07	2.83E-06	1.52E-07	4.53E-08	8.50E-08
-4.43E-08	-8.63E-09	-2.68E-07	-1.35E-07	-3.48E-08	-2.01E-07	-4.13E-06	-9.98E-09	-4.08E-08	-1.49E-08	3.35E-09	3.45E-08	7.35E-07	4.83E-07	9.53E-08	8.78E-07	1.03E-05	2.73E-08	6.38E-08	1.12E-08
-1.28E-08	-6.10E-08	-6.68E-08	-6.65E-07	-2.44E-08	-2.08E-07	-4.30E-07	-7.55E-08	-2.43E-08	-1.49E-08	2.73E-08	1.28E-07	5.03E-08	3.65E-07	1.65E-08	2.16E-08	3.23E-07	1.16E-07	1.83E-08	1.12E-08
-8.50E-08	-1.54E-07	-2.63E-08	-7.90E-08	-4.10E-08	-3.75E-08	-2.24E-06	-4.60E-08	-8.50E-08	-8.50E-08	8.50E-08	3.23E-07	1.66E-07	8.10E-07	3.95E-09	2.38E-07	8.18E-06	3.45E-08	8.50E-08	8.50E-08
-8.50E-08	-5.55E-08	-4.95E-07	-2.93E-07	-1.75E-08	-2.78E-07	-2.70E-09	-2.95E-08	-7.68E-09	-8.50E-08	8.50E-08	8.48E-08	1.25E-06	1.37E-07	4.78E-08	7.60E-07	2.04E-06	8.10E-08	2.70E-08	8.50E-08
-3.15E-08	-3.90E-08	-3.80E-07	-2.11E-07	-5.83E-08	-1.05E-07	-3.98E-07	-5.25E-08	-8.50E-08	-1.49E-08	2.38E-08	5.75E-08	7.98E-07	1.33E-06	9.28E-09	7.90E-08	1.94E-06	9.83E-08	8.50E-08	1.12E-08
-6.93E-08	-1.01E-07	-1.28E-07	-7.18E-08	-4.10E-08	-1.40E-08	-1.15E-08	-2.31E-08	-2.43E-08	-1.49E-08	1.27E-07	3.73E-07	4.50E-07	1.10E-06	3.80E-08	1.35E-07	8.83E-07	1.74E-08	1.83E-08	1.12E-08
-6.33E-09	-1.38E-08	-4.15E-08	-2.03E-07	-6.35E-09	-1.19E-07	-1.85E-06	-2.31E-08	-1.66E-08	-1.94E-08	7.93E-08	1.35E-07	2.15E-07	7.05E-07	1.09E-07	5.58E-08	5.08E-06	1.74E-08	4.53E-08	5.33E-08
-6.33E-09	-1.33E-08	-2.48E-07	-2.48E-07	-8.18E-08	-7.60E-08	-2.34E-06	-4.63E-08	-3.33E-08	-8.50E-08	7.93E-08	3.20E-08	6.78E-07	6.78E-07	1.33E-07	2.08E-07	4.55E-06	3.48E-08	9.10E-08	8.50E-08
-3.13E-08	-3.58E-08	-1.55E-07	-9.68E-07	-3.58E-08	-1.72E-07	-2.15E-06	-7.90E-08	-4.10E-08	-1.94E-08	2.36E-08	6.90E-08	4.23E-07	1.90E-06	9.78E-08	4.70E-07	3.25E-06	7.90E-08	6.40E-08	5.33E-08
-5.03E-08	-2.12E-08	-2.78E-07	-1.06E-06	-1.76E-08	-8.50E-08	-5.80E-07	-4.60E-08	-7.68E-09	-8.50E-08	7.53E-08	5.80E-08	5.15E-07	1.48E-06	4.83E-08	8.50E-08	1.59E-06	3.45E-08	2.70E-08	8.50E-08
-6.38E-09	-8.48E-08	-3.00E-07	-3.83E-07	-3.48E-08	-8.60E-08	-2.40E-06	-1.34E-08	-1.66E-08	-1.49E-08	8.00E-08	1.06E-07	7.18E-07	1.72E-06	9.53E-08	2.35E-07	2.95E-06	9.50E-09	4.53E-08	1.12E-08
-6.30E-08	-3.45E-08	-5.13E-08	-5.48E-07	-4.73E-08	-3.20E-07	-3.88E-07	-8.50E-08	-8.50E-08	-1.49E-08	4.75E-08	2.60E-08	3.78E-07	1.84E-06	1.05E-07	7.50E-07	1.06E-06	8.50E-08	8.50E-08	1.12E-08
-5.03E-08	-7.50E-09	-2.00E-07	-4.13E-07	-9.43E-08	-2.48E-07	-1.91E-06	-3.65E-08	-4.08E-08	-8.50E-08	7.58E-08	8.90E-08	4.48E-07	8.00E-07	2.58E-07	8.88E-07	4.25E-06	7.88E-09	6.38E-08	8.50E-08
-3.15E-08	-3.45E-08	-1.21E-07	-2.11E-07	-2.90E-08	-6.13E-08	-3.33E-08	-6.50E-09	-2.43E-08	-1.49E-08	2.38E-08	2.60E-08	5.40E-08	1.10E-06	2.20E-08	5.98E-07	1.92E-06	7.40E-08	1.83E-08	1.12E-08
-1.85E-07	-8.50E-08	-2.80E-07	-5.73E-08	-4.10E-08	-5.50E-07	-2.70E-06	-2.95E-08	-2.43E-08	-8.50E-08	1.40E-07	8.50E-08	5.18E-07	8.13E-07	1.12E-07	1.08E-06	2.93E-06	5.68E-08	1.83E-08	8.50E-08
-1.91E-07	-2.12E-08	-3.23E-08	-8.03E-07	-5.53E-09	-5.23E-07	-2.36E-06	-4.60E-08	-5.75E-08	-8.50E-08	2.19E-07	5.80E-08	1.59E-07	2.06E-06	4.00E-08	1.34E-06	3.85E-06	3.45E-08	1.09E-07	8.50E-08
-1.29E-08	-1.97E-08	-2.70E-07	-1.86E-06	-1.68E-08	-3.68E-07	-4.95E-07	-1.34E-08	-8.20E-08	-8.50E-08	2.75E-08	1.49E-08	7.38E-07	5.35E-06	1.27E-08	7.93E-07	3.73E-07	9.50E-09	1.28E-07	8.50E-08
-6.30E-08	-2.10E-08	-4.18E-07	-1.71E-06	-9.55E-08	-1.92E-07	-5.00E-07	-3.53E-09	-4.88E-08	-1.94E-08	4.75E-08	5.73E-08	1.03E-06	5.25E-06	2.28E-07	5.25E-07	2.55E-07	3.65E-08	3.68E-08	5.33E-08
-7.35E-08	-1.49E-08	-9.25E-08	-5.85E-07	-1.04E-08	-6.60E-08	-1.31E-06	-1.97E-08	-2.43E-08	-1.94E-08	1.82E-08	1.12E-08	2.53E-07	1.60E-06	2.95E-08	1.81E-07	9.90E-07	5.40E-08	1.83E-08	5.33E-08
-1.82E-07	-4.20E-08	-2.46E-07	-5.45E-07	-1.37E-07	-1.13E-07	-8.48E-08	-2.31E-08	-3.33E-08	-1.49E-08	6.23E-08	1.15E-07	5.25E-07	2.58E-06	2.58E-07	2.16E-07	1.43E-06	1.74E-08	9.10E-08	1.12E-08
-9.58E-08	-4.80E-08	-5.73E-08	-5.15E-07	-5.35E-08	-6.15E-08	-7.30E-07	-1.64E-08	-3.33E-08	-1.93E-08	7.23E-08	1.61E-07	4.33E-08	2.20E-06	1.22E-07	4.63E-08	1.81E-07	4.70E-08	9.10E-08	5.28E-08
-5.05E-08	-1.41E-08	-3.90E-07	-4.05E-07	-2.95E-08	-4.53E-08	-1.29E-06	-4.93E-08	-8.50E-08	-1.49E-08	7.55E-08	3.05E-08	8.05E-07	1.11E-06	1.39E-07	3.43E-08	4.53E-06	2.55E-09	8.50E-08	1.12E-08
-3.83E-08	-8.28E-09	-3.10E-07	-1.05E-06	-2.90E-08	-1.07E-07	-4.40E-07	-5.58E-08	-2.43E-08	-1.49E-08	8.15E-08	7.73E-08	5.88E-07	2.27E-06	2.20E-08	8.05E-08	1.21E-06	6.18E-08	1.83E-08	1.12E-08
-2.53E-08	-3.53E-08	-5.83E-08	-2.44E-07	-1.79E-08	-6.83E-08	-9.25E-07	-1.32E-08	-7.68E-09	-1.93E-08	5.40E-08	2.68E-08	4.40E-08	8.60E-07	4.90E-08	1.87E-07	6.98E-07	9.63E-09	2.70E-08	5.28E-08
-2.60E-08	-1.40E-08	-2.05E-08	-5.95E-07	-5.85E-08	-4.73E-07	-1.75E-06	-1.31E-08	-4.10E-08	-8.50E-08	5.50E-08	3.18E-08	1.72E-07	1.96E-06	4.40E-08	7.93E-07	2.95E-06	9.63E-09	6.38E-08	8.50E-08
-8.45E-08	-6.35E-09	-5.70E-07	-6.20E-08	-1.81E-08	-2.21E-07	-3.43E-07	-2.29E-08	-4.88E-08	-1.49E-08	6.38E-08	4.75E-08	9.40E-07	3.13E-07	4.95E-08	1.04E-08	8.90E-07	1.73E-08	3.68E-08	1.12E-08
-1.73E-07	-1.06E-07	-1.31E-07	-9.95E-08	-6.65E-09	-2.02E-07	-6.13E-08	-1.97E-08	-8.50E-08	-8.50E-08	5.55E-08	2.48E-07	4.63E-07	1.90E-07	7.65E-08	1.55E-07	9.40E-07	5.40E-08	8.50E-08	8.50E-08
-1.73E-07	-8.50E-08	-1.16E-07	-3.30E-07	-5.28E-08	-5.00E-07	-8.50E-08	-9.88E-09	-1.66E-08	-1.49E-08	5.55E-08	2.33E-07	1.11E-06	2.50E-07	1.11E-07	6.63E-07	8.50E-08	2.70E-08	4.53E-08	1.12E-08
-1.81E-08	-2.93E-08	-7.30E-08	-3.03E-07	-2.29E-08	-4.68E-08	-8.18E-07	-3.28E-08	-1.66E-08	-1.94E-08	6.23E-08	2.07E-08	2.53E-07	4.70E-07	6.25E-08	3.53E-08	6.18E-07	4.43E-08	4.53E-08	5.33E-08
-2.95E-08	-4.25E-08	-3.68E-07	-1.25E-07	-8.50E-08	-3.18E-08	-3.68E-07	-5.23E-08	-8.50E-08	-1.94E-08	1.73E-07	1.16E-07	4.60E-07	3.53E-07	8.50E-08	2.42E-07	1.01E-06	9.78E-08	8.50E-08	5.33E-08
-6.15E-08	-7.63E-08	-2.40E-07	-2.75E-07	-7.03E-08	-3.23E-07	-9.05E-07	-3.10E-09	-8.50E-08	-4.55E-09	9.25E-09	9.95E-08	1.03E-08	8.95E-07	1.34E-07	7.95E-07	3.45E-06	1.00E-07	8.50E-08	4.20E-08
-3.80E-08	-2.14E-08	-1.16E-08	-2.73E-07	-1.26E-08	-1.55E-07	-1.22E-06	-2.65E-08	-9.03E-09	-1.94E-08	1.04E-07	5.85E-08	3.63E-07	7.48E-07	9.48E-09	4.23E-07	4.33E-06	1.95E-08	7.28E-08	5.33E-08
-4.53E-09	-4.25E-08	-1.95E-07	-2.48E-07	-2.90E-08	-1.85E-07	-2.15E-06	-1.99E-08	-5.78E-08	-8.50E-08	3.45E-08	1.16E-07	8.65E-07	8.98E-08	2.20E-08	5.90E-07	5.03E-06	5.45E-08	1.10E-07	8.50E-08
-5.25E-08	-1.23E-09	-4.30E-08	-2.48E-07	-4.18E-08	-3.00E-07	-2.98E-06	-4.30E-08	-4.10E-08	-1.49E-08	7.73E-08	4.28E-08	2.19E-07	8.98E-08	3.15E-08	2.26E-07	6.68E-06	7.18E-08	6.38E-08	1.12E-08
-1.00E-08	-1.22E-07	-1.25E-07	-1.65E-07	-4.18E-08	-7.95E-09	-1.75E-06	-1.97E-08	-7.68E-09	-1.49E-08	7.53E-09	2.65E-07	6.88E-07	1.24E-07	3.15E-08	4.00E-07	4.13E-06	5.40E-08	2.70E-08	1.12E-08
-5.10E-09	-2.23E-08	-4.25E-07	-1.38E-07	-8.50E-08	-6.60E-08	-3.18E-06	-4.60E-08	-9.03E-09	-8.50E-08	7.15E-08	6.10E-08	9.13E-07	6.45E-07	8.50E-08	1.81E-07	6.08E-06	3.45E-08	7.28E-08	8.50E-08
-8.03E-08	-1.06E-08	-2.24E-07	-3.50E-07	-5.95E-08	-1.86E-07	-1.65E-06	-9.78E-09	-4.13E-08	-1.49E-08	1.74E-07	9.80E-08	7.60E-07	5.08E-07	8.05E-08	1.40E-07	1.25E-06	2.68E-08	6.43E-08	1.12E-08
-6.23E-09	-3.15E-08	-1.87E-07	-1.02E-06	-1.26E-08	-2.88E-07	-8.50E-08	-2.98E-08	-7.85E-09	-1.49E-08	8.20E-08	1.16E-07	9.10E-07	2.17E-06	9.48E-09	4.93E-07	8.50E-08	5.58E-08	2.70E-08	1.12E-08
-6.83E-09	-5.43E-08	-5.50E-07	-2.41E-08	-1.14E-08	-8.50E-08	-2.78E-07	-4.93E-08	-4.08E-08	-8.50E-08	7.23E-08	1.78E-07	1.40E-06	6.35E-07	2.68E-08	8.50E-08	6.85E-07	2.02E-09	6.38E-08	8.50E-08
-3.05E-09	-5.03E-08	-2.63E-07	-2.90E-07	-5.38E-08	-4.98E-07	-6.13E-08	-4.93E-08	-1.66E-08	-1.94E-08	7.98E-08	3.80E-08	1.18E-06	7.73E-08	1.47E-07	7.80E-07	9.40E-07	2.02E-09	4.53E-08	5.33E-08
-5.43E-08	-9.55E-09	-2.02E-07	-7.23E-08	-3.53E-08	-2.22E-08	-3.68E-07	-5.93E-08	-2.43E-08	-1.49E-08	1.68E-07	9.63E-08	3.23E-07	5.18E-07	7.18E-08	1.48E-07	6.15E-07	2.50E-08	1.83E-08	1.12E-08
-3.45E-08	-6.78E-08	-5.13E-07	-6.90E-08	-2.22E-08	-1.71E-07	-1.24E-06	-1.08E-07	-4.08E-08	-3.43E-08	1.14E-07	1.85E-07	1.16E-06	4.55E-07	2.85E-08	2.60E-07	2.19E-07	1.59E-07	6.38E-08	6.45E-08
-2.00E-08	-9.65E-08	-9.48E-08	-5.78E-07	-8.10E-08	-3.98E-07	-3.95E-06	-2.93E-08	-4.08E-08	-8.50E-08	5.48E-08	2.95E-07	5.08E-07	1.84E-06	1.33E-07	7.05E-07	6.40E-06	8.03E-08	6.38E-08	8.50E-08
-4.48E-09	-1.99E-08	-3.25E-07	-3.30E-07	-1.65E-08	-7.33E-08	-5.90E-06	-6.60E-08	-2.43E-08	-8.50E-08	5.15E-08	1.50E-08	4.00E-07	1.41E-06	1.24E-08	8.98E-08	5.80E-06	8.90E-08	1.83E-08	8.50E-08
-2.63E-08	-9.90E-08	-1.59E-07	-3.23E-07	-4.08E-08	-7.33E-08	-2.26E-06	-3.08E-09	-4.88E-08	-8.50E-08	5.23E-08	2.02E-07	3.03E-07	2.28E-07	3.08E-08	2.00E-07	1.70E-06	3.73E-08	3.68E-08	8.50E-08
-4.05E-08	-3.53E-08	-1.72E-07	-7.00E-08	-5.75E-09	-4.23E-07	-4.50E-07	-7.28E-08	-4.88E-08	-8.50E-08	1.11E-07	2.68E-08	4.70E-07	1.07E-06	4.00E-08	7.25E-07	1.23E-06	1.53E-07	3.68E-08	8.50E-08
-9.93E-09	-1.44E-07	-7.05E-08	-3.95E-07	-1.81E-08	-3.43E-07	-2.16E-07	-6.93E-08	-2.43E-08	-8.50E-08	7.48E-09	3.23E-07	5.63E-07	1.31E-06	4.95E-08	3.90E-07	1.79E-06	5.20E-08	1.83E-08	8.50E-08
-9.93E-09	-3.50E-08	-3.10E-07	-3.63E-07	-5.23E-08	-1.30E-07	-5.88E-07	-3.20E-09	-3.33E-08	-1.49E-08	7.48E-09	2.63E-08	7.45E-07	1.43E-06	1.11E-07	3.55E-07	1.61E-06	3.68E-08	9.10E-08	1.12E-08
-4.33E-08	-7.73E-08	-3.10E-07	-1.41E-06	-2.37E-08	-8.50E-08	-1.08E-06	-5.63E-08	-4.13E-08	-1.49E-08	7.23E-08	1.02E-07	7.45E-07	3.85E-06	8.93E-08	8.50E-08	1.98E-06	6.20E-08	6.43E-08	1.12E-08
-2.32E-08	-5.50E-08	-2.10E-07	-6.93E-07	-7.15E-08	-1.67E-07	-5.88E-07	-8.50E-08	-7.85E-09	-1.50E-08	1.75E-08	4.15E-08	3.38E-07	1.68E-06	1.96E-07	2.49E-07	1.61E-06	8.50E-08	2.70E-08	1.13E-08
-2.98E-08	-3.45E-08	-1.09E-07	-5.05E-07	-3.00E-08	-1.76E-07	-2.42E-06	-9.83E-09	-8.50E-08	-3.45E-08	6.18E-08	2.60E-08	4.30E-07	1.48E-06	5.75E-08	4.80E-07	5.75E-06	2.68E-08	8.50E-08	6.45E-08
-8.50E-08	-9.15E-08	-1.09E-07	-3.93E-07	-1.10E-08	-4.95E-08	-2.90E-06	-2.95E-08	-3.33E-08	-1.49E-08	8.50E-08	1.12E-07	4.30E-07	1.39E-06	2.70E-08	7.23E-08	6.13E-06	8.10E-08	9.10E-08	1.12E-08
-1.98E-08	-5.90E-08	-4.23E-07	-5.03E-07	-5.53E-09	-1.26E-07	-1.46E-08	-4.63E-08	-5.78E-08	-3.43E-08	5.43E-08	1.32E-07	1.16E-06	1.28E-06	3.98E-08	5.53E-07	1.16E-06	3.48E-08	1.10E-07	6.45E-08
-7.35E-12	-5.45E-08	-4.23E-07	-2.07E-07	-9.35E-08	-1.71E-07	-8.50E-08	-6.60E-08	-4.10E-08	-8.50E-08	3.93E-08	4.10E-08	1.16E-06	8.85E-07	3.13E-07	3.80E-07	8.50E-08	8.90E-08	6.38E-08	8.50E-08
-2.33E-08	-1.14E-07	-2.27E-07	-4.20E-07	-6.90E-08	-2.27E-08	-1.92E-06	-3.30E-08	-7.68E-09	-1.49E-08	2.18E-08	1.73E-07	5.20E-07	1.70E-06	1.89E-07	2.68E-07	3.08E-06	4.45E-08	2.70E-08	1.12E-08
-6.30E-08	-8.50E-08	-7.45E-08	-7.68E-07	-1.12E-08	-2.26E-07	-9.13E-07	-2.95E-08	-9.03E-09	-8.50E-08	8.73E-08	8.50E-08	1.28E-07	1.97E-06	1.12E-07	4.20E-07	3.48E-06	8.05E-08	7.28E-08	8.50E-08
-3.60E-08	-7.88E-08	-2.28E-07	-7.08E-07	-2.85E-08	-2.95E-08	-2.34E-06	-6.25E-08	-1.67E-08	-1.94E-08	2.73E-08	1.47E-07	6.25E-07	2.17E-06	2.15E-08	5.73E-07	4.55E-06	1.25E-07	4.58E-08	5.33E-08
-6.90E-08	-2.39E-09	-3.33E-08	-6.08E-08	-4.88E-09	-3.15E-08	-1.41E-06	-7.60E-08	-1.66E-08	-3.43E-08	5.20E-08	4.60E-08	3.20E-07	9.10E-07	3.78E-08	1.21E-07	3.85E-06	1.16E-07	4.53E-08	6.45E-08
-1.81E-07	-1.99E-08	-4.15E-08	-1.22E-07	-3.43E-08	-1.38E-08	-8.28E-07	-8.50E-08	-4.08E-08	-8.50E-08	1.37E-07	1.50E-08	1.25E-07	5.43E-07	9.35E-08	1.56E-07	2.27E-06	8.50E-08	6.38E-08	8.50E-08
-1.22E-07	-2.95E-08	-2.85E-07	-6.33E-08	-5.73E-10	-1.38E-08	-1.51E-06	-1.97E-08	-1.67E-08	-8.50E-08	1.32E-07	1.10E-07	2.15E-07	4.93E-07	3.43E-08	1.56E-07	2.28E-06	5.40E-08	4.58E-08	8.50E-08
-2.53E-08	-4.45E-08	-1.56E-07	-5.65E-08	-1.65E-08	-5.95E-08	-3.25E-07	-6.93E-08	-7.40E-09	-1.94E-08	6.05E-08	1.22E-07	3.00E-07	6.08E-07	1.24E-08	4.48E-08	1.87E-06	5.20E-08	2.78E-08	5.33E-08
-3.55E-08	-2.60E-09	-9.25E-08	-2.68E-09	-6.43E-08	-2.80E-08	-1.25E-06	-7.55E-08	-2.60E-08	-8.50E-08	1.32E-08	4.63E-08	2.53E-07	2.37E-07	1.52E-07	1.66E-07	2.58E-06	1.15E-07	1.19E-07	8.50E-08
-2.85E-08	-1.94E-08	-8.50E-08	-1.16E-07	-8.50E-08	-2.98E-07	-2.35E-06	-8.50E-08	-8.50E-08	-8.50E-08	1.82E-08	7.25E-08	8.50E-08	8.75E-08	8.50E-08	9.03E-07	3.40E-06	8.50E-08	8.50E-08	8.50E-08
-6.45E-08	-3.23E-08	-1.79E-07	-5.68E-08	-1.76E-08	-2.98E-07	-1.96E-06	-1.35E-08	-2.60E-08	-4.55E-09	8.93E-09	1.56E-07	4.88E-07	1.56E-07	4.83E-08	9.03E-07	2.11E-06	9.25E-09	1.19E-07	4.20E-08
-6.60E-08	-1.16E-08	-2.90E-07	-4.83E-07	-1.88E-08	-2.25E-07	-1.37E-06	-4.95E-08	-4.13E-08	-4.55E-09	8.98E-08	3.55E-08	5.73E-07	1.09E-06	8.38E-08	3.20E-07	5.00E-07	1.36E-07	6.45E-08	4.20E-08
-6.20E-08	-8.70E-08	-3.68E-07	-1.44E-07	-2.85E-08	-2.25E-07	-2.60E-06	-2.00E-08	-7.73E-09	-1.94E-08	3.30E-08	2.38E-07	4.35E-07	4.90E-07	2.16E-08	3.20E-07	5.90E-06	5.48E-08	2.73E-08	5.33E-08
-4.35E-08	-9.08E-09	-4.18E-07	-3.30E-07	-1.23E-08	-2.12E-07	-8.28E-07	-4.90E-08	-2.43E-08	-3.90E-08	6.88E-09	9.20E-08	4.70E-07	9.05E-07	9.28E-09	5.80E-07	2.27E-06	1.35E-07	1.83E-08	1.07E-07
-6.35E-08	-8.50E-08	-4.40E-07	-4.85E-08	-1.63E-08	-3.13E-07	-3.33E-07	-9.85E-08	-7.55E-09	-4.73E-09	4.78E-08	8.50E-08	6.38E-07	3.65E-08	1.23E-08	7.38E-07	1.89E-06	1.32E-07	2.75E-08	4.25E-08
-4.23E-08	-1.94E-08	-1.98E-07	-3.18E-07	-5.08E-08	-5.25E-07	-1.51E-07	-1.98E-08	-5.78E-08	-3.43E-08	7.80E-09	1.47E-08	2.95E-07	7.73E-07	1.07E-07	1.32E-06	1.26E-06	5.43E-08	1.10E-07	6.45E-08
-1.10E-08	-1.23E-07	-1.76E-08	-2.02E-07	-4.58E-08	-2.98E-07	-2.25E-06	-9.88E-08	-4.88E-08	-8.50E-08	3.15E-08	2.68E-07	4.38E-07	6.85E-07	6.83E-08	9.03E-07	1.69E-06	1.33E-07	3.68E-08	8.50E-08
-1.02E-07	-1.42E-07	-4.10E-07	-2.28E-07	-4.58E-08	-2.33E-07	-1.37E-06	-9.83E-09	-3.33E-08	-1.93E-08	3.75E-08	2.83E-07	4.93E-07	1.72E-07	6.83E-08	4.33E-07	1.36E-07	2.68E-08	9.10E-08	5.28E-08
-1.00E-07	-4.30E-08	-5.30E-08	-4.98E-07	-8.50E-08	-1.18E-07	-4.50E-07	-9.88E-09	-2.43E-08	-1.93E-08	1.54E-07	1.18E-07	4.00E-08	9.08E-07	8.50E-08	1.87E-07	1.23E-06	2.70E-08	1.83E-08	5.28E-08
-9.20E-08	-4.10E-08	-4.60E-07	-1.49E-07	-1.08E-08	-1.20E-07	-1.01E-06	-4.95E-08	-5.78E-08	-3.43E-08	2.53E-07	5.45E-08	1.26E-06	6.45E-07	1.11E-07	2.36E-07	1.91E-06	1.76E-09	1.10E-07	6.45E-08
-1.34E-07	-1.15E-08	-1.89E-07	-1.72E-08	-4.13E-08	-4.53E-07	-3.28E-06	-3.60E-08	-4.88E-08	-1.94E-08	2.44E-07	7.65E-08	2.78E-07	6.43E-07	3.10E-08	1.02E-06	4.50E-06	7.75E-09	3.68E-08	5.33E-08
-3.90E-08	-2.75E-08	-1.50E-09	-1.61E-07	-2.98E-08	-5.28E-07	-2.24E-06	-1.96E-08	-8.50E-08	-8.50E-08	1.07E-07	1.04E-07	1.37E-07	1.22E-07	5.70E-08	1.23E-06	1.69E-06	5.35E-08	8.50E-08	8.50E-08
-4.75E-08	-6.23E-09	-1.33E-07	-1.25E-07	-2.88E-08	-1.46E-08	-3.68E-07	-5.25E-08	-3.33E-08	-8.50E-08	1.92E-07	4.63E-08	2.31E-07	2.88E-08	2.18E-08	1.62E-07	1.01E-06	9.80E-08	9.10E-08	8.50E-08
-2.00E-08	-8.20E-08	-6.60E-08	-3.48E-07	-2.73E-08	-1.35E-07	-3.05E-06	-1.64E-08	-5.75E-08	-1.49E-08	5.48E-08	1.85E-07	1.81E-07	2.63E-07	1.56E-07	2.47E-07	3.93E-06	4.70E-08	1.09E-07	1.12E-08
-2.75E-08	-2.07E-08	-3.28E-07	-2.28E-07	-2.24E-08	-7.08E-08	-1.41E-06	-4.95E-08	-2.43E-08	-8.50E-08	1.38E-07	9.58E-08	6.68E-07	1.72E-07	1.18E-07	1.93E-07	3.85E-06	1.36E-07	1.83E-08	8.50E-08
-2.38E-08	-4.05E-08	-3.28E-07	-4.90E-07	-9.95E-09	-3.25E-07	-2.13E-06	-4.63E-08	-8.50E-08	-8.50E-08	5.95E-08	1.11E-07	7.98E-07	3.70E-07	7.65E-08	2.46E-07	4.40E-06	3.48E-08	8.50E-08	8.50E-08
-2.68E-08	-3.53E-08	-4.25E-07	-3.68E-07	-3.63E-08	-3.50E-07	-3.63E-06	-2.65E-08	-9.03E-09	-1.49E-08	1.36E-07	6.73E-08	1.53E-06	3.55E-08	7.40E-09	4.03E-07	9.95E-06	1.90E-08	7.28E-08	1.12E-08
-2.55E-08	-5.88E-09	-3.88E-07	-3.58E-07	-8.80E-08	-9.20E-08	-6.83E-07	-1.68E-08	-4.13E-08	-1.94E-08	1.32E-07	4.50E-08	9.53E-07	3.85E-07	1.35E-07	3.45E-07	3.28E-06	4.58E-08	6.43E-08	5.33E-08
-5.68E-08	-9.48E-08	-3.88E-07	-1.09E-07	-1.16E-08	-1.30E-07	-2.25E-06	-1.96E-08	-4.88E-08	-3.43E-08	1.55E-07	2.30E-07	9.53E-07	8.33E-07	5.98E-08	2.33E-07	1.69E-06	5.35E-08	3.68E-08	6.45E-08
-8.80E-08	-1.36E-07	-3.05E-07	-3.85E-07	-2.68E-08	-3.05E-07	-2.11E-06	-6.58E-08	-8.50E-08	-8.50E-08	1.79E-07	3.43E-07	5.93E-07	2.39E-08	1.89E-07	4.98E-07	2.75E-06	8.85E-08	8.50E-08	8.50E-08
-5.65E-09	-6.30E-09	-3.20E-07	-5.05E-07	-7.35E-08	-4.65E-07	-1.92E-06	-8.50E-08	-1.67E-08	-3.43E-08	7.75E-08	4.63E-08	7.78E-07	5.08E-07	2.60E-07	1.05E-06	1.45E-06	8.50E-08	4.58E-08	6.45E-08
-1.29E-08	-3.58E-08	-2.46E-07	-4.75E-07	-5.05E-09	-1.49E-07	-2.38E-07	-5.60E-08	-8.20E-08	-8.50E-08	2.68E-08	6.83E-08	9.15E-07	3.45E-08	3.88E-08	4.08E-07	9.70E-07	6.15E-08	1.28E-07	8.50E-08
-4.98E-08	-1.36E-07	-7.03E-08	-1.27E-07	-5.25E-08	-3.60E-08	-1.51E-07	-4.63E-08	-4.88E-08	-1.94E-08	7.43E-08	3.15E-07	4.35E-07	4.20E-07	1.44E-07	1.13E-07	1.26E-06	3.48E-08	3.68E-08	5.33E-08
-8.50E-08	-8.75E-08	-2.12E-07	-1.95E-07	-3.00E-08	-3.45E-07	-1.38E-06	-1.97E-08	-1.66E-08	-1.94E-08	8.50E-08	2.78E-07	3.38E-07	2.34E-07	5.68E-08	1.04E-06	1.93E-06	5.40E-08	4.53E-08	5.33E-08
-4.98E-08	-5.10E-08	-8.98E-08	-1.85E-07	-4.68E-08	-3.83E-07	-3.78E-06	-9.93E-09	-1.67E-08	-1.94E-08	7.43E-08	2.07E-07	2.46E-07	5.88E-07	6.95E-08	9.23E-07	9.33E-06	2.73E-08	4.58E-08	5.33E-08
-6.85E-08	-7.88E-08	-3.23E-07	-6.98E-09	-1.22E-08	-3.95E-07	-1.42E-06	-7.90E-08	-5.75E-08	-8.50E-08	1.26E-07	1.87E-07	1.23E-06	1.11E-06	2.49E-08	7.50E-07	4.75E-06	7.95E-08	1.09E-07	8.50E-08
-1.87E-08	-1.44E-09	-2.22E-08	-1.52E-07	-3.45E-08	-5.13E-07	-9.25E-07	-8.55E-08	-2.43E-08	-1.94E-08	5.13E-08	4.30E-08	1.62E-07	1.36E-07	9.45E-08	9.78E-07	6.98E-07	1.43E-07	1.83E-08	5.33E-08
-1.26E-08	-5.58E-08	-1.96E-07	-1.64E-07	-1.75E-08	-4.08E-07	-5.30E-07	-1.97E-08	-8.50E-08	-1.94E-08	2.78E-08	8.45E-08	2.93E-07	1.17E-06	4.78E-08	8.98E-07	4.08E-06	5.40E-08	8.50E-08	5.33E-08
-8.13E-08	-8.50E-08	-3.20E-07	-7.40E-07	-3.00E-08	-4.53E-08	-1.32E-06	-2.31E-08	-3.33E-08	-8.50E-08	9.88E-08	8.50E-08	8.78E-07	2.20E-06	5.73E-08	3.43E-08	9.95E-07	1.74E-08	9.10E-08	8.50E-08
-1.19E-08	-8.43E-08	-5.30E-08	-1.13E-06	-1.68E-08	-9.25E-08	-1.36E-06	-5.28E-08	-4.10E-08	-8.50E-08	2.88E-08	2.30E-07	4.00E-08	2.00E-06	1.27E-08	2.53E-07	4.70E-06	9.90E-08	6.40E-08	8.50E-08
-3.13E-08	-8.98E-08	-3.30E-08	-4.43E-07	-5.20E-08	-3.15E-07	-9.68E-07	-9.90E-08	-2.43E-08	-1.49E-08	2.36E-08	1.08E-07	1.95E-07	1.55E-06	1.09E-07	2.37E-07	2.65E-06	1.34E-07	1.83E-08	1.12E-08
-1.35E-07	-1.17E-07	-1.35E-07	-7.53E-07	-5.40E-08	-1.84E-07	-1.79E-06	-1.34E-08	-1.66E-08	-8.50E-08	6.35E-08	2.11E-07	6.13E-07	2.21E-06	4.08E-08	3.10E-07	3.28E-06	9.50E-09	4.53E-08	8.50E-08
-1.41E-07	-6.43E-08	-2.20E-07	-4.70E-07	-2.90E-08	-2.23E-07	-3.33E-06	-1.66E-08	-3.33E-08	-1.49E-08	1.44E-07	1.76E-07	6.03E-07	6.30E-07	1.29E-07	8.30E-07	5.33E-06	4.55E-08	9.10E-08	1.12E-08
-4.40E-08	-6.28E-08	-7.45E-08	-7.43E-07	-3.53E-08	-9.30E-08	-1.41E-06	-8.50E-08	-5.75E-08	-8.50E-08	4.30E-09	1.33E-07	3.43E-07	2.35E-06	7.20E-08	7.50E-08	2.42E-06	8.50E-08	1.09E-07	8.50E-08
-7.50E-08	-6.98E-09	-4.23E-07	-1.83E-07	-1.17E-07	-6.35E-07	-4.48E-07	-3.00E-08	-8.50E-08	-1.49E-08	1.91E-08	7.83E-08	1.16E-06	1.13E-06	2.05E-07	1.65E-06	1.96E-07	5.50E-08	8.50E-08	1.12E-08
-8.10E-08	-6.98E-08	-2.29E-07	-6.48E-07	-8.20E-08	-9.03E-07	-2.50E-06	-8.50E-08	-2.43E-08	-8.50E-08	9.83E-08	9.38E-08	5.20E-07	1.95E-06	1.33E-07	2.38E-06	4.68E-06	8.50E-08	1.83E-08	8.50E-08
-6.03E-09	-4.98E-08	-3.95E-08	-1.18E-06	-1.81E-08	-4.55E-09	-2.83E-06	-4.63E-08	-9.03E-09	-1.49E-08	7.90E-08	3.75E-08	2.13E-07	3.68E-06	4.95E-08	1.30E-07	7.70E-06	3.48E-08	7.28E-08	1.12E-08
-4.40E-08	-1.47E-07	-4.08E-07	-1.25E-06	-5.95E-08	-3.38E-07	-3.95E-06	-7.58E-08	-5.78E-08	-1.49E-08	4.30E-09	2.35E-07	7.60E-07	3.73E-06	1.63E-07	5.20E-07	1.08E-05	1.16E-07	1.10E-07	1.12E-08
-5.00E-08	-6.68E-09	-3.20E-07	-1.90E-07	-8.88E-08	-4.45E-07	-6.88E-07	-9.78E-09	-2.45E-08	-8.50E-08	7.48E-08	4.75E-08	8.78E-07	9.80E-07	1.85E-07	6.00E-07	1.88E-06	2.68E-08	1.84E-08	8.50E-08
-9.58E-08	-5.45E-08	-3.63E-07	-1.26E-06	-1.13E-08	-1.28E-07	-8.80E-07	-1.35E-08	-1.66E-08	-8.50E-08	7.23E-08	4.10E-08	4.58E-07	3.43E-06	2.70E-08	2.27E-07	1.56E-06	9.25E-09	4.53E-08	8.50E-08
-1.27E-07	-8.95E-09	-4.63E-07	-1.05E-07	-4.70E-08	-1.48E-07	-3.90E-07	-4.28E-08	-1.67E-08	-8.50E-08	9.58E-08	1.33E-07	8.80E-07	6.13E-07	7.08E-08	6.10E-07	2.93E-07	7.10E-08	4.58E-08	8.50E-08
-2.53E-08	-1.22E-09	-2.33E-07	-1.70E-07	-9.50E-08	-2.68E-08	-1.41E-06	-4.63E-08	-3.33E-08	-1.49E-08	5.55E-08	4.25E-08	5.25E-07	6.00E-07	2.60E-07	3.50E-07	3.85E-06	3.48E-08	9.10E-08	1.12E-08
-8.30E-08	-3.48E-08	-5.73E-08	-7.65E-08	-2.88E-08	-2.13E-07	-4.15E-06	-5.63E-08	-2.45E-08	-8.50E-08	1.00E-07	2.63E-08	4.33E-08	5.30E-07	1.04E-07	1.61E-07	7.53E-06	6.20E-08	1.84E-08	8.50E-08
-1.08E-07	-3.35E-08	-9.25E-08	-2.28E-07	-1.42E-09	-3.88E-08	-6.03E-07	-4.63E-08	-2.45E-08	-8.50E-08	4.45E-08	1.62E-08	2.53E-07	1.72E-07	3.70E-08	1.02E-07	4.55E-07	3.48E-08	1.84E-08	8.50E-08
-6.30E-08	-1.24E-08	-3.43E-07	-8.73E-07	-1.79E-08	-2.44E-07	-2.73E-06	-9.93E-09	-8.50E-08	-8.50E-08	4.75E-08	7.40E-08	7.90E-07	1.93E-06	4.90E-08	4.60E-07	6.48E-06	2.73E-08	8.50E-08	8.50E-08
-2.65E-08	-1.08E-07	-2.68E-07	-7.18E-08	-3.05E-08	-2.68E-08	-8.28E-07	-2.65E-08	-4.08E-08	-3.43E-08	5.45E-08	1.65E-07	7.35E-07	5.40E-08	5.85E-08	1.60E-07	2.27E-06	1.93E-08	6.38E-08	6.40E-08
-5.80E-08	-3.05E-08	-7.90E-08	-5.45E-07	-3.05E-08	-2.78E-07	-2.50E-06	-9.83E-09	-8.18E-08	-8.50E-08	3.08E-08	2.30E-08	2.16E-07	1.69E-06	5.85E-08	3.45E-07	4.65E-06	2.68E-08	1.27E-07	8.50E-08
-3.15E-08	-6.35E-08	-1.32E-07	-1.48E-06	-4.60E-08	-2.85E-08	-1.01E-07	-1.97E-08	-4.10E-08	-1.93E-08	2.38E-08	1.74E-07	9.98E-08	3.90E-06	3.48E-08	2.98E-07	1.70E-06	5.40E-08	6.35E-08	5.28E-08
-1.18E-07	-6.63E-08	-6.60E-07	-9.38E-07	-2.95E-08	-1.10E-07	-1.82E-06	-8.93E-08	-8.50E-08	-1.93E-08	5.15E-08	5.00E-08	1.19E-06	2.22E-06	2.22E-08	8.33E-08	1.37E-06	1.06E-07	8.50E-08	5.28E-08
-8.55E-08	-2.75E-08	-1.80E-07	-4.20E-07	-6.55E-08	-2.11E-07	-4.50E-07	-3.33E-08	-5.75E-08	-1.93E-08	2.75E-08	1.47E-07	1.36E-07	1.29E-06	1.54E-07	4.55E-07	1.23E-06	4.45E-08	1.09E-07	5.28E-08
-1.09E-08	-5.73E-08	-7.35E-08	-9.33E-08	-8.33E-08	-2.88E-07	-4.30E-07	-1.34E-08	-5.75E-08	-8.50E-08	6.63E-08	1.27E-07	2.93E-07	7.03E-08	2.03E-07	7.88E-07	3.23E-07	9.38E-09	1.09E-07	8.50E-08
-9.25E-08	-6.13E-09	-1.37E-07	-5.83E-07	-4.73E-08	-1.74E-07	-1.76E-06	-1.34E-08	-2.43E-08	-1.94E-08	6.98E-08	4.70E-08	2.73E-07	7.15E-07	7.15E-08	2.63E-07	3.38E-06	9.38E-09	1.83E-08	5.33E-08
-1.88E-08	-6.35E-08	-1.42E-07	-9.65E-08	-1.04E-08	-2.43E-07	-2.19E-06	-1.96E-08	-8.50E-08	-8.50E-08	6.03E-08	1.74E-07	6.35E-08	8.80E-07	5.30E-08	4.50E-07	3.70E-06	5.35E-08	8.50E-08	8.50E-08
-4.78E-08	-1.08E-07	-7.53E-08	-2.30E-07	-1.67E-08	-1.12E-07	-6.48E-07	-2.34E-08	-1.66E-08	-1.94E-08	1.09E-09	1.65E-07	1.14E-07	5.15E-07	1.26E-08	5.20E-07	4.05E-07	1.76E-08	4.53E-08	5.33E-08
-2.85E-08	-4.13E-08	-6.68E-08	-6.45E-07	-3.55E-08	-1.81E-07	-4.50E-07	-5.93E-08	-4.88E-08	-8.50E-08	1.60E-08	7.35E-08	5.03E-08	7.50E-07	7.20E-08	1.42E-08	1.23E-06	1.63E-07	3.68E-08	8.50E-08
-1.50E-08	-9.18E-08	-1.06E-07	-8.50E-08	-5.53E-09	-8.50E-08	-1.98E-06	-6.53E-09	-2.45E-08	-1.94E-08	2.63E-08	1.12E-07	7.40E-07	8.50E-08	4.00E-08	8.50E-08	2.39E-06	6.43E-08	1.84E-08	5.33E-08
-4.25E-08	-1.42E-08	-1.36E-07	-5.40E-07	-8.50E-08	-2.83E-07	-1.51E-07	-3.53E-09	-7.68E-09	-1.96E-08	6.95E-08	3.13E-08	5.93E-07	6.73E-07	8.50E-08	3.58E-07	1.26E-06	3.65E-08	2.70E-08	5.38E-08
-1.46E-08	-6.58E-08	-8.10E-08	-3.48E-07	-4.73E-08	-1.18E-07	-1.51E-07	-3.28E-08	-9.03E-09	-1.96E-08	2.68E-08	2.20E-07	1.09E-07	8.05E-07	7.15E-08	2.29E-07	1.26E-06	4.43E-08	7.28E-08	5.38E-08
-4.28E-08	-8.98E-08	-2.08E-07	-1.32E-07	-3.60E-08	-2.88E-07	-6.13E-08	-9.83E-09	-4.13E-08	-1.94E-08	7.00E-08	6.75E-08	3.28E-07	8.83E-07	9.85E-08	8.23E-08	9.40E-07	2.68E-08	6.43E-08	5.33E-08
-9.40E-08	-8.45E-08	-4.03E-07	-7.05E-09	-2.25E-08	-2.18E-07	-4.50E-07	-2.65E-08	-4.13E-08	-1.50E-08	7.10E-08	1.92E-07	1.24E-06	5.03E-07	5.45E-08	1.11E-07	1.23E-06	1.90E-08	6.43E-08	1.13E-08
-1.51E-08	-7.20E-08	-3.50E-07	-1.03E-06	-6.65E-09	-1.54E-07	-1.27E-06	-9.88E-09	-1.67E-08	-1.50E-08	8.73E-08	2.27E-07	7.08E-07	2.03E-06	7.65E-08	1.16E-07	1.85E-06	2.70E-08	4.58E-08	1.13E-08
-5.15E-09	-7.20E-08	-2.78E-07	-9.33E-08	-6.53E-08	-1.02E-07	-1.75E-06	-6.60E-08	-4.10E-08	-8.50E-08	7.98E-08	2.27E-07	6.55E-07	4.28E-07	1.21E-07	4.83E-07	1.32E-06	8.90E-08	6.40E-08	8.50E-08
-2.90E-08	-3.93E-08	-1.61E-08	-3.88E-07	-6.28E-09	-3.73E-08	-1.57E-06	-1.98E-08	-8.20E-08	-1.94E-08	5.98E-08	2.46E-07	1.98E-07	2.93E-07	4.05E-08	1.03E-07	4.88E-06	5.43E-08	1.28E-07	5.33E-08
-4.85E-08	-6.55E-08	-2.83E-07	-9.00E-08	-7.65E-08	-2.85E-07	-2.90E-06	-5.98E-08	-4.88E-08	-8.50E-08	1.52E-07	1.39E-07	7.73E-07	3.88E-07	9.43E-08	4.90E-07	5.88E-06	2.55E-08	3.68E-08	8.50E-08
-4.85E-08	-4.30E-08	-2.13E-07	-2.34E-07	-3.50E-08	-5.68E-08	-9.25E-07	-3.68E-08	-2.43E-08	-1.94E-08	1.52E-07	7.75E-08	7.20E-07	3.98E-07	6.30E-08	4.28E-08	6.98E-07	8.13E-09	1.83E-08	5.33E-08
-1.89E-08	-7.80E-08	-5.13E-07	-1.44E-07	-9.38E-08	-1.49E-07	-5.55E-07	-4.98E-08	-1.66E-08	-8.50E-08	9.10E-08	1.04E-07	1.30E-06	7.85E-07	1.16E-07	4.08E-07	3.13E-07	1.36E-07	4.53E-08	8.50E-08
-4.63E-08	-3.20E-08	-1.61E-07	-1.34E-07	-4.60E-08	-1.76E-07	-3.90E-07	-7.68E-08	-8.50E-08	-8.50E-08	1.53E-07	2.16E-08	3.50E-08	1.26E-06	3.48E-08	2.83E-07	1.92E-06	1.17E-07	8.50E-08	8.50E-08
-6.40E-09	-6.85E-08	-5.38E-08	-4.15E-07	-5.35E-08	-2.78E-07	-4.30E-07	-3.33E-08	-7.68E-09	-1.94E-08	7.40E-08	1.87E-07	3.80E-07	3.13E-07	4.05E-08	7.60E-07	3.23E-07	4.50E-08	2.70E-08	5.33E-08
-1.68E-08	-1.52E-08	-3.18E-07	-3.70E-07	-2.88E-08	-1.00E-07	-1.80E-06	-1.00E-08	-7.68E-09	-1.94E-08	9.15E-08	1.15E-08	7.30E-07	5.60E-07	2.17E-08	7.55E-08	4.15E-06	2.75E-08	2.70E-08	5.33E-08
-1.06E-08	-7.30E-08	-5.30E-08	-1.08E-07	-1.81E-08	-9.23E-09	-3.18E-06	-3.63E-08	-1.67E-08	-8.50E-08	1.21E-07	9.98E-08	4.00E-08	9.20E-07	4.95E-08	1.38E-07	6.08E-06	7.48E-09	4.58E-08	8.50E-08
-3.80E-09	-3.08E-08	-1.45E-07	-6.05E-07	-1.93E-08	-2.13E-07	-6.03E-07	-1.09E-07	-4.13E-08	-1.50E-08	6.23E-08	1.14E-07	2.55E-07	2.13E-07	8.53E-08	2.90E-07	4.55E-07	1.61E-07	6.43E-08	1.13E-08
-8.50E-08	-1.13E-07	-3.00E-07	-6.40E-07	-1.32E-09	-5.45E-07	-8.50E-08	-8.63E-08	-2.45E-08	-8.50E-08	8.50E-08	3.10E-07	6.78E-07	2.63E-06	3.63E-08	8.18E-07	8.50E-08	1.44E-07	1.84E-08	8.50E-08
-1.31E-09	-3.53E-08	-1.22E-07	-9.45E-08	-2.88E-08	-5.65E-07	-1.03E-06	-5.30E-08	-7.68E-09	-3.45E-08	4.98E-08	2.68E-08	9.20E-08	1.13E-06	2.17E-08	5.65E-07	2.83E-06	9.90E-08	2.70E-08	6.45E-08
-3.33E-08	-8.10E-09	-2.80E-08	-2.73E-07	-4.65E-08	-1.98E-07	-6.70E-08	-3.65E-08	-3.33E-08	-8.50E-08	2.50E-08	9.23E-08	1.77E-07	1.52E-06	7.05E-08	4.15E-07	1.99E-06	8.00E-09	9.10E-08	8.50E-08
-5.48E-08	-2.16E-08	-3.23E-07	-2.04E-07	-4.10E-08	-2.13E-07	-3.10E-06	-9.78E-09	-8.20E-08	-8.50E-08	5.75E-08	5.90E-08	5.38E-07	1.46E-06	1.12E-07	3.33E-08	3.08E-06	2.68E-08	1.28E-07	8.50E-08
-1.64E-08	-5.90E-08	-3.50E-07	-7.45E-08	-8.73E-08	-3.23E-08	-8.50E-08	-2.68E-08	-2.45E-08	-3.45E-08	4.48E-08	1.32E-07	7.15E-07	8.95E-07	1.83E-07	4.18E-07	8.50E-08	1.88E-08	1.84E-08	6.45E-08
-2.15E-08	-6.70E-08	-2.80E-08	-1.53E-07	-5.28E-08	-2.80E-07	-1.32E-06	-8.50E-08	-8.50E-08	-8.50E-08	3.25E-08	2.23E-07	1.77E-07	1.01E-06	1.45E-07	3.53E-07	3.65E-07	8.50E-08	8.50E-08	8.50E-08
-4.58E-08	-3.38E-08	-1.72E-07	-1.03E-06	-1.18E-07	-5.25E-07	-6.03E-07	-1.98E-08	-5.75E-08	-1.50E-08	9.88E-08	1.70E-08	4.70E-07	3.18E-06	2.65E-07	9.30E-07	4.55E-07	5.43E-08	1.09E-07	1.13E-08
-6.23E-08	-2.16E-08	-2.58E-08	-9.58E-07	-9.45E-08	-2.13E-07	-1.61E-06	-8.50E-08	-5.75E-08	-8.50E-08	1.44E-07	5.90E-08	2.03E-07	2.70E-06	1.78E-07	1.61E-07	2.58E-06	8.50E-08	1.09E-07	8.50E-08
-2.58E-08	-4.20E-08	-2.53E-08	-2.55E-07	-4.55E-09	-2.75E-07	-3.90E-07	-3.43E-09	-8.50E-08	-8.50E-08	1.56E-07	7.50E-08	1.65E-07	8.15E-07	1.01E-07	3.30E-07	2.93E-07	3.68E-08	8.50E-08	8.50E-08
-3.25E-08	-1.37E-07	-2.93E-07	-4.93E-07	-3.13E-08	-4.80E-08	-2.27E-06	-2.32E-08	-8.50E-08	-8.50E-08	1.48E-08	2.36E-07	5.60E-07	1.47E-06	1.98E-07	8.30E-08	3.60E-06	1.75E-08	8.50E-08	8.50E-08
-4.55E-08	-5.45E-08	-2.58E-07	-6.13E-07	-9.98E-08	-4.53E-08	-1.46E-08	-1.35E-08	-8.85E-09	-8.50E-08	4.48E-08	4.10E-08	7.05E-07	1.15E-06	2.16E-07	3.43E-08	1.16E-06	9.38E-09	7.28E-08	8.50E-08
-3.18E-09	-2.63E-09	-1.73E-07	-3.30E-08	-1.73E-08	-2.70E-07	-2.35E-06	-5.00E-08	-1.67E-08	-8.50E-08	3.73E-08	4.68E-08	1.31E-07	6.18E-07	4.75E-08	4.45E-07	3.40E-06	1.39E-09	4.58E-08	8.50E-08
-5.30E-08	-1.01E-07	-1.33E-07	-7.03E-07	-6.38E-08	-2.09E-07	-1.02E-06	-4.63E-08	-2.45E-08	-1.94E-08	7.93E-08	2.08E-07	4.65E-07	2.35E-06	1.17E-07	2.80E-07	3.55E-06	3.48E-08	1.84E-08	5.33E-08
-6.30E-08	-6.63E-08	-3.63E-07	-8.25E-07	-3.55E-08	-1.06E-07	-1.30E-06	-8.50E-08	-1.66E-08	-8.50E-08	1.27E-07	1.81E-07	9.90E-07	2.06E-06	9.68E-08	1.99E-07	2.88E-06	8.50E-08	4.53E-08	8.50E-08
-2.00E-08	-5.43E-09	-2.10E-07	-7.10E-07	-2.43E-08	-1.05E-07	-1.80E-06	-4.63E-08	-3.33E-08	-1.49E-08	9.40E-08	8.40E-08	3.43E-07	2.04E-06	1.23E-07	7.90E-08	4.65E-07	3.48E-08	9.10E-08	1.12E-08
-3.65E-08	-1.27E-08	-6.68E-08	-3.73E-07	-2.85E-08	-4.38E-08	-5.80E-07	-2.95E-08	-5.78E-08	-1.94E-08	1.17E-08	3.43E-08	5.03E-08	1.59E-06	2.16E-08	3.30E-08	1.59E-06	8.10E-08	1.10E-07	5.33E-08
-3.35E-08	-2.15E-09	-1.72E-07	-2.40E-07	-6.85E-08	-3.90E-07	-3.03E-07	-7.60E-08	-2.45E-08	-8.50E-08	6.48E-08	4.53E-08	4.70E-07	9.00E-07	1.87E-07	1.07E-06	3.00E-06	1.16E-07	1.84E-08	8.50E-08
-5.63E-08	-1.49E-08	-2.58E-07	-3.80E-07	-2.93E-08	-1.03E-07	-8.20E-07	-3.95E-08	-8.50E-08	-8.50E-08	4.23E-08	1.12E-08	7.05E-07	1.27E-06	5.55E-08	7.78E-08	2.24E-06	1.08E-07	8.50E-08	8.50E-08
-5.63E-08	-7.00E-08	-1.16E-07	-2.24E-07	-5.45E-09	-1.66E-07	-9.68E-07	-2.98E-08	-5.75E-08	-8.50E-08	4.23E-08	5.28E-08	8.75E-08	8.48E-07	7.20E-08	6.58E-07	2.65E-06	8.15E-08	1.09E-07	8.50E-08
-7.55E-08	-5.73E-08	-3.83E-07	-5.23E-07	-1.16E-08	-1.32E-07	-4.40E-07	-3.65E-08	-5.75E-08	-1.49E-08	1.21E-07	8.70E-08	9.50E-07	1.43E-06	2.53E-08	7.78E-07	1.21E-06	8.00E-09	1.09E-07	1.12E-08
-3.58E-09	-7.68E-08	-6.68E-08	-3.18E-07	-1.15E-08	-4.60E-08	-8.28E-07	-2.31E-08	-1.66E-08	-8.50E-08	6.15E-08	1.02E-07	5.03E-08	9.68E-07	2.50E-08	4.55E-07	2.27E-06	1.74E-08	4.53E-08	8.50E-08
-7.90E-08	-1.20E-08	-4.23E-07	-4.35E-07	-2.38E-08	-5.45E-07	-1.10E-06	-2.32E-08	-8.50E-08	-8.50E-08	5.95E-08	3.58E-08	1.16E-06	1.06E-06	1.59E-08	1.49E-06	8.28E-07	1.75E-08	8.50E-08	8.50E-08
-5.63E-08	-3.00E-08	-1.65E-07	-8.33E-09	-4.75E-09	-2.83E-07	-1.34E-06	-2.95E-08	-4.10E-08	-8.50E-08	4.23E-08	1.12E-07	1.24E-07	1.10E-07	3.73E-08	5.68E-07	1.43E-07	8.10E-08	6.40E-08	8.50E-08
-6.33E-08	-1.24E-08	-1.58E-07	-6.00E-08	-1.70E-08	-4.28E-07	-1.76E-06	-4.63E-08	-8.20E-08	-1.94E-08	9.60E-08	3.45E-08	6.50E-07	4.90E-07	4.65E-08	1.05E-06	2.22E-06	3.48E-08	1.28E-07	5.33E-08
-9.63E-08	-5.23E-08	-4.58E-08	-9.78E-08	-3.98E-08	-1.65E-07	-1.76E-06	-5.28E-08	-4.10E-08	-1.96E-08	1.21E-07	1.72E-07	2.18E-07	7.35E-08	1.33E-07	5.45E-07	2.22E-06	9.85E-08	6.38E-08	5.38E-08
-1.88E-07	-4.23E-08	-2.53E-07	-2.63E-07	-2.33E-08	-6.90E-08	-2.37E-06	-2.32E-08	-7.68E-09	-1.96E-08	1.82E-07	7.65E-08	3.75E-07	5.28E-07	1.71E-08	2.33E-07	2.68E-06	1.75E-08	2.70E-08	5.38E-08
-1.16E-07	-6.08E-08	-9.78E-08	-4.85E-08	-4.68E-08	-2.20E-07	-1.09E-06	-5.60E-08	-3.33E-08	-1.49E-08	1.28E-07	1.49E-09	7.35E-08	2.60E-07	1.04E-07	6.03E-07	1.55E-06	6.18E-08	9.10E-08	1.12E-08
-4.78E-08	-5.85E-08	-1.56E-07	-1.12E-07	-4.50E-08	-1.35E-07	-3.20E-07	-2.29E-08	-4.88E-08	-1.49E-08	1.21E-08	1.31E-07	3.00E-07	8.45E-08	3.40E-08	2.53E-07	8.73E-07	1.73E-08	3.68E-08	1.12E-08
-4.13E-08	-9.85E-09	-3.33E-07	-3.43E-07	-6.23E-08	-1.19E-07	-3.53E-06	-4.60E-08	-7.73E-09	-8.50E-08	1.70E-08	9.45E-08	5.90E-07	7.15E-07	8.10E-08	2.35E-07	6.08E-06	3.45E-08	2.73E-08	8.50E-08
-1.95E-07	-3.15E-08	-8.50E-08	-2.39E-07	-8.08E-08	-4.05E-07	-5.80E-07	-2.32E-08	-2.43E-08	-8.50E-08	1.47E-07	1.54E-07	8.50E-08	5.28E-07	1.65E-07	1.20E-06	1.59E-06	1.75E-08	1.83E-08	8.50E-08
-2.05E-07	-9.10E-08	-9.78E-08	-2.21E-08	-6.23E-08	-1.57E-07	-4.95E-07	-5.93E-08	-7.55E-09	-8.50E-08	1.55E-07	2.88E-07	7.35E-08	4.88E-07	8.20E-08	7.35E-07	3.73E-07	2.53E-08	2.75E-08	8.50E-08
-8.03E-08	-3.15E-09	-3.30E-07	-1.18E-07	-3.48E-08	-2.34E-07	-4.50E-07	-1.97E-08	-4.13E-08	-1.94E-08	6.05E-08	4.70E-08	9.30E-08	8.88E-08	9.53E-08	4.55E-08	1.23E-06	5.40E-08	6.43E-08	5.33E-08
-2.31E-08	-3.25E-08	-8.50E-08	-3.15E-07	-2.95E-08	-8.05E-08	-1.52E-07	-5.58E-08	-4.13E-08	-8.50E-08	6.15E-08	1.56E-07	8.50E-08	2.37E-07	5.63E-08	7.03E-08	7.78E-07	6.18E-08	6.43E-08	8.50E-08
-5.50E-08	-4.40E-08	-4.23E-07	-7.68E-08	-7.15E-10	-8.50E-08	-1.08E-06	-8.50E-08	-2.43E-08	-8.50E-08	3.75E-08	1.20E-07	6.73E-07	7.35E-07	3.45E-08	8.50E-08	8.20E-08	8.50E-08	1.83E-08	8.50E-08
-9.48E-08	-7.75E-08	-2.60E-07	-1.59E-07	-4.60E-08	-1.73E-07	-2.16E-08	-5.58E-08	-2.43E-08	-3.43E-08	7.15E-08	1.46E-07	3.65E-07	1.20E-07	6.90E-08	2.60E-07	9.10E-07	6.18E-08	1.83E-08	6.45E-08
-9.20E-08	-4.10E-08	-2.68E-07	-4.50E-07	-1.63E-08	-3.08E-07	-1.14E-06	-2.95E-08	-3.33E-08	-8.50E-08	6.95E-08	7.38E-08	8.38E-07	1.14E-06	1.23E-08	9.33E-07	3.13E-06	8.05E-08	9.10E-08	8.50E-08
-9.20E-08	-8.90E-08	-3.08E-08	-5.20E-08	-1.11E-08	-2.01E-07	-7.78E-07	-5.58E-08	-8.50E-08	-1.94E-08	6.95E-08	1.10E-07	2.73E-07	6.95E-07	2.63E-08	8.53E-07	4.55E-08	6.13E-08	8.50E-08	5.33E-08
-3.98E-08	-6.03E-08	-8.50E-08	-5.68E-08	-2.22E-08	-2.78E-07	-7.18E-07	-1.60E-08	-3.33E-08	-1.49E-08	1.09E-07	2.15E-09	8.50E-08	4.90E-07	5.23E-08	7.60E-07	5.40E-07	8.98E-08	9.10E-08	1.12E-08
-6.18E-08	-9.38E-09	-1.80E-07	-3.30E-07	-7.43E-08	-1.54E-07	-1.69E-06	-9.88E-09	-8.50E-08	-8.50E-08	4.65E-08	9.33E-08	1.36E-07	4.90E-07	9.00E-08	1.16E-07	2.01E-06	2.70E-08	8.50E-08	8.50E-08
-8.05E-08	-4.70E-08	-1.29E-07	-1.86E-07	-1.72E-08	-3.50E-08	-4.28E-07	-4.98E-08	-3.33E-08	-8.50E-08	2.20E-07	7.48E-09	2.48E-07	5.10E-07	4.70E-08	1.19E-07	2.37E-06	1.36E-07	9.10E-08	8.50E-08
-7.13E-08	-6.43E-08	-1.00E-07	-1.44E-07	-7.55E-08	-4.05E-07	-8.50E-08	-6.83E-09	-2.43E-08	-8.50E-08	1.34E-07	1.76E-07	6.98E-08	1.83E-08	1.26E-07	1.20E-06	8.50E-08	6.48E-08	1.83E-08	8.50E-08
-5.95E-08	-6.23E-08	-2.05E-07	-5.13E-07	-3.48E-08	-3.33E-07	-1.43E-06	-4.30E-08	-2.43E-08	-8.50E-08	1.63E-07	1.31E-07	5.60E-07	8.58E-07	9.53E-08	1.00E-06	2.73E-06	7.18E-08	1.83E-08	8.50E-08
-7.03E-08	-1.30E-08	-1.84E-07	-1.85E-07	-7.45E-08	-6.83E-08	-2.01E-06	-6.93E-08	-3.33E-08	-8.50E-08	1.31E-07	3.30E-08	2.65E-07	8.90E-08	9.03E-08	1.87E-07	4.30E-06	5.20E-08	9.10E-08	8.50E-08
-6.18E-08	-1.49E-08	-6.40E-08	-5.18E-07	-4.50E-08	-1.84E-07	-7.18E-07	-1.96E-08	-5.78E-08	-8.50E-08	4.65E-08	1.12E-08	1.75E-07	2.73E-07	3.40E-08	4.15E-07	5.40E-07	5.35E-08	1.10E-07	8.50E-08
-5.88E-08	-8.60E-08	-3.93E-07	-9.40E-08	-6.20E-08	-2.28E-07	-8.50E-08	-3.98E-08	-4.88E-08	-8.50E-08	1.61E-07	2.75E-07	7.03E-07	2.88E-07	8.05E-08	6.25E-07	8.50E-08	2.85E-08	3.68E-08	8.50E-08
-2.75E-08	-7.08E-09	-9.78E-08	-2.50E-08	-2.18E-08	-4.45E-07	-1.90E-06	-1.97E-08	-8.50E-08	-1.94E-08	1.38E-07	8.80E-08	7.35E-08	4.13E-07	8.43E-08	7.88E-07	7.03E-06	5.40E-08	8.50E-08	5.33E-08
-3.95E-08	-7.63E-09	-1.68E-07	-2.03E-08	-5.85E-08	-2.48E-08	-5.98E-07	-8.50E-08	-3.33E-08	-1.49E-08	1.08E-07	7.68E-08	2.68E-07	5.33E-07	7.85E-08	1.64E-07	4.88E-06	8.50E-08	9.10E-08	1.12E-08
-4.28E-08	-4.63E-08	-1.81E-07	-2.47E-07	-8.50E-08	-3.43E-07	-2.68E-06	-5.93E-08	-8.20E-08	-1.49E-08	6.23E-09	1.56E-07	7.28E-07	3.05E-07	8.50E-08	9.35E-07	4.05E-06	2.55E-08	1.28E-07	1.12E-08
-7.45E-08	-6.10E-08	-2.48E-07	-2.48E-07	-8.08E-08	-4.55E-07	-8.50E-08	-2.29E-08	-2.45E-08	-1.94E-08	1.76E-08	1.67E-07	7.78E-07	5.50E-08	1.97E-07	1.02E-06	8.50E-08	1.73E-08	1.84E-08	5.33E-08
-3.88E-08	-2.05E-08	-4.78E-07	-4.73E-07	-2.93E-08	-1.37E-07	-1.69E-06	-3.45E-09	-2.43E-08	-8.50E-08	1.06E-07	5.60E-08	1.31E-06	2.24E-07	5.55E-08	2.48E-07	2.00E-06	3.63E-08	1.83E-08	8.50E-08
-5.60E-08	-5.50E-08	-8.60E-08	-4.08E-07	-2.88E-08	-1.80E-07	-4.38E-06	-2.31E-08	-8.50E-08	-1.49E-08	3.30E-08	1.22E-07	2.35E-07	8.53E-08	2.17E-08	5.88E-07	4.93E-06	1.74E-08	8.50E-08	1.12E-08
-6.98E-09	-1.47E-08	-6.68E-08	-6.50E-08	-9.35E-09	-6.93E-08	-1.90E-06	-4.63E-08	-2.43E-08	-1.49E-08	8.05E-08	1.11E-08	5.03E-08	6.65E-07	7.48E-08	5.05E-07	4.23E-06	3.48E-08	1.83E-08	1.12E-08
-8.80E-08	-6.10E-08	-2.38E-07	-3.03E-09	-9.35E-09	-1.59E-07	-1.41E-06	-1.96E-08	-2.43E-08	-8.50E-08	1.79E-07	1.67E-07	5.20E-07	7.25E-07	7.48E-08	1.20E-07	3.85E-06	5.35E-08	1.83E-08	8.50E-08
-5.65E-09	-6.28E-08	-5.10E-08	-4.78E-07	-9.35E-09	-1.50E-07	-8.50E-08	-9.78E-09	-9.03E-09	-1.94E-08	7.75E-08	1.72E-07	3.85E-08	1.32E-07	7.48E-08	2.73E-08	8.50E-08	2.68E-08	7.28E-08	5.33E-08
-5.65E-09	-1.47E-08	-1.35E-07	-4.08E-07	-1.81E-08	-1.49E-07	-1.42E-06	-2.95E-08	-3.33E-08	-1.94E-08	7.75E-08	1.11E-08	6.13E-07	3.28E-07	8.25E-08	1.12E-07	5.50E-06	8.10E-08	9.10E-08	5.33E-08
-1.28E-08	-3.60E-08	-8.98E-08	-1.95E-08	-6.45E-08	-1.72E-07	-3.90E-07	-6.40E-09	-4.08E-08	-8.50E-08	2.73E-08	6.95E-08	2.46E-07	9.58E-07	1.52E-07	2.65E-07	2.93E-07	6.35E-08	6.38E-08	8.50E-08
-1.22E-07	-4.25E-08	-9.40E-08	-2.58E-07	-4.70E-08	-1.98E-07	-8.50E-08	-1.34E-08	-8.50E-08	-8.50E-08	9.20E-08	1.16E-07	2.58E-07	1.17E-06	1.04E-07	4.25E-07	8.50E-08	9.38E-09	8.50E-08	8.50E-08
-1.54E-07	-4.95E-08	-2.17E-07	-4.60E-07	-4.68E-08	-8.98E-08	-7.78E-07	-8.60E-08	-1.67E-08	-1.94E-08	1.16E-07	1.65E-07	6.98E-07	2.45E-07	6.95E-08	3.63E-07	1.35E-06	1.44E-07	4.58E-08	5.33E-08
-8.75E-08	-4.30E-08	-2.78E-08	-2.63E-08	-8.50E-08	-8.98E-08	-8.50E-08	-9.95E-08	-3.33E-08	-8.50E-08	1.77E-07	1.18E-07	1.63E-07	1.09E-06	8.50E-08	3.63E-07	8.50E-08	1.34E-07	9.10E-08	8.50E-08
-5.63E-08	-6.53E-09	-7.90E-08	-2.60E-07	-9.95E-08	-4.15E-07	-3.78E-07	-1.35E-08	-8.50E-08	-1.49E-08	1.54E-07	4.68E-08	2.16E-07	7.13E-07	2.14E-07	5.88E-07	5.88E-07	9.38E-09	8.50E-08	1.12E-08
-1.29E-07	-4.25E-08	-1.27E-07	-1.67E-07	-3.45E-08	-3.85E-07	-3.23E-06	-9.83E-09	-8.50E-08	-1.94E-08	1.71E-07	1.16E-07	2.46E-07	4.68E-07	6.18E-08	7.10E-07	5.23E-06	2.68E-08	8.50E-08	5.33E-08
-9.20E-08	-1.96E-09	-4.63E-08	-6.20E-07	-8.80E-08	-4.23E-07	-4.85E-07	-5.60E-08	-3.33E-08	-8.50E-08	6.95E-08	4.38E-08	1.16E-07	1.70E-06	2.41E-07	1.16E-06	3.15E-06	6.18E-08	9.10E-08	8.50E-08
-1.89E-08	-1.94E-08	-5.30E-08	-9.60E-07	-1.81E-08	-1.51E-07	-1.42E-06	-9.88E-09	-4.10E-08	-8.50E-08	5.18E-08	1.47E-08	4.00E-08	1.36E-06	8.25E-08	2.93E-07	5.73E-07	2.70E-08	6.40E-08	8.50E-08
-3.13E-08	-1.27E-07	-2.41E-07	-4.88E-07	-3.43E-08	-1.33E-07	-8.50E-08	-4.63E-08	-3.18E-08	-1.49E-08	2.36E-08	2.20E-07	5.23E-07	1.68E-06	6.08E-08	2.70E-07	8.50E-08	3.48E-08	8.93E-09	1.12E-08
-1.54E-07	-4.93E-08	-5.13E-07	-6.85E-07	-3.60E-08	-1.56E-07	-8.83E-07	-1.97E-08	-2.41E-08	-8.50E-08	1.16E-07	3.73E-08	1.16E-06	2.22E-06	7.80E-09	3.00E-07	1.43E-06	5.40E-08	1.82E-08	8.50E-08
-1.41E-07	-2.70E-08	-1.93E-07	-3.43E-07	-2.35E-08	-6.35E-08	-1.38E-06	-9.83E-09	-3.33E-08	-1.49E-08	1.44E-07	1.03E-07	2.85E-07	9.35E-07	1.72E-08	4.78E-08	1.63E-07	2.68E-08	9.10E-08	1.12E-08
-4.40E-08	-2.12E-08	-2.65E-07	-4.45E-07	-4.75E-08	-1.45E-07	-7.75E-07	-6.93E-08	-8.20E-08	-1.49E-08	4.30E-09	5.80E-08	3.40E-07	1.77E-06	1.88E-07	7.03E-07	3.10E-06	5.20E-08	1.28E-07	1.12E-08
-7.50E-08	-4.80E-08	-3.90E-07	-5.75E-08	-7.75E-08	-2.53E-08	-8.18E-07	-5.58E-08	-2.45E-08	-8.50E-08	1.91E-08	1.61E-07	1.07E-06	1.48E-06	2.45E-07	1.59E-07	6.18E-07	6.15E-08	1.84E-08	8.50E-08
-8.10E-08	-1.47E-08	-3.00E-07	-8.30E-07	-9.50E-10	-9.38E-08	-8.50E-08	-1.97E-08	-4.08E-08	-1.50E-08	9.83E-08	1.11E-08	5.75E-07	2.27E-06	3.58E-08	3.45E-07	8.50E-08	5.40E-08	6.38E-08	1.13E-08
-1.29E-08	-1.29E-08	-5.30E-08	-1.60E-06	-5.38E-08	-8.50E-08	-8.80E-07	-3.60E-08	-1.67E-08	-3.45E-08	2.75E-08	7.30E-08	4.00E-08	5.00E-06	1.47E-07	8.50E-08	1.56E-06	7.63E-09	4.58E-08	6.45E-08
-9.38E-08	-6.93E-08	-4.20E-07	-1.82E-06	-4.13E-08	-8.53E-08	-1.25E-06	-1.96E-08	-8.20E-08	-8.50E-08	7.08E-08	5.23E-08	1.01E-06	5.60E-06	1.13E-07	7.10E-08	2.58E-06	5.35E-08	1.28E-07	8.50E-08
-9.95E-08	-8.50E-08	-3.65E-07	-4.10E-07	-1.86E-08	-2.65E-07	-1.42E-06	-6.93E-08	-4.88E-08	-1.94E-08	1.49E-07	8.50E-08	6.15E-07	1.75E-06	5.10E-08	6.68E-08	1.70E-06	5.20E-08	3.68E-08	5.33E-08
-5.85E-08	-9.03E-08	-2.41E-07	-2.09E-06	-4.33E-08	-5.15E-08	-7.68E-08	-7.25E-08	-7.68E-09	-8.50E-08	2.98E-08	1.10E-07	5.23E-07	5.73E-06	1.52E-07	2.27E-07	3.48E-06	1.53E-07	2.70E-08	8.50E-08
-1.08E-07	-6.93E-08	-1.67E-07	-1.86E-06	-8.50E-08	-1.28E-07	-1.71E-06	-5.88E-08	-4.10E-08	-1.49E-08	4.45E-08	5.23E-08	8.15E-07	5.55E-06	8.50E-08	2.32E-07	7.55E-07	2.45E-08	6.40E-08	1.12E-08
-6.33E-09	-2.83E-08	-1.65E-07	-5.78E-07	-8.50E-08	-1.07E-07	-5.35E-07	-2.27E-08	-5.75E-08	-1.49E-08	7.93E-08	2.01E-08	3.03E-07	1.41E-06	8.50E-08	8.05E-08	2.45E-06	1.71E-08	1.09E-07	1.12E-08
-5.05E-08	-1.38E-08	-1.28E-07	-5.68E-07	-2.29E-08	-4.10E-07	-4.95E-07	-9.88E-08	-8.50E-08	-8.50E-08	7.55E-08	3.15E-08	6.08E-07	2.88E-06	6.25E-08	8.10E-07	3.73E-07	1.33E-07	8.50E-08	8.50E-08
-1.67E-07	-7.78E-08	-3.38E-07	-6.48E-07	-5.75E-08	-2.65E-07	-5.80E-07	-1.97E-08	-8.50E-08	-1.93E-08	8.83E-08	1.67E-08	5.50E-07	2.13E-06	1.25E-07	2.00E-07	1.59E-06	5.40E-08	8.50E-08	5.28E-08
-1.54E-07	-6.53E-09	-9.03E-08	-4.85E-07	-5.53E-09	-3.20E-07	-1.10E-06	-4.95E-08	-3.33E-08	-1.93E-08	1.16E-07	7.95E-08	5.20E-07	1.85E-06	4.00E-08	8.78E-07	8.28E-07	1.76E-09	9.10E-08	5.28E-08
-6.83E-09	-7.73E-08	-2.58E-07	-7.23E-07	-1.81E-08	-6.83E-08	-2.83E-06	-8.88E-08	-1.67E-08	-8.50E-08	1.07E-07	1.43E-07	5.48E-07	2.50E-06	4.95E-08	1.87E-07	3.28E-06	1.06E-07	4.58E-08	8.50E-08
-3.80E-08	-1.99E-08	-2.78E-08	-2.16E-06	-2.32E-08	-1.07E-07	-2.06E-06	-6.93E-08	-1.66E-08	-8.50E-08	8.35E-08	1.50E-08	1.91E-07	5.58E-06	8.83E-08	8.05E-08	4.95E-06	5.20E-08	4.53E-08	8.50E-08
-3.13E-08	-4.08E-08	-5.73E-08	-3.15E-06	-7.05E-08	-1.77E-07	-6.25E-07	-3.63E-08	-2.43E-08	-1.49E-08	2.36E-08	7.23E-08	4.33E-08	7.95E-06	1.60E-07	3.90E-07	8.93E-07	8.00E-09	1.83E-08	1.12E-08
-7.70E-08	-2.70E-08	-1.30E-07	-6.50E-07	-1.81E-08	-4.83E-07	-9.73E-07	-4.60E-08	-2.43E-08	-2.98E-08	2.10E-08	1.04E-07	9.80E-08	1.23E-06	4.95E-08	8.98E-07	1.46E-06	3.45E-08	1.83E-08	2.25E-08
-5.85E-08	-6.13E-09	-3.38E-07	-1.65E-07	-3.45E-08	-1.38E-08	-3.68E-07	-3.28E-09	-2.43E-08	-2.98E-08	2.98E-08	4.65E-08	4.38E-07	1.24E-07	6.18E-08	1.56E-07	1.01E-06	3.63E-08	1.83E-08	2.25E-08
-1.31E-08	-2.93E-08	-2.39E-07	-7.98E-07	-5.38E-09	-3.08E-08	-1.64E-06	-2.65E-08	-2.43E-08	-8.50E-08	2.70E-08	1.99E-08	2.36E-08	1.66E-06	3.95E-08	1.27E-07	3.28E-06	1.93E-08	1.83E-08	8.50E-08
-4.28E-08	-7.23E-08	-2.93E-07	-3.33E-07	-1.81E-08	-1.70E-08	-1.32E-06	-6.40E-09	-2.43E-08	-8.50E-08	4.23E-08	9.65E-08	5.60E-07	5.70E-07	4.95E-08	2.83E-07	2.63E-06	6.35E-08	1.83E-08	8.50E-08
-4.28E-08	-7.23E-08	-2.49E-07	-5.23E-07	-2.36E-08	-1.40E-07	-4.30E-07	-3.28E-08	-8.50E-08	-1.49E-08	4.23E-08	9.65E-08	1.88E-07	1.29E-06	1.81E-08	3.98E-08	3.23E-07	4.43E-08	8.50E-08	1.12E-08
-4.55E-08	-2.14E-08	-4.45E-08	-3.55E-07	-7.75E-08	-3.58E-08	-8.28E-07	-2.29E-08	-7.68E-09	-1.49E-08	2.88E-09	5.85E-08	3.73E-07	7.75E-07	1.29E-07	3.13E-07	2.27E-06	1.73E-08	2.70E-08	1.12E-08
-5.33E-08	-2.14E-08	-7.90E-08	-4.25E-07	-5.38E-08	-2.63E-07	-1.96E-06	-1.96E-08	-4.10E-08	-1.49E-08	2.63E-09	5.85E-08	2.16E-07	8.28E-07	1.47E-07	3.38E-07	3.53E-06	5.35E-08	6.38E-08	1.12E-08
-2.80E-08	-4.20E-08	-3.23E-07	-9.45E-08	-4.13E-08	-1.58E-07	-2.35E-06	-5.58E-08	-2.45E-08	-8.50E-08	5.35E-08	1.15E-07	7.75E-07	5.78E-07	1.38E-07	2.60E-07	5.45E-06	6.13E-08	1.84E-08	8.50E-08
-4.58E-08	-5.63E-08	-2.14E-07	-1.15E-08	-1.78E-08	-9.55E-08	-2.35E-06	-3.28E-08	-8.50E-08	-8.50E-08	3.45E-08	8.40E-08	3.48E-07	7.75E-07	4.88E-08	6.80E-08	5.45E-06	4.40E-08	8.50E-08	8.50E-08
-4.23E-08	-2.24E-08	-2.35E-07	-1.40E-07	-1.19E-07	-1.18E-07	-2.35E-06	-2.29E-08	-4.08E-08	-3.43E-08	4.25E-08	1.01E-07	5.40E-07	3.83E-07	2.43E-07	2.29E-07	3.80E-06	1.73E-08	6.38E-08	6.45E-08
-6.10E-08	-5.18E-08	-2.15E-08	-7.38E-08	-3.08E-08	-7.85E-08	-2.70E-06	-3.28E-09	-4.08E-08	-3.43E-08	8.58E-09	8.15E-08	4.95E-07	1.01E-06	5.98E-08	2.07E-07	4.83E-06	3.63E-08	6.38E-08	6.45E-08
-4.75E-08	-2.35E-08	-8.23E-08	-1.50E-07	-7.00E-08	-1.74E-09	-2.35E-07	-2.65E-08	-8.50E-08	-8.50E-08	1.56E-09	6.58E-08	9.43E-08	1.07E-06	1.34E-07	5.53E-07	5.55E-07	1.93E-08	8.50E-08	8.50E-08
-1.12E-07	-6.20E-08	-1.42E-07	-3.30E-07	-1.81E-08	-4.40E-07	-2.55E-06	-2.32E-08	-4.08E-08	-1.49E-08	8.45E-08	1.30E-07	2.90E-07	2.50E-07	4.95E-08	4.83E-07	3.98E-06	1.75E-08	6.38E-08	1.12E-08
-1.27E-07	-5.50E-08	-8.60E-08	-4.43E-07	-1.10E-08	-3.08E-07	-4.30E-07	-4.60E-08	-1.67E-08	-8.50E-08	1.70E-07	4.15E-08	2.35E-07	9.08E-07	2.75E-08	6.68E-07	3.23E-07	3.45E-08	4.58E-08	8.50E-08
-6.68E-08	-2.02E-08	-4.85E-08	-9.53E-07	-1.10E-08	-4.75E-07	-8.50E-08	-9.88E-08	-5.75E-08	-4.55E-09	1.63E-07	1.52E-08	3.65E-08	1.29E-06	2.75E-08	7.50E-07	8.50E-08	1.33E-07	1.09E-07	4.20E-08
-2.34E-08	-7.98E-08	-1.01E-07	-4.68E-07	-3.95E-08	-2.63E-07	-9.70E-07	-9.78E-09	-8.50E-08	-1.94E-08	1.76E-08	1.89E-07	2.88E-07	9.25E-07	7.50E-08	5.90E-07	3.50E-06	2.68E-08	8.50E-08	5.33E-08
-5.20E-08	-3.28E-08	-3.63E-07	-2.14E-07	-4.65E-08	-1.89E-07	-3.68E-07	-5.28E-08	-8.50E-08	-8.50E-08	7.33E-08	1.87E-08	9.90E-07	1.24E-06	1.52E-07	6.78E-09	1.01E-06	9.80E-08	8.50E-08	8.50E-08
-3.45E-08	-1.28E-08	-1.82E-07	-3.75E-07	-5.65E-09	-1.40E-07	-5.68E-07	-2.32E-08	-5.03E-08	-8.50E-08	4.85E-08	3.38E-08	8.55E-07	1.68E-06	6.73E-08	6.75E-07	2.33E-06	1.75E-08	1.37E-07	8.50E-08
-4.08E-08	-1.99E-08	-3.48E-07	-5.13E-07	-4.13E-08	-5.50E-10	-1.30E-06	-3.98E-08	-5.80E-08	-8.50E-08	1.84E-07	1.50E-08	4.58E-07	7.43E-07	1.38E-07	2.95E-07	2.88E-06	2.85E-08	1.10E-07	8.50E-08
2.28E-08	9.96E-09	1.04E-07	9.06E-08	2.96E-08	4.79E-08	1.84E-07	3.28E-09	2.44E-08	4.25E-08	-1.31E-07	-7.51E-09	-4.06E-07	-1.10E-07	-4.00E-08	-1.74E-07	-5.04E-07	-3.66E-08	-1.84E-08	-4.25E-08
3.33E-08	1.22E-08	1.12E-07	2.08E-07	5.59E-09	9.44E-09	9.96E-07	1.31E-08	8.36E-09	4.25E-08	-8.13E-08	-5.33E-08	-3.08E-07	-2.24E-08	-3.99E-08	-6.05E-08	-2.14E-06	-9.76E-09	-2.29E-08	-4.25E-08
3.76E-08	1.51E-08	1.68E-07	5.44E-08	1.24E-08	2.36E-08	8.44E-07	4.25E-08	1.66E-08	4.25E-08	-1.25E-07	-5.64E-08	-5.11E-07	-3.80E-07	-9.36E-09	-1.51E-07	-2.03E-06	-4.25E-08	-4.55E-08	-4.25E-08
2.15E-08	2.64E-08	1.76E-07	6.69E-08	8.23E-09	5.36E-08	9.79E-07	1.98E-08	1.21E-08	9.71E-09	-9.44E-08	-8.70E-08	-4.13E-07	-3.69E-07	-6.20E-09	-1.04E-07	-7.38E-07	-1.46E-08	-9.14E-09	-2.66E-08
5.98E-08	4.85E-09	3.80E-07	1.04E-07	3.58E-08	1.98E-07	6.58E-07	1.49E-08	4.25E-08	9.71E-09	-8.38E-08	-4.81E-08	-1.04E-06	-8.36E-07	-9.78E-08	-3.45E-07	-1.31E-06	-4.08E-08	-4.25E-08	-2.66E-08
4.26E-08	1.76E-08	2.58E-08	2.01E-07	2.13E-08	6.33E-08	6.58E-07	2.81E-08	2.04E-08	7.45E-09	-3.14E-08	-1.33E-08	-5.06E-08	-9.10E-07	-8.69E-08	-2.24E-08	-1.31E-06	-3.10E-08	-3.19E-08	-5.61E-09
5.41E-10	9.96E-09	4.14E-08	1.64E-07	1.07E-08	2.16E-08	4.25E-08	1.50E-08	4.25E-08	7.45E-09	-2.45E-08	-7.51E-09	-2.34E-07	-2.18E-09	-2.76E-08	-1.63E-08	-4.25E-08	-4.09E-08	-4.25E-08	-5.61E-09
1.71E-08	6.19E-08	2.16E-07	5.73E-08	8.16E-09	2.01E-08	7.00E-07	5.29E-08	2.04E-08	9.71E-09	-3.69E-08	-1.35E-07	-5.93E-07	-2.10E-07	-6.15E-09	-1.53E-07	-1.91E-06	-9.86E-08	-3.19E-08	-2.66E-08
7.88E-08	1.01E-08	1.24E-07	1.23E-07	5.18E-08	1.56E-07	4.25E-08	2.14E-08	1.21E-08	9.71E-09	-1.00E-07	-7.59E-09	-3.89E-07	-9.25E-08	-9.74E-08	-1.83E-07	-4.25E-08	-3.55E-08	-9.14E-09	-2.66E-08
7.88E-08	2.85E-08	5.96E-08	5.98E-08	3.84E-08	8.54E-08	1.41E-06	1.65E-08	8.29E-09	4.25E-08	-1.00E-07	-4.31E-08	-1.13E-07	-5.21E-07	-1.05E-07	-1.28E-07	-1.64E-06	-2.23E-08	-2.26E-08	-4.25E-08
1.86E-08	7.51E-09	2.70E-08	1.76E-07	1.58E-09	8.54E-08	2.51E-07	1.33E-08	3.26E-08	4.25E-08	-1.80E-08	-5.66E-09	-4.74E-08	-8.96E-07	-5.21E-08	-1.28E-07	-9.39E-07	-9.76E-09	-4.10E-08	-4.25E-08
2.04E-09	1.85E-08	1.95E-07	1.21E-07	1.80E-08	8.54E-08	3.59E-07	2.46E-08	2.05E-08	7.48E-09	-5.56E-09	-3.59E-08	-5.35E-07	-8.54E-07	-4.93E-08	-1.28E-07	-2.70E-07	-6.75E-08	-3.19E-08	-5.64E-09
3.50E-09	3.28E-08	6.11E-08	2.05E-07	1.21E-08	1.18E-07	9.08E-07	4.89E-09	4.25E-08	4.25E-08	-1.35E-08	-8.96E-08	-4.60E-08	-2.63E-07	-6.15E-08	-2.18E-07	-6.84E-07	-1.34E-08	-4.25E-08	-4.25E-08
1.86E-08	2.20E-08	1.94E-07	4.48E-07	4.06E-08	1.66E-07	3.44E-07	2.31E-08	8.36E-09	1.73E-08	-7.41E-08	-4.83E-09	-4.14E-07	-1.53E-06	-8.30E-08	-1.90E-07	-9.41E-07	-1.74E-08	-2.29E-08	-3.23E-08
2.13E-08	6.01E-08	1.69E-07	5.44E-07	1.41E-08	5.60E-08	6.94E-08	2.63E-08	2.89E-08	4.25E-08	-6.80E-08	-4.53E-08	-3.94E-07	-1.59E-06	-1.07E-08	-4.23E-08	-1.00E-06	-4.91E-08	-5.48E-08	-4.25E-08
4.69E-09	9.86E-09	4.25E-08	8.26E-08	2.80E-09	1.25E-07	1.08E-06	4.26E-08	1.22E-08	9.71E-09	-5.55E-08	-7.43E-09	-4.25E-08	-3.74E-07	-1.98E-08	-2.79E-07	-1.05E-06	-7.13E-08	-9.21E-09	-2.66E-08
4.99E-08	7.44E-09	6.01E-08	5.09E-07	2.80E-09	1.48E-07	5.55E-07	6.73E-09	4.25E-08	4.25E-08	-5.73E-08	-5.60E-09	-4.54E-08	-1.35E-06	-1.98E-08	-2.31E-07	-9.21E-07	-4.63E-09	-4.25E-08	-4.25E-08
2.84E-08	1.09E-08	2.56E-08	4.23E-07	3.20E-08	1.24E-07	5.55E-07	3.80E-08	1.66E-08	4.25E-08	-4.10E-08	-2.99E-08	-1.89E-07	-8.59E-07	-5.93E-08	-9.38E-08	-9.21E-07	-5.80E-08	-4.55E-08	-4.25E-08
2.66E-08	9.96E-09	1.29E-07	2.53E-07	2.59E-09	1.03E-07	1.38E-06	4.96E-09	2.06E-08	4.25E-08	-3.99E-08	-7.51E-09	-3.53E-07	-7.98E-07	-1.93E-08	-1.39E-07	-2.66E-06	-1.36E-08	-3.21E-08	-4.25E-08
3.33E-08	2.85E-08	5.59E-08	4.04E-07	1.21E-08	5.24E-08	2.25E-07	3.30E-08	3.93E-09	7.45E-09	-4.49E-08	-4.31E-08	-2.19E-07	-1.17E-06	-6.15E-08	-3.95E-08	-6.16E-07	-4.44E-08	-1.35E-08	-5.61E-09
8.64E-08	7.41E-08	1.26E-08	3.44E-07	1.98E-08	5.24E-08	5.15E-07	2.15E-08	4.25E-08	7.45E-09	-6.51E-08	-9.94E-08	-8.23E-08	-7.36E-07	-2.74E-09	-3.95E-08	-1.41E-06	-3.58E-08	-4.25E-08	-5.61E-09
7.79E-08	7.33E-09	8.58E-08	3.61E-07	3.80E-08	5.30E-08	1.41E-06	2.15E-08	1.66E-08	7.45E-09	-9.78E-08	-5.51E-09	-2.35E-07	-9.88E-07	-6.34E-08	-1.01E-07	-2.76E-06	-3.58E-08	-4.55E-08	-5.61E-09
8.19E-09	2.70E-08	2.16E-08	3.23E-07	9.31E-09	1.15E-07	3.44E-07	9.85E-09	2.06E-08	7.45E-09	-6.51E-08	-2.41E-08	-6.19E-08	-1.07E-06	-4.18E-08	-2.15E-07	-9.41E-07	-2.70E-08	-3.21E-08	-5.61E-09
6.59E-09	2.60E-08	1.76E-07	1.44E-07	3.86E-08	5.73E-09	9.89E-07	4.25E-08	1.22E-08	4.25E-08	-1.49E-08	-8.59E-08	-3.10E-07	-5.13E-07	-8.10E-08	-7.20E-08	-1.19E-06	-4.25E-08	-9.21E-09	-4.25E-08
9.46E-08	1.74E-08	3.34E-08	1.90E-07	1.79E-08	1.26E-07	2.15E-07	1.76E-09	3.84E-09	4.25E-08	-7.13E-08	-1.31E-08	-2.51E-08	-6.35E-07	-2.05E-08	-9.55E-08	-1.61E-07	-1.83E-08	-1.35E-08	-4.25E-08
1.06E-07	6.36E-09	1.23E-07	1.58E-08	1.15E-08	2.13E-07	4.84E-07	1.33E-08	1.66E-08	1.71E-08	-8.00E-08	-1.71E-08	-2.70E-07	-3.30E-07	-5.98E-08	-5.36E-07	-1.33E-06	-9.38E-09	-4.55E-08	-3.23E-08
3.66E-08	6.36E-09	4.40E-08	2.01E-07	1.43E-08	2.29E-07	1.26E-06	1.14E-08	4.10E-08	4.25E-08	-6.75E-08	-1.71E-08	-1.86E-07	-6.73E-07	-1.08E-08	-4.15E-07	-2.35E-06	-8.63E-09	-6.39E-08	-4.25E-08
1.20E-08	1.10E-08	7.74E-08	1.22E-07	1.96E-08	1.39E-07	5.15E-07	1.83E-08	2.05E-08	9.71E-09	-6.85E-08	-3.03E-08	-2.11E-07	-4.99E-07	-6.59E-08	-3.80E-07	-1.41E-06	-4.13E-09	-3.19E-08	-2.66E-08
4.41E-08	1.85E-08	4.89E-08	1.89E-07	6.09E-09	8.25E-09	8.74E-07	9.80E-09	1.21E-08	7.45E-09	-7.28E-08	-3.58E-08	-3.68E-08	-6.83E-07	-4.59E-09	-8.15E-08	-1.68E-06	-2.68E-08	-9.14E-09	-5.61E-09
1.94E-08	4.25E-08	1.21E-07	1.35E-07	1.46E-08	3.80E-08	2.25E-06	2.81E-08	8.36E-09	7.45E-09	-1.46E-08	-4.25E-08	-2.69E-07	-5.34E-07	-2.79E-08	-1.04E-07	-3.54E-06	-3.10E-08	-2.29E-08	-5.61E-09
1.34E-08	1.09E-08	2.23E-07	1.31E-07	3.13E-08	1.83E-07	1.03E-06	2.31E-08	2.88E-08	7.45E-09	-3.01E-08	-2.99E-08	-4.99E-07	-3.59E-07	-5.71E-08	-3.48E-07	-2.18E-06	-1.74E-08	-5.46E-08	-5.61E-09
4.61E-08	9.96E-09	2.76E-07	4.78E-08	3.43E-08	1.99E-07	1.69E-06	1.16E-08	1.21E-08	9.71E-09	-5.48E-08	-7.51E-09	-5.39E-07	-2.96E-07	-9.36E-08	-4.35E-07	-2.66E-06	-8.75E-09	-9.14E-09	-2.66E-08
2.28E-08	4.93E-08	1.75E-07	5.89E-08	8.16E-09	5.75E-08	9.29E-07	1.48E-08	4.25E-08	9.71E-09	-2.66E-09	-8.06E-08	-3.09E-07	-4.44E-08	-6.15E-09	-2.61E-07	-2.54E-06	-4.03E-08	-4.25E-08	-2.66E-08
1.94E-08	2.59E-08	2.20E-08	4.95E-08	2.54E-08	4.23E-08	3.01E-07	6.73E-09	4.51E-09	1.71E-08	-1.46E-08	-4.16E-08	-1.08E-07	-7.09E-08	-5.34E-08	-1.74E-07	-2.28E-07	-4.63E-09	-3.64E-08	-3.23E-08
1.55E-08	1.12E-08	5.60E-08	1.06E-07	3.41E-08	4.23E-08	1.17E-07	2.96E-08	2.06E-08	1.71E-08	-2.81E-08	-3.05E-08	-4.23E-08	-1.31E-07	-7.73E-08	-1.74E-07	-2.78E-07	-1.28E-08	-3.21E-08	-3.23E-08
5.61E-10	1.33E-09	1.12E-08	3.55E-07	4.88E-08	8.65E-08	1.78E-06	3.28E-09	1.60E-08	9.71E-09	-4.03E-08	-2.29E-08	-9.36E-08	-8.59E-07	-1.05E-07	-1.33E-07	-3.54E-06	-3.66E-08	-4.33E-09	-2.66E-08
3.21E-08	2.98E-08	1.53E-07	3.29E-07	3.14E-08	1.19E-07	9.29E-07	1.63E-09	3.84E-09	4.25E-08	-2.41E-08	-7.54E-10	-3.70E-07	-7.88E-07	-5.76E-08	-2.19E-07	-2.54E-06	-1.84E-08	-1.35E-08	-4.25E-08
4.16E-08	2.98E-08	1.49E-08	1.49E-07	2.63E-08	6.99E-09	1.14E-06	2.31E-08	8.36E-09	7.45E-09	-1.15E-08	-7.54E-10	-8.94E-08	-4.55E-07	-7.18E-08	-1.26E-07	-1.23E-06	-1.74E-08	-2.29E-08	-5.61E-09
1.95E-08	5.94E-09	1.71E-07	1.80E-07	4.91E-08	3.28E-07	5.19E-07	1.34E-08	2.06E-08	7.45E-09	-1.48E-08	-1.71E-08	-2.83E-07	-3.33E-07	-1.06E-07	-7.08E-07	-7.08E-07	-9.38E-09	-3.21E-08	-5.61E-09
2.80E-08	3.64E-09	6.25E-08	1.30E-07	9.01E-09	1.26E-07	1.12E-06	1.55E-09	2.44E-08	9.71E-09	-1.84E-08	-2.41E-08	-4.71E-08	-3.56E-07	-4.10E-08	-9.55E-08	-8.46E-07	-5.01E-08	-1.84E-08	-2.66E-08
5.10E-08	1.33E-08	3.71E-07	6.43E-08	1.39E-08	1.86E-08	1.07E-07	1.66E-09	4.25E-08	4.25E-08	-7.80E-08	-1.15E-08	-6.10E-07	-2.39E-07	-6.71E-09	-1.56E-07	-1.21E-06	-1.85E-08	-4.25E-08	-4.25E-08
4.11E-08	2.05E-08	2.15E-07	1.55E-07	9.24E-09	1.53E-07	2.90E-07	1.48E-08	8.36E-09	7.45E-09	-5.09E-08	-3.69E-08	-4.93E-07	-2.55E-07	-4.15E-08	-3.11E-07	-7.94E-07	-4.03E-08	-2.29E-08	-5.61E-09
4.65E-08	1.80E-08	7.00E-08	2.20E-07	2.64E-08	9.91E-08	4.14E-07	2.30E-08	3.28E-08	2.28E-09	-3.50E-08	-3.48E-08	-1.25E-07	-4.33E-07	-8.83E-08	-2.71E-07	-1.13E-06	-1.73E-08	-4.13E-08	-2.10E-08
3.65E-08	7.74E-08	2.16E-07	6.68E-08	3.59E-10	9.95E-08	1.83E-06	3.28E-09	3.93E-09	9.71E-09	-7.68E-09	-1.45E-07	-1.63E-07	-4.65E-07	-1.71E-08	-3.33E-07	-2.78E-06	-3.66E-08	-1.35E-08	-2.66E-08
7.18E-08	2.66E-08	1.41E-07	2.05E-08	8.51E-09	5.36E-08	8.21E-07	1.66E-08	8.29E-09	4.25E-08	-1.46E-08	-2.00E-08	-2.54E-07	-3.35E-07	-2.33E-08	-1.02E-07	-6.19E-07	-2.24E-08	-2.26E-08	-4.25E-08
4.53E-08	5.08E-08	1.03E-07	8.71E-08	8.51E-09	1.64E-07	2.25E-07	4.25E-08	8.36E-09	4.25E-08	-3.40E-08	-1.24E-07	-1.56E-07	-1.29E-07	-2.33E-08	-3.90E-07	-6.16E-07	-4.25E-08	-2.29E-08	-4.25E-08
2.08E-08	3.98E-08	7.54E-08	5.23E-08	1.44E-08	1.53E-07	1.84E-07	1.50E-08	1.66E-08	4.25E-08	-8.73E-08	-9.43E-08	-1.35E-07	-3.06E-07	-1.08E-08	-2.53E-07	-5.04E-07	-4.09E-08	-4.55E-08	-4.25E-08
3.61E-08	2.90E-08	6.25E-08	3.36E-08	4.85E-08	2.34E-08	1.46E-06	1.99E-08	4.25E-08	4.25E-08	-9.89E-08	-6.50E-08	-4.71E-08	-2.41E-07	-8.81E-08	-1.76E-08	-2.49E-06	-5.44E-08	-4.25E-08	-4.25E-08
5.54E-09	1.40E-08	3.99E-08	1.71E-07	2.30E-08	6.50E-08	1.28E-06	2.15E-08	4.25E-08	9.71E-09	-1.53E-08	-5.26E-08	-1.78E-07	-2.50E-07	-3.46E-08	-1.78E-07	-1.99E-06	-3.59E-08	-4.25E-08	-2.66E-08
2.98E-08	7.54E-09	7.00E-08	2.50E-08	4.25E-08	2.05E-07	1.08E-07	3.29E-09	1.66E-08	2.28E-09	-8.14E-08	-6.93E-08	-1.23E-07	-1.66E-07	-4.25E-08	-3.51E-07	-1.93E-06	-3.19E-08	-4.55E-08	-2.10E-08
4.09E-08	9.45E-10	2.60E-08	7.53E-08	6.15E-09	1.70E-08	1.28E-06	4.99E-09	2.89E-08	7.45E-09	-5.06E-08	-2.21E-08	-4.81E-08	-1.86E-07	-4.64E-09	-5.71E-08	-3.49E-06	-5.54E-08	-5.48E-08	-5.61E-09
1.98E-08	5.20E-08	3.34E-08	1.09E-08	2.30E-08	5.41E-08	1.68E-06	6.66E-09	1.22E-08	2.24E-09	-5.40E-08	-1.23E-07	-2.51E-08	-1.88E-07	-3.45E-08	-4.08E-08	-2.98E-06	-4.96E-09	-9.21E-09	-2.10E-08
2.98E-08	3.55E-08	5.88E-08	8.35E-08	8.66E-09	4.14E-08	5.49E-08	2.96E-08	1.21E-08	2.24E-09	-8.14E-08	-1.31E-07	-1.12E-07	-6.29E-08	-2.38E-08	-3.88E-08	-8.61E-07	-8.13E-08	-9.14E-09	-2.10E-08
1.99E-08	4.10E-09	1.18E-07	3.86E-08	1.44E-08	8.75E-08	4.25E-08	3.79E-08	1.66E-08	1.71E-08	-5.45E-08	-4.56E-08	-1.56E-07	-3.19E-07	-1.08E-08	-1.34E-07	-4.25E-08	-5.78E-08	-4.55E-08	-3.23E-08
9.81E-09	3.84E-09	9.60E-08	8.35E-08	1.44E-08	2.34E-08	8.76E-07	1.81E-08	4.10E-08	1.71E-08	-2.69E-08	-4.46E-08	-2.63E-07	-1.06E-07	-1.08E-08	-1.76E-08	-1.48E-06	-3.86E-09	-6.39E-08	-3.23E-08
5.84E-09	1.38E-08	9.55E-08	1.30E-07	2.35E-08	3.18E-08	1.71E-07	1.48E-08	1.22E-08	9.71E-09	-1.50E-08	-5.20E-08	-3.30E-07	-9.78E-08	-5.19E-08	-2.39E-08	-4.45E-07	-4.05E-08	-9.21E-09	-2.66E-08
1.95E-08	2.40E-08	1.70E-07	4.89E-07	2.31E-09	5.29E-08	2.25E-07	2.48E-08	1.21E-08	9.71E-09	-5.34E-08	-8.04E-08	-3.46E-07	-4.28E-07	-1.86E-08	-2.56E-08	-6.16E-07	-6.79E-08	-9.14E-09	-2.66E-08
1.20E-08	4.30E-08	1.29E-07	2.98E-07	1.41E-08	7.70E-08	6.60E-07	3.35E-09	4.51E-09	4.25E-08	-2.90E-08	-1.33E-07	-3.53E-07	-1.63E-07	-6.13E-09	-7.38E-09	-4.98E-07	-3.21E-08	-3.64E-08	-4.25E-08
1.80E-08	3.28E-08	2.04E-07	9.94E-08	7.99E-09	2.39E-08	9.78E-07	3.21E-09	8.36E-09	9.71E-09	-4.36E-08	-1.04E-07	-5.56E-07	-1.22E-07	-9.11E-08	-4.96E-08	-1.76E-06	-3.16E-08	-2.29E-08	-2.66E-08
1.31E-08	4.25E-08	1.14E-07	1.54E-07	1.19E-08	6.71E-08	1.83E-06	3.44E-09	3.84E-09	4.25E-08	-6.71E-08	-4.25E-08	-3.13E-07	-2.60E-07	-8.33E-09	-1.84E-07	-2.76E-06	-3.65E-08	-1.35E-08	-4.25E-08
2.81E-08	4.25E-08	8.93E-08	1.49E-07	5.05E-10	3.30E-07	1.84E-07	2.45E-08	1.21E-08	9.71E-09	-7.69E-08	-4.25E-08	-2.44E-07	-5.43E-09	-1.78E-08	-6.79E-07	-5.04E-07	-6.73E-08	-9.14E-09	-2.66E-08
4.38E-08	1.02E-08	1.30E-07	1.03E-07	2.95E-08	6.53E-10	3.59E-07	3.29E-08	1.66E-08	7.45E-09	-8.86E-08	-2.78E-08	-1.83E-07	-4.76E-08	-3.95E-08	-1.54E-07	-2.70E-07	-4.41E-08	-4.55E-08	-5.61E-09
3.45E-08	3.81E-08	1.96E-07	1.94E-07	8.91E-09	1.94E-07	8.18E-07	2.99E-08	2.06E-08	2.28E-09	-6.33E-08	-8.98E-08	-4.15E-07	-9.68E-08	-4.09E-08	-2.19E-07	-1.64E-06	-1.28E-08	-3.21E-08	-2.10E-08
2.83E-09	6.38E-09	1.81E-07	1.23E-07	4.25E-08	1.71E-07	6.61E-07	2.66E-08	2.44E-08	9.71E-09	-3.88E-08	-4.65E-08	-4.95E-07	-9.24E-08	-4.25E-08	-2.01E-07	-1.31E-06	-4.95E-08	-1.84E-08	-2.66E-08
1.85E-08	6.16E-08	1.34E-07	3.05E-07	8.91E-09	9.04E-08	5.74E-09	3.34E-09	8.29E-09	4.25E-08	-5.05E-08	-1.49E-07	-3.68E-07	-7.84E-08	-4.09E-08	-1.44E-07	-4.41E-07	-3.68E-08	-2.26E-08	-4.25E-08
4.25E-08	7.24E-08	7.95E-08	6.15E-08	3.25E-10	1.81E-07	5.84E-07	1.68E-09	4.25E-08	4.25E-08	-4.25E-08	-1.79E-07	-1.49E-07	-4.65E-07	-1.74E-08	-2.84E-07	-8.76E-07	-1.83E-08	-4.25E-08	-4.25E-08
9.28E-09	1.46E-08	1.55E-07	8.36E-08	8.34E-09	1.13E-07	1.07E-06	2.15E-08	2.44E-08	4.25E-08	-2.54E-08	-1.11E-08	-3.73E-07	-1.65E-07	-6.29E-09	-1.58E-07	-2.20E-06	-3.59E-08	-1.84E-08	-4.25E-08
2.49E-08	2.18E-08	9.28E-08	5.11E-09	6.03E-09	7.33E-08	8.99E-07	3.80E-08	2.05E-08	4.25E-08	-3.69E-08	-5.94E-08	-3.25E-07	-3.24E-07	-1.26E-08	-5.53E-08	-2.08E-06	-5.81E-08	-3.19E-08	-4.25E-08
4.35E-08	3.24E-08	2.69E-08	1.21E-07	3.43E-08	2.01E-07	5.13E-08	2.81E-08	2.05E-08	4.25E-08	-8.79E-08	-8.86E-08	-1.98E-07	-1.75E-07	-9.36E-08	-3.96E-07	-4.75E-07	-3.10E-08	-3.20E-08	-4.25E-08
9.36E-09	1.79E-08	1.34E-07	3.48E-09	2.31E-08	4.34E-07	7.71E-07	1.33E-08	8.36E-09	9.71E-09	-2.56E-08	-3.45E-08	-3.68E-07	-3.36E-07	-3.41E-08	-7.83E-07	-9.65E-07	-9.76E-09	-2.29E-08	-2.66E-08
6.29E-09	6.64E-09	1.74E-07	1.36E-08	4.59E-08	4.60E-08	6.03E-07	1.49E-08	2.04E-08	4.25E-08	-1.39E-08	-1.60E-08	-4.75E-07	-2.35E-07	-1.38E-07	-1.73E-07	-8.38E-07	-4.08E-08	-3.19E-08	-4.25E-08
9.16E-08	1.40E-08	2.21E-08	4.00E-07	3.14E-09	7.68E-08	8.50E-07	4.94E-09	1.21E-08	4.25E-08	-6.91E-08	-1.05E-08	-5.85E-08	-1.01E-06	-3.28E-08	-5.79E-08	-1.03E-06	-1.35E-08	-9.14E-09	-4.25E-08
8.54E-08	1.05E-08	9.68E-08	4.29E-07	4.08E-08	1.50E-07	1.12E-07	1.33E-08	1.66E-08	9.71E-09	-8.29E-08	-2.86E-08	-1.45E-07	-7.10E-07	-9.91E-08	-5.16E-07	-9.05E-07	-9.50E-09	-4.55E-08	-2.66E-08
2.24E-08	7.33E-09	8.75E-08	1.60E-07	4.33E-08	2.15E-08	9.29E-07	1.00E-08	1.66E-08	4.25E-08	-9.21E-08	-5.51E-09	-2.93E-07	-4.39E-07	-1.19E-07	-1.05E-07	-2.54E-06	-4.16E-08	-4.55E-08	-4.25E-08
3.51E-09	1.04E-08	1.30E-08	4.18E-07	2.59E-09	4.49E-08	1.94E-06	1.99E-08	1.21E-08	2.24E-09	-4.06E-08	-2.84E-08	-8.80E-08	-9.60E-07	-1.94E-08	-1.23E-07	-4.70E-06	-1.46E-08	-9.14E-09	-2.10E-08
5.16E-08	2.75E-08	3.80E-08	6.13E-07	6.20E-09	1.05E-07	1.01E-06	2.31E-08	1.21E-08	2.24E-09	-2.03E-08	-4.10E-08	-1.04E-07	-9.38E-07	-4.68E-09	-3.35E-07	-2.16E-06	-1.74E-08	-9.14E-09	-2.10E-08
6.73E-08	7.14E-09	6.01E-08	1.05E-08	5.28E-09	3.08E-08	5.49E-07	8.40E-09	1.66E-08	4.25E-08	-3.20E-08	-1.50E-08	-4.54E-08	-5.28E-07	-3.90E-08	-2.31E-08	-4.14E-07	-2.29E-08	-4.55E-08	-4.25E-08
1.56E-08	3.76E-08	1.23E-07	2.45E-07	1.15E-08	1.08E-07	2.48E-07	5.14E-09	2.88E-08	4.25E-08	-1.18E-08	-4.89E-08	-9.24E-08	-1.01E-06	-4.38E-08	-2.51E-07	-1.86E-07	-5.50E-08	-5.46E-08	-4.25E-08
5.03E-08	2.84E-08	1.04E-08	1.36E-07	5.83E-09	1.46E-07	6.81E-07	2.99E-08	1.21E-08	9.71E-09	-7.51E-08	-6.31E-08	-8.31E-08	-4.66E-07	-5.73E-08	-3.55E-07	-2.35E-06	-1.25E-08	-9.14E-09	-2.66E-08
6.59E-09	3.53E-08	1.29E-07	6.74E-07	1.54E-08	1.40E-08	3.24E-07	4.48E-08	1.21E-08	1.73E-08	-1.36E-08	-4.75E-08	-3.53E-07	-1.69E-06	-2.95E-08	-8.30E-08	-2.03E-07	-5.35E-08	-9.14E-09	-3.23E-08
4.74E-08	2.46E-08	6.18E-08	1.79E-07	9.68E-09	1.66E-07	5.95E-08	3.98E-08	3.73E-08	7.48E-09	-3.58E-08	-1.86E-08	-2.24E-07	-6.41E-07	-4.30E-08	-3.51E-07	-1.35E-06	-3.99E-08	-7.78E-08	-5.64E-09
9.45E-09	5.85E-08	1.09E-07	3.34E-07	1.46E-08	2.58E-07	1.41E-06	9.90E-09	3.73E-08	7.48E-09	-2.59E-08	-1.26E-07	-1.74E-07	-1.07E-06	-1.10E-08	-5.58E-07	-3.85E-06	-2.71E-08	-7.78E-08	-5.64E-09
5.69E-08	1.34E-08	6.25E-08	9.50E-07	2.43E-08	2.61E-07	9.19E-07	4.94E-09	8.23E-09	7.48E-09	-6.16E-08	-7.11E-08	-4.71E-08	-2.93E-06	-5.40E-08	-4.46E-07	-2.90E-06	-1.35E-08	-2.25E-08	-5.64E-09
9.91E-08	5.56E-08	2.54E-07	1.19E-06	3.83E-08	1.58E-07	6.56E-07	1.33E-08	8.23E-09	4.25E-08	-5.61E-08	-8.36E-08	-5.09E-07	-3.41E-06	-8.83E-08	-6.10E-08	-4.95E-07	-9.76E-09	-2.25E-08	-4.25E-08
9.25E-08	1.73E-08	3.66E-08	2.36E-07	3.90E-08	1.60E-07	6.60E-07	3.34E-09	1.66E-08	4.25E-08	-6.98E-08	-1.30E-08	-1.00E-07	-4.86E-07	-1.07E-07	-4.96E-07	-4.98E-07	-3.68E-08	-4.55E-08	-4.25E-08
1.33E-08	1.80E-08	7.74E-08	6.25E-07	1.46E-08	3.41E-08	9.08E-07	4.99E-09	8.36E-09	7.48E-09	-2.73E-08	-3.45E-08	-2.11E-07	-1.88E-06	-1.10E-08	-9.34E-08	-6.84E-07	-5.54E-08	-2.29E-08	-5.64E-09
4.48E-08	1.05E-08	6.61E-08	4.55E-08	2.09E-08	9.64E-08	1.11E-06	1.49E-08	2.05E-08	7.48E-09	-3.58E-09	-2.86E-08	-4.99E-08	-3.50E-07	-1.58E-08	-3.23E-07	-3.05E-06	-2.84E-08	-3.19E-08	-5.64E-09
3.09E-08	3.56E-09	7.38E-08	5.70E-07	8.96E-09	6.34E-08	4.25E-08	1.33E-08	1.22E-08	4.25E-08	-2.33E-08	-4.44E-08	-1.48E-07	-1.34E-06	-2.45E-08	-2.33E-07	-4.25E-08	-9.76E-09	-9.21E-09	-4.25E-08
7.83E-08	1.07E-08	2.46E-07	7.83E-08	1.80E-08	2.26E-08	4.89E-07	3.64E-08	8.29E-09	4.25E-08	-5.90E-08	-2.93E-08	-4.31E-07	-1.33E-07	-4.93E-08	-1.71E-08	-1.76E-06	-7.64E-08	-2.26E-08	-4.25E-08
5.68E-08	1.38E-08	1.46E-07	4.00E-07	1.45E-08	1.63E-07	1.34E-06	4.89E-09	8.29E-09	4.25E-08	-6.14E-08	-5.25E-08	-3.20E-07	-7.48E-07	-1.10E-08	-2.56E-07	-2.14E-06	-1.34E-08	-2.26E-08	-4.25E-08
5.01E-08	9.96E-09	3.70E-07	4.06E-07	3.31E-08	1.30E-07	1.12E-06	3.98E-08	1.22E-08	4.25E-08	-7.46E-08	-7.51E-09	-8.20E-07	-9.44E-07	-7.84E-08	-1.66E-07	-1.98E-06	-3.96E-08	-9.21E-09	-4.25E-08
3.30E-08	3.51E-08	9.19E-08	3.21E-07	3.25E-08	1.19E-07	6.99E-07	1.64E-08	2.44E-08	4.25E-08	-1.21E-08	-2.65E-08	-2.51E-07	-8.80E-07	-5.99E-08	-2.19E-07	-1.10E-06	-2.21E-08	-1.84E-08	-4.25E-08
5.80E-08	1.48E-08	1.81E-07	8.01E-08	9.05E-09	7.68E-08	6.56E-07	1.84E-08	1.21E-08	4.25E-08	-2.53E-08	-9.66E-09	-4.95E-07	-1.75E-07	-2.48E-08	-5.79E-08	-4.95E-07	-4.13E-09	-9.14E-09	-4.25E-08
4.10E-08	2.10E-08	8.38E-08	8.21E-07	1.80E-08	1.18E-07	1.64E-06	4.91E-09	1.66E-08	4.25E-08	-4.93E-08	-5.76E-08	-1.55E-07	-1.78E-06	-4.93E-08	-4.28E-07	-2.25E-06	-1.34E-08	-4.55E-08	-4.25E-08
5.60E-09	1.45E-08	4.25E-08	5.05E-07	6.31E-10	5.34E-08	2.78E-07	2.83E-08	2.89E-08	4.25E-08	-3.28E-08	-1.03E-08	-4.25E-08	-1.14E-06	-1.83E-08	-4.03E-08	-1.56E-07	-3.10E-08	-5.48E-08	-4.25E-08
4.66E-08	4.21E-08	1.88E-08	1.71E-07	1.45E-08	8.96E-08	1.61E-06	8.28E-09	2.44E-08	4.25E-08	-1.66E-08	-1.15E-07	-1.06E-07	-4.68E-07	-1.10E-08	-1.43E-07	-2.60E-06	-4.56E-08	-1.84E-08	-4.25E-08
4.05E-08	1.79E-08	1.44E-07	2.48E-07	8.96E-09	1.49E-07	1.12E-06	1.50E-08	4.25E-08	4.25E-08	-4.91E-08	-1.35E-08	-2.00E-07	-6.05E-07	-2.45E-08	-2.60E-07	-3.06E-06	-4.09E-08	-4.25E-08	-4.25E-08
1.01E-07	1.34E-08	5.89E-08	8.69E-08	6.23E-09	4.25E-08	9.05E-07	1.66E-08	8.29E-09	4.25E-08	-5.71E-08	-7.24E-08	-4.44E-08	-6.55E-08	-4.69E-09	-4.25E-08	-2.90E-06	-2.24E-08	-2.26E-08	-4.25E-08
1.23E-08	2.54E-08	3.08E-07	8.66E-08	4.25E-08	6.60E-08	1.05E-06	4.25E-08	4.09E-08	4.25E-08	-2.80E-08	-1.86E-09	-4.76E-07	-4.09E-07	-4.25E-08	-1.20E-07	-1.38E-06	-4.25E-08	-6.35E-08	-4.25E-08
3.10E-08	6.06E-08	2.91E-07	1.39E-07	3.24E-08	1.99E-08	4.25E-08	2.83E-08	2.05E-08	4.25E-08	-2.34E-08	-1.31E-07	-5.50E-07	-1.05E-07	-5.95E-08	-5.51E-08	-4.25E-08	-3.11E-08	-3.18E-08	-4.25E-08
4.25E-08	9.40E-08	-4.63E-07	-8.98E-07	-8.40E-08	-4.38E-07	-1.92E-06	1.97E-08	-2.43E-08	-8.50E-08	2.13E-08	-7.85E-08	3.56E-07	9.53E-07	1.02E-07	2.38E-07	7.23E-07	-2.70E-08	9.14E-09	-4.25E-08
-3.40E-08	6.35E-08	1.35E-08	4.00E-08	4.23E-08	2.31E-07	8.18E-07	4.65E-08	-3.33E-08	-1.94E-08	-4.29E-08	-8.69E-08	9.25E-08	-2.85E-07	-8.68E-08	-2.30E-07	-3.09E-07	-1.75E-08	4.55E-08	2.66E-08
2.78E-10	-7.25E-08	5.78E-07	5.10E-07	-4.23E-08	3.45E-07	-5.80E-07	-5.98E-08	8.20E-08	-8.50E-08	5.55E-08	6.90E-08	-6.74E-07	-1.93E-07	8.68E-08	-1.98E-07	7.94E-07	1.29E-08	-6.39E-08	-4.25E-08
4.38E-08	-3.53E-08	-2.95E-07	-2.37E-07	-7.05E-08	2.55E-09	1.53E-06	2.68E-08	-4.88E-08	-8.50E-08	-1.65E-08	1.33E-08	2.88E-07	2.21E-07	6.75E-08	-6.64E-08	-1.60E-06	9.38E-09	1.84E-08	-4.25E-08
5.13E-08	3.53E-08	8.60E-08	-1.51E-07	6.50E-08	-4.18E-07	3.68E-07	-8.50E-08	7.68E-09	1.94E-08	-5.66E-08	-1.33E-08	-1.18E-07	-1.96E-07	-1.01E-07	3.61E-07	-5.04E-07	-4.25E-08	1.35E-08	-2.66E-08
-5.28E-08	-5.50E-08	2.88E-07	-2.29E-08	1.81E-08	9.30E-08	-8.50E-08	-4.63E-08	-1.67E-08	1.50E-08	3.84E-08	2.08E-08	-2.79E-07	2.63E-07	2.89E-08	3.75E-08	-4.25E-08	1.74E-08	2.29E-08	-5.64E-09
-6.65E-08	5.50E-08	-2.88E-07	-4.55E-07	5.53E-09	-2.10E-07	-1.32E-06	-8.50E-08	1.67E-08	-1.50E-08	1.01E-07	-2.08E-08	2.79E-07	4.58E-07	-2.00E-08	7.91E-08	1.31E-06	-4.25E-08	-2.29E-08	5.64E-09
1.19E-07	6.93E-09	-3.35E-08	-2.80E-07	-5.95E-08	3.43E-07	-4.30E-07	1.32E-08	-7.68E-09	-8.50E-08	-1.40E-07	-4.44E-08	2.80E-07	-4.29E-08	4.04E-08	-4.68E-07	1.61E-07	4.81E-09	-1.35E-08	-4.25E-08
-2.36E-07	-1.05E-07	1.84E-07	1.27E-06	4.30E-08	-4.98E-08	-9.70E-07	5.28E-08	-8.50E-08	-1.94E-08	1.26E-07	1.24E-07	-2.51E-07	-8.70E-07	-3.41E-08	2.15E-07	9.40E-07	-4.90E-08	-4.25E-08	2.66E-08
1.13E-07	-2.40E-08	-1.31E-07	-7.25E-07	-8.50E-08	-8.03E-08	5.80E-07	-7.58E-08	-9.03E-09	1.94E-08	-4.48E-09	5.25E-08	2.31E-07	8.14E-07	-4.25E-08	-3.74E-08	-7.94E-07	5.78E-08	3.64E-08	-2.66E-08
5.73E-08	-1.27E-08	2.55E-07	-8.68E-08	-3.05E-08	-8.50E-08	8.40E-07	-8.50E-08	4.13E-08	1.50E-08	-7.83E-08	-1.71E-08	-2.79E-07	-5.08E-07	2.95E-08	-4.25E-08	-7.64E-07	-4.25E-08	-3.21E-08	-5.64E-09
-5.23E-08	3.68E-08	-7.38E-07	-3.73E-07	1.12E-07	1.03E-07	-1.18E-06	3.63E-08	-2.45E-08	-1.50E-08	3.85E-08	-3.55E-08	8.85E-07	1.21E-06	-9.56E-08	-3.89E-08	8.90E-07	-3.86E-09	9.21E-09	5.64E-09
-5.15E-08	-6.88E-08	-6.93E-08	-1.88E-07	-5.85E-08	-8.05E-08	1.45E-07	-7.90E-08	-2.43E-08	-8.50E-08	5.74E-08	1.14E-07	2.61E-08	-2.99E-07	2.20E-08	-3.51E-08	-5.01E-07	3.98E-08	9.14E-09	-4.25E-08
5.38E-09	1.50E-08	3.48E-07	-1.26E-07	-4.80E-08	-8.50E-08	-1.03E-06	3.28E-08	1.66E-08	-1.94E-08	-4.00E-08	-5.66E-09	-3.54E-07	-1.13E-07	5.35E-08	-4.25E-08	1.41E-06	-2.23E-08	-2.26E-08	2.66E-08
-2.90E-08	-2.68E-09	5.15E-07	9.53E-07	6.75E-09	-6.60E-08	2.93E-07	8.58E-08	4.88E-08	-8.50E-08	2.98E-08	2.36E-08	-5.79E-07	-3.59E-07	1.54E-08	9.04E-08	-6.85E-07	-7.14E-08	-1.84E-08	-4.25E-08
-1.21E-08	2.68E-09	1.57E-07	-8.10E-07	-1.25E-08	1.09E-07	2.14E-06	-9.78E-09	-2.45E-08	1.94E-08	8.20E-08	-2.36E-08	-4.63E-07	3.05E-07	4.69E-09	-1.07E-07	-1.61E-06	1.34E-08	9.21E-09	-2.66E-08
-3.63E-09	-3.78E-08	-4.08E-07	2.14E-07	7.18E-09	-1.00E-07	3.68E-06	-3.30E-08	-3.33E-08	-8.50E-08	-3.78E-08	3.69E-08	5.56E-07	-6.21E-07	-3.84E-08	3.78E-08	-5.70E-07	2.21E-08	4.55E-08	-4.25E-08
-2.63E-08	2.28E-08	3.28E-07	-4.48E-07	6.93E-08	-2.47E-07	-1.82E-06	-1.98E-08	1.67E-08	1.50E-08	6.89E-08	-3.13E-08	-3.79E-07	1.24E-06	-7.85E-08	2.96E-07	-4.43E-07	2.71E-08	-2.29E-08	-5.64E-09
-3.38E-08	8.20E-08	-4.18E-07	-1.08E-07	-6.38E-08	2.38E-07	-6.03E-07	-2.31E-08	1.66E-08	-1.50E-08	6.93E-08	-9.73E-08	5.01E-07	-1.50E-07	5.89E-08	-2.28E-07	2.28E-07	8.69E-09	-2.26E-08	5.64E-09
5.70E-08	-4.68E-08	4.45E-07	6.65E-08	-9.25E-08	8.73E-08	-1.14E-06	3.63E-08	-2.43E-08	-8.50E-08	-7.81E-08	8.40E-08	-6.60E-07	-7.83E-07	7.03E-08	-3.29E-08	1.56E-06	-3.80E-09	9.14E-09	-4.25E-08
-6.90E-08	9.75E-08	1.91E-07	-8.50E-08	2.83E-08	-3.25E-07	2.30E-08	4.93E-08	-1.66E-08	-8.50E-08	5.81E-08	-1.03E-07	-1.43E-07	6.11E-07	-1.07E-08	2.60E-07	5.66E-07	-6.75E-08	2.26E-08	-4.25E-08
-5.18E-08	-2.88E-08	-1.40E-07	3.95E-07	1.96E-08	3.25E-07	-2.30E-08	-7.25E-08	4.08E-08	-8.50E-08	7.08E-08	-1.08E-08	1.23E-07	-8.49E-07	-4.28E-08	-2.60E-07	-5.66E-07	7.63E-08	-3.19E-08	-4.25E-08
6.00E-08	-3.68E-08	1.22E-07	-6.43E-08	1.62E-08	2.95E-07	1.42E-06	7.63E-08	-8.50E-08	1.50E-08	-8.19E-08	3.55E-08	-4.60E-08	-3.04E-07	-6.10E-09	-2.40E-07	-1.35E-06	-5.83E-08	-4.25E-08	-5.64E-09
-8.00E-08	1.31E-08	-7.73E-08	-6.00E-07	-1.78E-08	-1.71E-07	7.18E-07	-3.68E-08	-1.66E-08	-8.50E-08	6.09E-09	1.70E-08	1.76E-07	1.10E-06	2.44E-08	1.28E-07	-2.70E-07	4.13E-09	2.26E-08	-4.25E-08
1.21E-07	4.40E-08	-4.53E-07	6.13E-08	7.50E-08	-8.50E-08	-1.23E-06	-4.28E-08	-1.67E-08	-8.50E-08	-2.55E-08	-6.01E-08	4.25E-07	-3.10E-07	-4.59E-08	-4.25E-08	-1.21E-07	3.56E-08	2.29E-08	-4.25E-08
-1.02E-07	-5.50E-08	3.33E-07	1.45E-08	-3.95E-08	1.54E-07	-9.13E-07	2.95E-08	4.13E-08	-1.94E-08	9.36E-08	2.08E-08	-4.56E-07	-3.74E-07	-2.53E-09	-5.79E-08	1.74E-06	-4.03E-08	-3.21E-08	2.66E-08
1.29E-07	3.50E-08	-3.33E-07	-4.65E-07	-7.15E-08	1.61E-07	6.43E-07	2.68E-08	-7.85E-09	-8.50E-08	-1.44E-07	-1.31E-08	4.56E-07	9.90E-07	9.78E-08	-6.08E-08	-1.38E-06	9.38E-09	-1.35E-08	-4.25E-08
-1.80E-07	-3.50E-08	3.50E-08	6.68E-07	-8.50E-08	2.50E-08	7.65E-07	-8.50E-08	-8.50E-08	1.94E-08	8.75E-08	1.31E-08	-9.84E-08	-1.07E-06	-4.25E-08	-1.94E-07	-5.55E-07	-4.25E-08	-4.25E-08	-2.66E-08
1.76E-07	-2.19E-08	2.58E-08	4.38E-07	8.90E-08	-1.54E-07	6.03E-07	-4.30E-08	-3.33E-08	-1.50E-08	-1.06E-07	2.99E-08	-1.02E-07	-6.59E-07	-1.22E-07	5.79E-08	-2.28E-07	3.59E-08	4.55E-08	5.64E-09
3.05E-08	1.99E-08	9.45E-08	-1.54E-06	-2.44E-08	-1.86E-07	1.17E-06	-2.00E-08	4.13E-08	-8.50E-08	2.80E-08	-7.51E-09	5.61E-08	2.06E-06	6.16E-08	2.55E-07	-8.88E-07	2.74E-08	-3.21E-08	-4.25E-08
-2.70E-08	-4.45E-08	-6.48E-08	1.43E-06	4.78E-08	-5.95E-08	-3.23E-06	4.33E-08	-2.45E-08	1.50E-08	-9.65E-09	6.08E-08	-1.45E-07	-1.75E-06	-5.30E-08	2.24E-08	2.61E-06	-3.61E-08	9.21E-09	-5.64E-09
1.98E-08	4.45E-08	-2.98E-07	2.63E-07	6.20E-09	4.05E-07	-2.49E-06	-7.63E-08	1.66E-08	-1.50E-08	-2.71E-08	-6.08E-08	4.56E-07	-4.64E-07	-3.68E-08	-4.51E-07	1.96E-06	5.85E-08	-2.26E-08	5.64E-09
-1.98E-08	5.70E-08	8.98E-08	-4.33E-07	-1.01E-09	-1.76E-07	2.53E-06	1.10E-07	-3.33E-08	-1.49E-08	2.71E-08	-4.31E-08	-1.23E-07	8.56E-07	1.75E-08	2.40E-07	-1.53E-06	-8.09E-08	4.55E-08	5.61E-09
-4.33E-08	-8.65E-08	4.50E-07	6.40E-07	-2.85E-08	7.08E-08	-4.73E-07	-9.93E-09	5.78E-08	2.98E-08	3.61E-08	9.83E-08	-5.00E-07	-7.60E-07	1.07E-08	-2.00E-07	-2.69E-07	1.36E-08	-5.48E-08	-1.13E-08
3.98E-08	-8.43E-08	-1.27E-07	6.00E-07	8.00E-08	-3.45E-07	-2.16E-08	-1.35E-08	-4.10E-08	-1.50E-08	-5.45E-08	3.18E-08	1.23E-07	-9.85E-07	-8.13E-08	4.29E-07	4.55E-07	-4.76E-09	3.19E-08	5.64E-09
6.03E-08	8.43E-08	-2.95E-07	-6.20E-07	-5.45E-09	1.70E-07	-8.50E-08	3.33E-08	-2.43E-08	1.50E-08	-2.26E-08	-3.18E-08	4.56E-07	1.18E-06	3.60E-08	-1.89E-07	-4.25E-08	-2.24E-08	9.14E-09	-5.64E-09
-1.00E-07	9.45E-09	-5.10E-08	1.60E-07	-1.09E-08	-1.56E-07	-1.40E-06	-3.68E-08	7.55E-09	-1.50E-08	7.71E-08	-4.75E-08	1.93E-08	-3.40E-07	-2.98E-08	3.16E-07	1.49E-06	4.13E-09	1.38E-08	5.64E-09
-4.28E-08	-8.50E-08	1.09E-07	5.70E-07	1.63E-08	-1.89E-07	3.88E-07	-2.31E-08	5.78E-08	-1.94E-08	1.61E-08	-4.25E-08	-2.15E-07	-9.46E-07	-6.15E-09	2.14E-07	-5.30E-07	8.69E-09	-5.48E-08	2.66E-08
9.95E-08	1.99E-08	-8.50E-08	-1.15E-07	-6.78E-08	4.50E-07	9.60E-08	5.98E-08	-4.88E-08	-8.50E-08	-5.73E-08	-7.51E-09	-4.25E-08	4.44E-07	7.66E-08	-5.70E-07	7.84E-07	-1.28E-08	1.84E-08	-4.25E-08
-3.35E-08	-1.99E-08	-8.50E-08	2.31E-07	2.23E-08	-3.40E-07	6.03E-07	9.83E-09	-8.50E-08	1.94E-08	3.24E-08	7.51E-09	-4.25E-08	-4.88E-07	-4.26E-08	3.19E-07	-2.28E-07	-1.34E-08	-4.25E-08	-2.66E-08
-4.60E-08	-7.13E-08	1.22E-07	2.24E-07	7.48E-08	8.03E-08	-5.08E-07	-1.97E-08	-3.33E-08	-8.50E-08	-2.49E-09	4.88E-08	-2.16E-07	-4.69E-07	-6.18E-08	3.74E-08	-1.20E-06	2.70E-08	4.55E-08	-4.25E-08
2.58E-08	9.13E-08	-3.60E-08	-2.13E-07	-2.93E-08	-7.15E-07	7.33E-07	-5.33E-08	4.10E-08	-1.94E-08	3.01E-08	-5.63E-08	-6.16E-08	2.91E-07	2.78E-08	8.31E-07	2.99E-07	4.98E-08	-3.20E-08	2.66E-08
-4.30E-08	-2.21E-08	-2.48E-07	-8.35E-09	-1.63E-08	6.33E-07	-2.14E-06	4.33E-08	-7.68E-09	3.45E-08	1.63E-08	3.03E-08	3.39E-07	5.95E-08	6.15E-09	-6.58E-07	1.63E-06	-3.61E-08	-1.35E-08	-3.23E-08
-3.20E-08	3.08E-08	6.33E-08	2.09E-07	3.38E-08	3.73E-08	-9.73E-08	-1.35E-08	-8.50E-08	-1.94E-08	-7.96E-09	-7.65E-08	-1.94E-07	-4.44E-07	-4.60E-08	-1.56E-07	1.44E-06	-4.76E-09	-4.25E-08	2.66E-08
9.53E-08	-7.30E-08	2.68E-10	3.95E-07	-6.28E-08	-2.53E-08	5.08E-06	2.34E-08	-9.03E-09	-1.50E-08	-3.59E-08	1.15E-07	1.70E-07	-1.49E-07	7.39E-08	7.96E-08	-4.70E-06	-8.81E-09	3.64E-08	5.64E-09
-7.90E-08	-5.73E-08	2.95E-07	-5.40E-07	1.13E-08	-2.28E-07	-3.10E-06	9.88E-09	4.13E-08	-8.50E-08	2.98E-08	4.39E-08	-3.56E-07	4.58E-07	1.28E-08	3.13E-07	7.24E-07	-1.35E-08	-3.21E-08	-4.25E-08
-2.85E-08	1.82E-08	-2.48E-07	-1.10E-07	1.72E-08	3.23E-07	3.68E-07	-5.33E-08	-2.45E-08	1.50E-08	-9.11E-09	-7.33E-08	3.39E-07	4.16E-08	-2.35E-08	-4.85E-07	3.08E-07	4.95E-08	9.21E-09	-5.64E-09
6.45E-08	-2.65E-09	-3.83E-07	1.10E-07	1.23E-08	-6.83E-08	1.10E-06	1.99E-08	-2.43E-08	-8.50E-08	-4.46E-09	2.29E-08	4.11E-07	-4.16E-08	-4.64E-09	9.34E-08	-4.14E-07	-2.73E-08	9.14E-09	-4.25E-08
-5.23E-08	4.40E-08	3.33E-07	-4.03E-07	-8.05E-08	2.44E-07	-2.50E-06	-3.65E-08	7.55E-09	-3.45E-08	1.96E-08	-6.01E-08	-3.93E-07	3.80E-07	8.19E-08	-2.89E-07	1.51E-06	3.94E-09	1.38E-08	3.25E-08
-6.43E-08	-6.75E-08	4.18E-07	2.37E-07	1.63E-08	-6.88E-08	2.22E-06	3.28E-08	4.13E-08	1.50E-08	2.41E-08	2.54E-08	-4.75E-07	-2.64E-07	-6.15E-09	1.55E-07	-2.23E-06	-2.21E-08	-3.21E-08	-5.64E-09
1.16E-07	4.13E-09	-4.83E-07	9.28E-08	2.98E-08	-4.08E-08	4.18E-07	-8.50E-08	-6.55E-08	4.68E-09	-4.39E-08	4.20E-08	4.99E-07	7.93E-08	-2.85E-08	-5.01E-08	1.23E-06	-4.25E-08	4.13E-08	-2.13E-08
-1.60E-08	-1.16E-08	5.20E-07	-3.30E-07	-2.25E-08	-2.05E-07	1.40E-06	3.53E-09	2.43E-08	-8.50E-08	-1.38E-08	-1.75E-08	-3.66E-07	2.45E-07	-2.58E-08	2.80E-07	-1.91E-06	1.83E-08	-9.14E-09	-4.25E-08
-1.24E-07	-8.50E-08	2.02E-07	1.19E-07	3.98E-08	-8.50E-08	-2.19E-06	1.35E-08	-4.10E-08	-8.50E-08	2.69E-08	-4.25E-08	-2.24E-07	-2.24E-07	2.03E-09	-4.25E-08	1.19E-06	4.76E-09	3.23E-08	-4.25E-08
-2.58E-08	1.16E-08	-3.90E-07	-3.50E-07	-1.23E-08	3.13E-07	-5.35E-07	-5.98E-08	8.23E-08	3.45E-08	9.76E-08	1.75E-08	2.95E-07	6.50E-07	4.64E-09	-3.20E-07	1.22E-06	1.26E-08	-6.43E-08	-3.23E-08
-1.41E-08	1.06E-07	2.63E-07	1.07E-07	8.60E-10	-1.28E-07	-8.28E-07	4.63E-08	-2.45E-08	-3.45E-08	-4.31E-08	-1.26E-07	-1.74E-07	-3.16E-07	-1.74E-08	1.14E-07	1.13E-06	-1.74E-08	9.21E-09	3.23E-08
-2.19E-08	-6.48E-08	5.30E-08	3.45E-07	-8.50E-08	-7.75E-08	9.13E-07	2.34E-08	1.66E-08	1.94E-08	-3.13E-08	8.86E-08	-2.00E-08	-2.55E-07	-4.25E-08	1.68E-07	-1.74E-06	-8.81E-09	-2.26E-08	-2.66E-08
5.33E-08	-1.20E-07	3.18E-07	4.43E-08	2.85E-08	3.88E-08	1.82E-06	-8.50E-08	-3.33E-08	-8.50E-08	1.94E-08	1.12E-07	-1.20E-07	1.74E-07	-1.08E-08	-2.18E-07	-6.84E-07	-4.25E-08	4.55E-08	-4.25E-08
-3.13E-08	1.78E-07	-3.23E-07	-3.95E-07	3.35E-08	-3.23E-07	-1.82E-06	-5.98E-08	2.45E-08	1.50E-08	1.18E-08	-1.76E-07	1.96E-07	1.49E-07	-2.95E-08	3.98E-07	6.84E-07	1.28E-08	-9.21E-09	-5.64E-09
-2.24E-09	6.73E-09	-2.44E-07	2.40E-07	-1.65E-08	4.23E-07	4.50E-07	3.65E-08	-7.73E-09	-8.50E-08	-5.81E-08	-2.38E-08	2.61E-07	-2.20E-07	6.20E-09	-3.69E-07	-6.16E-07	-3.94E-09	-1.36E-08	-4.25E-08
-2.88E-08	-4.30E-08	9.25E-08	3.45E-08	-5.15E-08	1.10E-07	-1.86E-06	9.88E-09	1.66E-08	-1.50E-08	6.98E-08	5.88E-08	-1.26E-07	1.16E-07	7.05E-08	-4.16E-08	2.54E-06	-1.35E-08	-2.26E-08	5.64E-09
3.98E-08	7.53E-09	2.27E-07	-1.45E-07	-1.13E-08	-4.18E-08	2.95E-06	2.34E-08	-1.66E-08	-4.48E-09	-5.45E-08	1.88E-08	-2.39E-07	-7.44E-08	-1.29E-08	-1.13E-07	-2.95E-06	-8.81E-09	2.26E-08	2.10E-08
1.96E-08	5.68E-08	8.73E-08	4.45E-07	-1.01E-09	-2.08E-07	2.68E-07	-7.63E-08	4.10E-08	-1.50E-08	-2.69E-08	-1.07E-07	-2.43E-07	-4.04E-07	1.75E-08	3.45E-07	3.46E-07	5.83E-08	-3.19E-08	5.64E-09
-5.95E-08	-1.32E-08	-1.38E-07	-5.05E-08	2.95E-08	-6.15E-08	2.70E-06	-8.50E-08	-2.45E-08	1.94E-08	8.14E-08	4.71E-08	1.20E-07	2.54E-07	-2.84E-08	2.31E-08	-1.46E-06	-4.25E-08	9.21E-09	-2.66E-08
-5.15E-08	6.23E-08	-1.67E-07	-2.14E-07	-1.14E-08	2.00E-07	-4.60E-06	2.32E-08	-2.43E-08	-8.50E-08	-2.01E-08	-6.56E-08	6.29E-08	-9.83E-08	-1.28E-08	-2.14E-07	2.75E-06	-8.75E-09	9.14E-09	-4.25E-08
1.30E-07	-6.30E-09	4.88E-07	1.50E-07	-8.60E-10	1.10E-07	6.03E-07	-3.63E-08	7.68E-09	-8.50E-08	-8.78E-08	2.34E-08	-5.01E-07	1.58E-09	1.74E-08	-4.16E-08	-2.28E-07	3.80E-09	1.35E-08	-4.25E-08
-7.23E-08	6.20E-08	-4.65E-07	2.45E-07	4.60E-08	-6.35E-08	-5.98E-07	1.98E-08	1.66E-08	-1.94E-08	1.30E-07	-6.51E-08	3.60E-07	2.89E-08	-3.44E-08	2.39E-08	2.44E-06	-2.71E-08	-2.26E-08	2.66E-08
1.15E-07	-1.11E-07	1.45E-07	-4.03E-07	-4.03E-08	-8.50E-08	-3.03E-06	3.65E-08	-8.50E-08	-8.50E-08	-1.26E-07	8.36E-08	7.86E-08	9.03E-08	-1.73E-09	-4.25E-08	-1.51E-06	-3.94E-09	-4.25E-08	-4.25E-08
7.40E-09	2.75E-08	1.38E-07	5.13E-07	2.31E-08	-3.20E-07	-3.03E-06	-2.32E-08	-8.50E-08	1.94E-08	-4.11E-08	-5.20E-08	-1.20E-07	-3.68E-07	2.53E-08	3.31E-07	-1.51E-06	8.75E-09	-4.25E-08	-2.66E-08
4.58E-09	-6.30E-09	-8.60E-08	-9.95E-08	5.88E-08	-4.65E-08	-1.41E-06	2.68E-08	-5.75E-08	-8.50E-08	5.60E-08	2.31E-08	1.70E-07	3.36E-07	-3.91E-08	1.71E-07	1.93E-06	9.64E-09	5.46E-08	-4.25E-08
-8.28E-08	1.57E-07	-3.90E-07	-4.28E-07	-2.45E-08	4.30E-07	2.24E-06	9.98E-09	4.10E-08	-8.50E-08	5.08E-08	-2.00E-07	2.95E-07	9.76E-08	-7.65E-09	-5.26E-07	-8.44E-07	-1.36E-08	-3.20E-08	-4.25E-08
1.16E-07	-6.90E-08	-3.23E-07	3.50E-07	2.49E-08	9.78E-08	-4.05E-06	-3.68E-08	-2.43E-08	-4.48E-09	-1.59E-07	6.53E-08	5.59E-07	-1.94E-07	-9.36E-09	-3.68E-08	1.53E-06	3.99E-09	9.14E-09	2.10E-08
4.40E-08	2.35E-08	4.40E-07	1.98E-07	-5.23E-08	-6.83E-08	-1.40E-06	-2.31E-08	-1.67E-08	-1.50E-08	2.15E-09	3.13E-08	-6.04E-07	1.84E-07	8.81E-08	9.34E-08	1.10E-06	8.69E-09	2.29E-08	5.64E-09
-4.40E-08	-8.45E-08	-1.88E-07	-1.40E-07	1.05E-08	-7.08E-08	2.70E-06	2.95E-08	5.75E-08	-8.50E-08	-2.15E-09	5.21E-08	3.26E-07	-4.34E-07	-5.55E-08	9.66E-08	-2.41E-06	-4.03E-08	-5.46E-08	-4.25E-08
5.58E-08	-1.94E-08	-6.93E-08	8.25E-08	-4.78E-09	-2.34E-07	-3.68E-07	7.95E-08	-8.50E-08	1.94E-08	-7.61E-08	7.33E-09	2.61E-08	2.59E-07	1.89E-08	1.61E-07	5.04E-07	-3.95E-08	-4.25E-08	-2.66E-08
-1.29E-07	3.40E-08	1.22E-07	4.93E-07	-4.88E-09	-4.55E-07	6.03E-07	-2.93E-08	-8.50E-08	1.50E-08	8.53E-08	-1.29E-08	-4.60E-08	-1.22E-07	1.90E-08	3.25E-07	-2.28E-07	4.01E-08	-4.25E-08	-5.64E-09
1.42E-07	-3.53E-08	1.74E-08	-2.55E-07	5.13E-08	2.53E-07	-2.55E-06	-1.98E-08	-3.33E-08	-1.50E-08	-7.19E-08	3.39E-08	-2.61E-07	-1.46E-07	-5.35E-08	-9.55E-08	1.99E-06	2.71E-08	4.55E-08	5.64E-09
-4.98E-08	5.60E-08	-1.40E-07	4.80E-07	-3.38E-08	-9.85E-08	-8.28E-07	-6.98E-08	-7.55E-09	-8.50E-08	3.71E-08	-6.19E-08	3.08E-07	-1.85E-09	2.98E-08	-1.16E-07	1.13E-06	2.63E-08	-1.38E-08	-4.25E-08
6.83E-08	-6.85E-08	-8.50E-08	3.55E-07	-1.73E-08	2.53E-07	-1.41E-06	2.95E-08	1.66E-08	-3.90E-08	-6.23E-08	1.09E-07	-4.25E-08	1.33E-07	2.38E-08	-9.55E-08	1.93E-06	-4.05E-08	-2.26E-08	5.34E-08
-2.20E-07	-1.47E-08	1.40E-07	-6.20E-08	5.15E-08	-1.66E-07	2.28E-06	6.58E-08	-8.50E-08	3.90E-08	1.20E-07	5.54E-09	-3.08E-07	-5.34E-07	-7.05E-08	-7.99E-08	-2.69E-06	-4.41E-08	-4.25E-08	-5.34E-08
1.71E-07	-4.30E-08	3.90E-07	-7.60E-09	-6.90E-08	1.78E-07	-4.20E-08	-9.55E-08	-3.33E-08	-8.50E-08	-8.26E-08	5.88E-08	-2.95E-07	3.56E-07	9.44E-08	2.93E-09	-3.68E-07	8.46E-08	4.55E-08	-4.25E-08
-5.98E-09	-7.13E-09	-2.21E-08	4.83E-07	2.85E-08	-2.73E-07	-7.10E-07	2.63E-08	4.10E-08	-1.94E-08	3.91E-08	2.44E-08	1.56E-07	2.16E-08	6.75E-09	3.29E-07	2.49E-06	9.90E-09	-3.20E-08	2.66E-08
-3.13E-08	5.00E-08	-4.73E-07	-3.55E-07	6.50E-08	-1.52E-07	-1.17E-07	-2.63E-08	-2.43E-08	1.94E-08	1.18E-08	-8.31E-08	3.48E-07	-1.94E-07	-7.65E-08	1.49E-07	-1.35E-06	-9.90E-09	9.14E-09	-2.66E-08
-1.04E-07	7.05E-08	-1.76E-07	-5.83E-07	-5.95E-08	4.13E-07	8.70E-07	7.60E-08	-8.50E-08	-8.50E-08	2.05E-08	-4.75E-08	2.40E-07	6.96E-07	3.95E-08	-4.01E-07	-7.64E-07	-5.80E-08	-4.25E-08	-4.25E-08
1.16E-07	-5.58E-08	6.18E-07	-8.15E-08	-6.95E-08	-7.60E-08	-8.18E-07	-4.63E-08	-1.67E-08	-1.94E-08	-6.40E-09	4.20E-08	-7.24E-07	3.75E-07	7.86E-08	1.04E-07	3.09E-07	1.74E-08	2.29E-08	2.66E-08
-8.13E-08	4.80E-08	-7.33E-08	8.78E-07	3.55E-08	-7.90E-08	2.30E-06	4.00E-08	5.75E-08	-8.50E-08	4.95E-08	-8.04E-08	1.00E-07	-1.09E-06	-4.84E-08	1.08E-07	-1.25E-06	1.43E-08	-5.46E-08	-4.25E-08
6.90E-08	-4.18E-08	-1.23E-07	-8.20E-07	-3.55E-08	1.10E-07	-8.28E-07	3.95E-08	-2.43E-08	3.45E-08	-6.36E-08	5.70E-08	2.91E-07	5.76E-07	4.84E-08	-4.16E-08	1.13E-06	-5.39E-08	9.14E-09	-3.23E-08
-8.05E-08	-8.50E-08	-3.23E-08	-2.19E-07	-2.49E-08	-2.65E-07	2.95E-06	-1.96E-08	-8.50E-08	-1.50E-08	4.91E-08	-4.25E-08	-7.95E-08	5.75E-07	9.36E-09	1.91E-07	-3.31E-06	2.68E-08	-4.25E-08	5.64E-09
6.18E-08	4.75E-08	2.98E-07	4.63E-07	6.03E-08	1.72E-07	-4.95E-06	-1.98E-08	-3.33E-08	-8.50E-08	-2.33E-08	-7.95E-08	-4.09E-07	-7.36E-07	-5.78E-08	-2.35E-07	5.48E-06	2.71E-08	4.55E-08	-4.25E-08
3.13E-08	2.85E-08	-3.40E-07	-7.98E-07	-1.76E-08	-2.88E-08	2.01E-06	-6.65E-08	5.75E-08	-8.50E-08	-1.18E-08	9.58E-09	3.46E-07	6.89E-07	2.41E-08	-6.44E-08	-2.16E-06	4.49E-08	-5.46E-08	-4.25E-08
3.15E-08	-2.80E-08	7.60E-08	3.88E-08	-1.78E-08	3.25E-07	-2.70E-07	7.65E-08	-2.43E-08	-8.50E-08	-1.19E-08	7.29E-08	-1.04E-07	3.50E-07	2.44E-08	-1.23E-07	-7.19E-07	-5.85E-08	9.14E-09	-4.25E-08
6.03E-09	-3.33E-08	1.73E-07	2.09E-07	-4.28E-08	-2.20E-07	1.03E-06	-2.34E-08	2.43E-08	-8.50E-08	-3.95E-08	-8.40E-09	-6.53E-08	-6.89E-07	3.39E-08	8.30E-08	-1.41E-06	8.81E-09	-9.14E-09	-4.25E-08
-3.13E-08	-8.50E-08	1.45E-07	-4.23E-07	5.95E-08	1.74E-07	-8.50E-08	-4.63E-08	-3.33E-08	-8.50E-08	1.18E-08	-4.25E-08	-1.28E-07	5.79E-07	-4.01E-08	-3.41E-07	-4.25E-08	1.74E-08	4.55E-08	-4.25E-08
6.20E-09	9.68E-08	-9.40E-08	-1.16E-06	2.41E-08	3.88E-08	-4.30E-07	5.98E-08	4.13E-08	1.50E-08	5.39E-08	-9.81E-08	1.84E-07	1.66E-06	8.68E-09	5.09E-08	1.61E-07	-1.26E-08	-3.21E-08	-5.64E-09
-6.20E-09	-5.60E-08	-3.85E-07	3.63E-07	-1.16E-08	-1.84E-07	-8.50E-08	-2.34E-08	-2.45E-08	-8.50E-08	-5.39E-08	6.20E-08	4.00E-07	-7.15E-07	-1.34E-08	2.08E-07	-4.25E-08	8.81E-09	9.21E-09	-4.25E-08
3.13E-08	1.49E-08	-5.30E-08	-4.88E-07	-7.78E-08	1.84E-07	1.12E-06	2.34E-08	1.66E-08	-1.94E-08	-1.18E-08	-5.60E-09	2.00E-08	6.03E-07	6.50E-08	-2.08E-07	-1.10E-06	-8.81E-09	-2.26E-08	2.66E-08
1.29E-08	-1.01E-09	3.03E-07	-6.08E-07	-1.22E-08	2.38E-07	-1.93E-07	-5.98E-08	-3.33E-08	4.48E-09	1.38E-08	2.11E-08	-2.91E-07	1.21E-06	4.55E-08	-2.19E-07	7.54E-07	1.26E-08	4.55E-08	-2.10E-08
-6.30E-08	-1.29E-08	2.46E-07	1.04E-06	1.79E-09	-1.51E-07	1.32E-06	1.97E-08	3.33E-08	1.50E-08	2.38E-08	-3.65E-08	-9.25E-08	-1.51E-06	-1.90E-08	-4.59E-09	-4.98E-07	-2.70E-08	-4.55E-08	-5.64E-09
8.15E-08	-4.18E-08	-1.91E-07	-3.13E-07	8.70E-08	-3.05E-07	6.88E-07	4.00E-08	-8.50E-08	-1.50E-08	-4.93E-08	5.70E-08	7.19E-08	4.26E-07	-7.34E-08	3.73E-07	-9.41E-07	1.43E-08	-4.25E-08	5.64E-09
7.48E-08	7.55E-08	-8.50E-08	-9.28E-07	-1.04E-08	3.25E-07	-4.80E-06	-1.35E-08	-8.50E-08	1.50E-08	-9.60E-09	-4.91E-08	-4.25E-08	1.44E-06	-3.15E-08	-1.90E-07	4.33E-06	-4.76E-09	-4.25E-08	-5.64E-09
-1.56E-07	-1.41E-08	2.11E-07	3.43E-07	-4.83E-08	-8.30E-08	-9.80E-07	-3.65E-08	-4.08E-08	-1.50E-08	5.89E-08	-1.53E-08	-1.58E-07	-6.31E-07	5.35E-08	-9.76E-08	1.76E-06	3.94E-09	3.19E-08	5.64E-09
8.80E-08	9.60E-08	3.43E-07	1.83E-06	2.21E-08	2.93E-07	2.82E-06	5.95E-08	4.85E-08	2.99E-08	4.30E-09	1.61E-07	4.70E-07	2.17E-06	2.75E-08	1.47E-07	3.85E-06	5.63E-08	1.83E-08	1.13E-08
1.29E-07	1.61E-08	3.02E-07	1.30E-06	1.08E-07	3.94E-08	7.95E-07	1.37E-08	8.20E-08	2.99E-08	4.83E-08	9.13E-08	2.98E-07	1.97E-06	1.47E-07	2.73E-07	1.94E-06	7.38E-08	6.38E-08	1.13E-08
4.61E-07	7.05E-08	1.70E-07	1.14E-06	2.51E-08	4.60E-07	2.02E-06	7.35E-08	8.20E-08	2.99E-08	1.36E-07	1.95E-07	8.50E-08	9.00E-07	9.48E-09	3.00E-07	1.91E-06	8.13E-09	6.38E-08	1.13E-08
4.08E-07	9.80E-08	9.20E-07	1.37E-06	3.37E-08	1.50E-07	4.45E-06	1.99E-07	3.35E-08	2.99E-08	1.91E-07	4.55E-09	8.78E-07	1.41E-06	1.27E-08	3.23E-07	4.48E-06	1.34E-07	4.58E-08	1.13E-08
6.60E-08	1.20E-08	1.50E-07	2.30E-07	1.67E-07	5.75E-07	2.82E-06	1.19E-07	6.65E-08	1.70E-07	4.98E-08	4.65E-08	5.65E-08	5.08E-07	1.69E-07	4.83E-07	3.85E-06	1.63E-07	9.10E-08	8.50E-08
1.29E-07	5.65E-08	3.87E-07	8.15E-07	2.85E-09	4.26E-07	8.25E-06	2.66E-08	4.89E-08	1.70E-07	2.58E-08	6.23E-08	6.78E-07	7.78E-07	3.70E-08	1.61E-07	8.70E-06	9.38E-09	1.84E-08	8.50E-08
1.27E-07	2.02E-09	2.65E-07	1.79E-06	1.05E-07	7.75E-08	4.28E-06	5.40E-08	4.89E-08	2.99E-08	4.78E-08	4.23E-08	9.98E-08	2.31E-06	1.10E-07	4.35E-07	3.23E-06	1.88E-08	1.84E-08	1.13E-08
6.75E-08	1.32E-07	8.75E-07	1.80E-07	1.05E-08	6.30E-07	5.25E-06	7.35E-09	1.70E-07	1.70E-07	4.93E-08	4.95E-08	6.85E-07	3.88E-07	3.93E-08	5.33E-07	3.60E-06	3.68E-08	8.50E-08	8.50E-08
1.31E-07	5.30E-08	3.16E-07	6.45E-07	4.78E-08	2.66E-07	2.82E-06	1.41E-07	3.32E-08	2.99E-08	2.50E-08	1.03E-07	2.90E-07	5.63E-07	1.72E-08	5.35E-07	3.85E-06	5.28E-08	4.53E-08	1.13E-08
5.30E-08	3.00E-08	1.48E-07	1.83E-06	4.65E-08	3.65E-07	5.05E-07	1.13E-07	3.32E-08	1.70E-07	5.45E-08	2.98E-08	2.85E-07	1.85E-06	8.83E-08	2.40E-09	2.98E-06	6.25E-08	4.53E-08	8.50E-08
1.44E-07	1.40E-07	1.58E-07	1.51E-07	1.10E-08	1.70E-07	1.46E-06	1.99E-08	3.29E-08	1.70E-07	5.43E-08	2.21E-07	2.16E-07	5.70E-08	3.98E-08	8.50E-08	5.48E-07	2.73E-08	4.50E-08	8.50E-08
6.90E-08	1.64E-08	9.10E-07	7.55E-07	9.40E-08	7.20E-07	1.70E-07	9.30E-08	3.29E-08	1.70E-07	4.85E-08	7.90E-08	4.98E-07	1.38E-06	7.05E-08	5.65E-07	8.50E-08	3.50E-08	4.50E-08	8.50E-08
6.70E-08	4.28E-08	1.03E-06	6.60E-07	1.05E-08	2.97E-07	3.02E-07	6.00E-08	6.65E-08	1.70E-07	1.19E-08	5.85E-08	8.98E-07	1.10E-06	3.93E-08	1.12E-07	1.26E-06	8.18E-08	9.10E-08	8.50E-08
1.05E-07	7.05E-08	2.41E-07	1.43E-06	3.59E-08	3.49E-07	2.06E-06	2.02E-08	6.65E-08	2.99E-08	3.60E-08	2.68E-08	9.08E-08	1.62E-06	4.90E-08	5.68E-07	2.83E-06	2.75E-08	9.10E-08	1.13E-08
4.71E-08	2.28E-07	1.57E-07	7.65E-07	2.26E-08	1.37E-07	3.70E-06	1.54E-07	1.70E-07	3.89E-08	9.45E-08	2.12E-07	1.11E-07	1.37E-06	2.70E-08	1.87E-07	3.43E-06	1.17E-07	8.50E-08	5.33E-08
1.40E-07	1.86E-07	1.57E-07	4.66E-07	3.87E-08	4.39E-07	4.69E-06	5.90E-08	1.70E-07	2.99E-08	5.28E-08	1.53E-07	1.11E-07	1.76E-07	8.60E-08	2.98E-07	3.80E-06	8.10E-08	8.50E-08	1.13E-08
1.31E-08	1.56E-07	1.34E-07	5.95E-07	4.57E-08	6.25E-07	1.21E-06	1.70E-07	1.15E-07	3.89E-08	6.95E-08	1.44E-07	5.03E-08	1.01E-06	6.25E-08	6.43E-07	4.55E-07	8.50E-08	1.09E-07	5.33E-08
5.05E-08	2.10E-07	4.91E-07	2.50E-07	1.54E-07	5.30E-07	2.32E-06	7.70E-09	1.15E-07	2.99E-08	1.84E-08	2.48E-07	5.40E-07	4.48E-07	2.10E-07	3.45E-07	1.43E-07	3.63E-08	1.09E-07	1.13E-08
4.71E-08	2.40E-07	4.91E-07	7.00E-07	1.70E-07	2.24E-08	2.80E-06	9.40E-08	8.15E-08	6.90E-08	1.77E-08	2.60E-07	5.40E-07	5.08E-07	8.50E-08	1.42E-07	3.83E-06	3.55E-08	6.38E-08	6.45E-08
9.45E-08	1.43E-07	4.31E-07	2.23E-06	1.19E-07	4.89E-07	1.85E-06	1.98E-08	3.32E-08	6.90E-08	1.49E-07	9.68E-08	7.23E-07	2.60E-06	8.00E-08	7.55E-07	6.98E-07	2.70E-08	4.53E-08	6.45E-08
1.82E-07	1.52E-08	2.52E-07	1.40E-06	1.18E-07	2.60E-07	2.14E-07	4.68E-08	6.65E-08	6.90E-08	1.82E-07	9.00E-08	4.75E-07	1.78E-06	1.61E-07	3.55E-07	2.12E-06	1.76E-08	9.10E-08	6.45E-08
2.11E-07	1.29E-07	6.25E-07	7.40E-07	1.32E-07	3.97E-07	4.32E-08	7.35E-08	1.31E-07	3.89E-08	1.55E-07	1.76E-07	2.35E-07	3.40E-09	1.31E-07	5.43E-07	9.10E-07	8.25E-09	8.25E-08	5.33E-08
1.85E-08	1.78E-07	1.70E-07	3.39E-07	3.59E-08	6.85E-08	7.35E-07	7.05E-09	4.89E-08	1.70E-07	4.53E-08	2.43E-07	8.50E-08	4.13E-07	4.90E-08	2.93E-07	6.15E-07	3.65E-08	1.84E-08	8.50E-08
1.32E-07	4.52E-08	7.05E-07	1.41E-06	1.07E-08	1.85E-08	6.75E-07	2.67E-08	1.70E-07	2.99E-08	2.00E-07	6.18E-08	1.08E-06	1.07E-06	3.93E-08	1.38E-07	2.55E-07	9.50E-09	8.50E-08	1.13E-08
1.42E-07	1.70E-07	2.54E-07	8.90E-07	4.78E-08	8.65E-08	9.00E-07	1.98E-08	1.70E-07	2.99E-08	1.28E-07	8.50E-08	9.58E-08	3.85E-08	1.72E-08	3.25E-08	1.23E-06	2.70E-08	8.50E-08	1.13E-08
1.55E-07	9.10E-08	3.84E-07	1.84E-06	1.44E-07	1.32E-07	2.89E-07	8.60E-08	1.15E-07	2.99E-08	2.12E-07	1.24E-07	7.68E-07	1.75E-06	8.98E-08	1.81E-07	1.00E-06	7.18E-08	1.09E-07	1.13E-08
5.20E-08	2.01E-07	2.45E-07	1.11E-06	2.95E-09	2.00E-07	3.87E-07	1.26E-07	1.31E-07	3.89E-08	9.70E-08	1.66E-07	9.20E-08	2.32E-06	3.68E-08	7.55E-08	7.48E-07	1.26E-07	8.18E-08	5.33E-08
7.20E-09	7.05E-08	9.80E-07	2.68E-07	3.52E-08	1.70E-07	7.80E-07	7.35E-08	1.70E-07	1.70E-07	3.58E-08	2.65E-08	1.09E-06	1.06E-06	1.30E-07	8.50E-08	2.93E-07	8.25E-09	8.50E-08	8.50E-08
1.01E-07	1.63E-07	2.00E-07	7.65E-09	3.52E-08	1.55E-07	6.15E-06	5.95E-08	4.85E-08	8.95E-09	2.04E-07	1.93E-07	3.83E-07	6.15E-07	1.30E-07	3.25E-07	3.93E-06	8.15E-08	1.83E-08	4.20E-08
6.20E-08	2.08E-07	4.02E-07	2.94E-07	2.46E-08	1.42E-07	1.18E-06	7.35E-08	1.57E-08	3.89E-08	1.50E-07	2.55E-07	3.03E-07	9.03E-07	9.28E-09	1.93E-07	1.61E-06	7.85E-09	2.70E-08	5.33E-08
9.95E-08	2.48E-07	2.37E-07	6.20E-07	1.13E-08	2.97E-07	6.45E-06	2.65E-08	1.57E-08	6.90E-08	1.17E-07	2.70E-07	4.30E-07	1.87E-06	3.98E-08	5.18E-07	5.23E-06	9.78E-09	2.70E-08	6.45E-08
4.81E-08	1.70E-07	9.85E-08	7.70E-07	1.02E-08	1.85E-08	1.83E-06	9.25E-08	4.85E-08	6.90E-08	1.31E-07	8.50E-08	3.78E-07	1.45E-06	6.70E-08	1.38E-07	3.48E-06	3.48E-08	1.83E-08	6.45E-08
8.75E-08	2.48E-07	8.45E-07	6.90E-08	2.13E-08	3.07E-07	2.73E-06	1.59E-07	1.81E-08	3.89E-08	1.46E-07	2.70E-07	1.02E-06	6.63E-07	2.70E-08	2.47E-07	4.70E-06	7.98E-08	7.28E-08	5.33E-08
1.70E-07	4.52E-08	2.50E-07	4.77E-07	4.27E-08	4.20E-07	3.63E-06	9.30E-08	1.16E-07	2.99E-08	8.50E-08	6.18E-08	9.43E-08	1.41E-06	5.40E-08	2.90E-07	1.37E-06	3.50E-08	1.10E-07	1.13E-08
3.29E-08	7.05E-08	1.36E-06	8.65E-07	9.55E-08	2.88E-07	2.64E-06	8.60E-08	8.20E-08	3.89E-08	2.78E-08	2.65E-08	1.37E-06	3.25E-07	1.06E-07	1.09E-07	9.95E-07	7.18E-08	6.38E-08	5.33E-08
1.14E-07	1.08E-07	3.57E-07	1.48E-07	7.90E-08	3.79E-07	4.72E-07	2.70E-08	4.85E-08	1.70E-07	8.35E-08	2.58E-07	4.88E-07	9.58E-07	4.88E-09	4.00E-07	1.19E-06	9.38E-09	1.83E-08	8.50E-08
1.22E-07	6.75E-08	2.74E-07	6.10E-07	8.50E-08	4.34E-07	8.60E-07	1.98E-08	4.85E-08	1.70E-07	1.66E-07	1.70E-08	2.73E-07	1.86E-06	1.72E-07	1.64E-07	3.23E-07	2.70E-08	1.83E-08	8.50E-08
8.85E-08	7.05E-08	8.30E-08	1.45E-06	3.27E-08	2.21E-07	5.40E-07	1.99E-07	8.20E-08	1.70E-07	1.21E-07	2.65E-08	2.15E-07	2.18E-06	1.23E-08	8.33E-08	7.38E-07	1.34E-07	6.38E-08	8.50E-08
6.85E-08	8.30E-08	4.91E-07	7.50E-08	1.45E-08	2.45E-07	9.25E-07	1.18E-07	4.89E-08	3.89E-08	1.14E-07	7.43E-08	5.40E-07	6.50E-07	7.63E-08	3.35E-07	2.25E-06	1.62E-07	1.84E-08	5.33E-08
1.89E-07	8.60E-08	4.80E-07	1.65E-06	2.15E-08	5.85E-07	3.12E-06	5.20E-08	1.70E-07	1.70E-07	7.10E-08	1.18E-07	1.81E-07	2.26E-06	2.73E-08	5.90E-07	3.08E-06	1.17E-07	8.50E-08	8.50E-08
2.09E-07	4.61E-08	3.49E-08	2.01E-06	6.00E-08	4.15E-08	1.75E-06	4.61E-08	3.32E-08	1.70E-07	7.85E-08	1.03E-07	5.23E-07	2.20E-06	5.80E-08	1.47E-07	1.19E-06	1.74E-08	4.53E-08	8.50E-08
3.96E-08	1.70E-07	6.15E-07	4.14E-08	1.30E-08	3.84E-07	6.75E-06	1.20E-07	8.20E-08	2.99E-08	1.49E-08	8.50E-08	7.43E-07	3.98E-07	7.45E-08	5.25E-07	5.95E-06	2.53E-08	6.38E-08	1.13E-08
1.06E-07	7.05E-08	9.85E-08	3.74E-07	5.70E-08	1.23E-07	5.50E-07	4.68E-08	8.20E-08	3.89E-08	7.93E-08	2.65E-08	3.70E-08	1.18E-06	2.16E-08	4.63E-08	1.36E-06	1.76E-08	6.38E-08	5.33E-08
8.60E-08	4.03E-08	6.20E-07	1.64E-06	1.01E-08	7.15E-07	9.90E-07	7.25E-08	3.35E-08	3.89E-08	7.18E-08	1.52E-08	1.04E-06	2.00E-06	3.80E-08	6.50E-07	1.54E-06	7.60E-09	4.58E-08	5.33E-08
4.61E-08	2.57E-07	3.13E-07	1.29E-06	2.27E-08	4.24E-07	8.40E-08	3.96E-08	6.65E-08	1.70E-07	1.74E-08	1.84E-07	7.53E-07	1.90E-06	2.55E-08	5.80E-07	7.35E-07	5.43E-08	9.10E-08	8.50E-08
1.06E-07	4.87E-08	6.85E-08	3.94E-07	4.72E-08	9.30E-07	3.62E-06	6.50E-09	1.57E-08	3.89E-08	7.90E-08	7.05E-08	1.45E-07	9.23E-07	1.63E-08	1.27E-06	5.80E-06	3.68E-08	2.70E-08	5.33E-08
5.30E-08	1.38E-07	2.41E-07	2.13E-07	1.02E-07	1.11E-06	4.78E-06	8.60E-08	4.89E-08	3.89E-08	9.90E-08	2.28E-07	9.08E-08	1.95E-07	1.06E-07	1.34E-06	7.38E-06	7.18E-08	1.84E-08	5.33E-08
9.10E-08	1.13E-07	6.00E-08	6.25E-07	2.37E-08	3.21E-07	7.80E-07	1.06E-07	1.16E-07	3.89E-08	4.48E-08	8.58E-08	1.48E-07	1.18E-06	2.45E-08	2.65E-07	2.93E-07	9.78E-08	1.10E-07	5.33E-08
9.10E-08	2.50E-08	3.88E-08	5.20E-07	9.20E-09	6.60E-07	1.64E-06	1.79E-07	1.01E-07	1.70E-07	4.48E-08	3.43E-08	1.69E-07	1.14E-06	3.70E-08	1.23E-06	6.18E-07	1.06E-07	1.37E-07	8.50E-08
9.80E-08	5.80E-08	3.07E-07	2.88E-07	1.63E-07	1.15E-06	9.00E-07	1.59E-07	9.75E-08	3.93E-08	2.68E-09	1.09E-07	1.16E-07	7.25E-07	1.98E-07	1.69E-06	1.23E-06	7.93E-08	3.68E-08	5.38E-08
4.03E-08	1.10E-07	1.05E-06	2.21E-07	1.36E-07	2.46E-07	2.59E-06	2.11E-07	1.95E-07	7.85E-08	-9.35E-08	-4.43E-08	-1.01E-06	-1.42E-07	-1.21E-07	-9.25E-08	-8.10E-07	-1.97E-07	-7.35E-08	-1.08E-07
1.43E-07	1.15E-07	1.16E-07	8.66E-07	5.28E-07	1.15E-06	7.43E-06	1.06E-07	1.04E-07	3.40E-07	-2.46E-08	-2.16E-07	-3.45E-07	-5.45E-07	-6.10E-07	-1.58E-06	-7.30E-06	-3.80E-08	-2.38E-07	-1.70E-07
3.03E-07	1.07E-07	2.54E-07	1.17E-06	2.74E-07	6.79E-08	4.15E-06	8.02E-08	1.34E-07	3.40E-07	-1.94E-07	-4.63E-08	-9.55E-08	-1.60E-06	-3.75E-07	-5.65E-07	-2.83E-06	-1.67E-07	-1.84E-07	-1.70E-07
1.23E-07	1.72E-07	3.42E-07	7.80E-08	4.51E-08	2.38E-07	5.69E-06	2.79E-07	9.70E-08	3.40E-07	-1.12E-07	-2.35E-07	-1.84E-07	-7.45E-07	-5.15E-08	-8.95E-08	-5.40E-06	-1.05E-07	-3.66E-08	-1.70E-07
5.35E-07	2.23E-08	9.12E-07	8.87E-07	3.40E-07	1.62E-06	7.61E-06	3.05E-07	9.70E-08	3.40E-07	-3.60E-07	-1.62E-07	-3.44E-07	-2.12E-06	-1.70E-07	-1.16E-06	-8.45E-06	-2.34E-07	-3.66E-08	-1.70E-07
3.29E-07	5.86E-08	2.31E-06	1.02E-07	6.87E-08	1.15E-06	1.98E-06	3.40E-07	1.64E-07	3.40E-07	-2.04E-07	-2.21E-08	-2.06E-06	-5.10E-07	-9.40E-08	-7.05E-07	-7.45E-07	-1.70E-07	-1.28E-07	-1.70E-07
2.49E-07	7.77E-08	2.06E-07	1.13E-06	1.87E-07	1.46E-07	3.65E-06	1.06E-07	3.28E-07	7.77E-08	-9.40E-08	-2.93E-08	-2.03E-07	-6.85E-07	-2.07E-07	-2.16E-07	-6.95E-06	-3.80E-08	-2.56E-07	-1.07E-07
1.69E-07	4.13E-07	1.25E-07	2.77E-07	2.32E-07	3.54E-08	1.10E-05	1.85E-07	1.64E-07	3.40E-07	-1.56E-08	-5.10E-07	-8.55E-07	-1.05E-07	-1.57E-07	-2.84E-07	-1.07E-05	-6.95E-08	-1.28E-07	-1.70E-07
5.74E-07	4.62E-07	1.12E-06	1.73E-05	1.83E-07	7.93E-07	1.22E-05	2.51E-07	3.40E-07	9.22E-07	-5.85E-08	-4.40E-07	-7.90E-07	-1.38E-05	-1.43E-06	-1.09E-06	-1.67E-05	-2.52E-07	-1.70E-07	-3.48E-07
3.85E-06	4.26E-08	1.83E-07	2.23E-05	9.35E-07	8.04E-07	8.33E-06	2.26E-07	6.69E-08	9.22E-07	-5.85E-06	-5.85E-06	-7.65E-07	-3.17E-05	-6.60E-06	-1.96E-06	-4.89E-06	-1.25E-07	-9.15E-08	-3.48E-07
4.38E-06	2.62E-06	7.50E-08	5.79E-05	3.55E-06	5.25E-06	9.91E-06	2.79E-07	2.31E-07	3.40E-07	-5.00E-08	-4.13E-08	-1.65E-06	-1.70E-05	-6.45E-07	-5.90E-06	-1.89E-06	-1.05E-07	-2.19E-07	-1.70E-07
3.90E-07	2.55E-06	1.32E-06	5.54E-05	4.44E-06	5.98E-06	1.19E-05	2.64E-07	9.78E-08	7.77E-08	-6.30E-06	-6.00E-06	-1.34E-06	-3.86E-05	-4.72E-06	-7.60E-06	-4.48E-06	-1.78E-07	-3.69E-08	-1.07E-07
6.66E-07	4.67E-07	2.04E-07	2.83E-06	6.99E-08	4.26E-07	6.99E-06	3.93E-08	1.63E-07	7.85E-08	-7.85E-07	-7.75E-07	-7.70E-08	-3.59E-06	-9.55E-08	-1.27E-06	-6.70E-06	-5.35E-08	-1.28E-07	-1.08E-07
1.11E-07	2.54E-07	2.64E-07	1.29E-06	1.35E-07	1.24E-06	8.89E-06	7.88E-08	6.63E-08	1.56E-07	-2.78E-07	-3.48E-07	-3.62E-07	-1.25E-06	-1.20E-07	-1.31E-06	-5.65E-06	-1.08E-07	-9.05E-08	-2.14E-07
3.16E-07	2.19E-07	1.38E-06	2.02E-06	1.15E-07	6.64E-07	1.75E-05	1.72E-07	3.40E-07	3.40E-07	-4.32E-07	-4.17E-07	-1.63E-06	-1.01E-06	-4.34E-08	-5.20E-07	-9.85E-06	-1.43E-07	-1.70E-07	-1.70E-07
1.02E-07	2.44E-07	5.85E-07	1.21E-06	3.40E-07	5.37E-07	1.57E-05	9.35E-08	3.40E-07	3.40E-07	-2.66E-07	-3.34E-07	-1.54E-06	-7.00E-07	-1.70E-07	-4.83E-07	-7.40E-06	-3.53E-08	-1.70E-07	-1.70E-07
7.56E-08	2.19E-08	5.49E-07	8.40E-07	3.69E-07	4.33E-07	5.09E-06	5.42E-08	1.04E-07	7.77E-08	-1.04E-07	-8.80E-08	-1.23E-06	-9.95E-07	-3.42E-07	-1.63E-07	-4.58E-07	-1.85E-08	-2.38E-07	-1.07E-07
1.50E-07	2.17E-07	3.40E-07	1.30E-06	1.36E-07	5.28E-07	9.99E-06	3.58E-07	2.32E-07	7.77E-08	-2.06E-07	-1.63E-07	-1.70E-07	-5.75E-07	-1.86E-07	-4.79E-07	-9.30E-06	-2.14E-07	-2.21E-07	-1.07E-07
9.54E-08	1.92E-07	1.03E-06	7.29E-07	1.58E-07	1.27E-07	3.40E-07	1.85E-07	1.95E-07	3.40E-07	-2.55E-07	-9.00E-09	-1.41E-06	-2.41E-07	-2.66E-07	-4.85E-07	-1.70E-07	-6.95E-08	-7.35E-08	-1.70E-07
9.54E-08	2.46E-07	1.55E-07	3.07E-06	3.80E-09	5.68E-07	5.16E-06	7.92E-08	6.63E-08	3.40E-07	-2.55E-07	-2.58E-07	-4.15E-07	-6.05E-07	-7.15E-08	-3.19E-07	-8.75E-06	-1.09E-07	-9.05E-08	-1.70E-07
5.10E-08	2.88E-07	1.07E-06	1.11E-06	3.29E-07	5.95E-07	3.18E-06	5.40E-08	3.07E-08	5.96E-08	-5.45E-08	-2.77E-07	-1.47E-06	-2.86E-06	-4.00E-07	-4.65E-08	-8.00E-06	-1.88E-08	-5.40E-08	-2.25E-08
7.42E-08	8.64E-08	7.77E-07	1.27E-06	3.40E-07	6.86E-07	3.40E-07	2.00E-07	9.78E-08	5.96E-08	-1.02E-07	-1.18E-07	-2.93E-07	-2.11E-06	-1.70E-07	-5.30E-07	-1.70E-07	-2.77E-09	-3.69E-08	-2.25E-08
7.42E-08	2.83E-07	1.21E-06	1.11E-06	7.07E-08	7.04E-07	8.56E-06	1.46E-07	1.95E-07	3.40E-07	-1.02E-07	-1.92E-07	-1.17E-06	-1.30E-06	-1.64E-07	-1.14E-06	-6.50E-06	-1.60E-08	-7.35E-08	-1.70E-07
7.42E-08	1.88E-07	6.68E-08	1.26E-07	2.06E-07	1.28E-07	3.32E-06	3.40E-07	3.00E-08	3.40E-07	-1.02E-07	-1.38E-08	-3.66E-07	-2.02E-06	-2.82E-07	-3.50E-07	-3.00E-06	-1.70E-07	-5.45E-08	-1.70E-07
3.40E-07	2.80E-07	6.86E-07	1.10E-06	4.60E-07	1.88E-06	1.72E-06	3.40E-07	3.69E-08	1.37E-07	-1.70E-07	-1.90E-07	-9.40E-07	-1.20E-06	-4.47E-07	-1.55E-06	-6.45E-07	-1.70E-07	-1.46E-07	-1.29E-07
1.50E-07	3.40E-07	1.08E-06	1.62E-07	1.47E-07	7.43E-07	5.94E-06	1.46E-07	1.64E-07	1.37E-07	-2.06E-07	-1.70E-07	-7.10E-07	-9.30E-07	-2.67E-07	-8.30E-07	-3.78E-06	-1.60E-08	-1.28E-07	-1.29E-07
3.40E-07	2.80E-07	1.77E-06	2.77E-06	1.17E-07	1.10E-06	2.39E-06	6.66E-08	3.07E-08	3.40E-07	-1.70E-07	-1.90E-07	-1.65E-06	-2.70E-06	-3.25E-07	-1.69E-06	-9.75E-06	-9.25E-08	-5.40E-08	-1.70E-07
2.76E-07	3.29E-07	8.59E-07	4.22E-06	1.66E-07	9.58E-07	7.98E-06	5.32E-08	6.63E-08	3.40E-07	-2.53E-07	-3.73E-07	-6.90E-07	-2.66E-06	-6.25E-08	-7.00E-07	-1.75E-05	-1.93E-08	-9.05E-08	-1.70E-07
1.50E-07	1.96E-07	1.41E-06	5.65E-08	2.78E-07	3.44E-07	7.67E-06	1.84E-07	6.69E-08	3.40E-07	-2.06E-07	-7.40E-08	-1.24E-06	-1.95E-06	-3.15E-07	-4.71E-07	-6.15E-06	-6.90E-08	-9.15E-08	-1.70E-07
2.49E-07	7.89E-08	4.47E-07	3.24E-07	4.62E-08	7.97E-07	9.29E-06	1.70E-07	2.30E-07	3.40E-07	-9.40E-08	-2.97E-08	-8.75E-07	-1.85E-06	-2.27E-07	-6.65E-07	-1.47E-05	-1.43E-07	-2.19E-07	-1.70E-07
2.74E-07	8.78E-08	1.28E-06	2.93E-07	7.45E-08	1.19E-06	6.97E-06	1.46E-07	9.70E-08	7.77E-08	-2.53E-07	-1.98E-07	-7.95E-07	-4.01E-07	-1.67E-07	-1.64E-06	-1.15E-05	-1.60E-08	-3.66E-08	-1.07E-07
3.68E-07	1.70E-07	5.08E-07	2.68E-06	1.16E-07	5.37E-07	2.41E-06	3.40E-07	9.70E-08	1.38E-07	-1.39E-07	-2.33E-07	-1.92E-07	-5.25E-06	-2.57E-07	-7.35E-07	-5.00E-06	-1.70E-07	-3.66E-08	-1.29E-07
3.68E-07	9.13E-08	1.19E-06	9.58E-07	2.82E-07	2.16E-06	4.47E-06	9.35E-08	1.33E-07	5.98E-08	-1.39E-07	-2.03E-07	-1.13E-06	-1.44E-06	-3.20E-07	-2.53E-06	-4.41E-06	-3.53E-08	-1.82E-07	-2.26E-08
5.03E-08	8.38E-08	2.88E-07	1.73E-06	1.88E-07	1.15E-06	1.28E-06	3.18E-07	1.65E-07	5.98E-08	-5.55E-08	-1.15E-07	-1.09E-07	-3.53E-06	-1.41E-07	-2.15E-06	-1.75E-06	-1.59E-07	-1.29E-07	-2.26E-08
7.56E-08	3.85E-07	3.70E-07	7.45E-06	3.76E-07	1.51E-06	3.19E-06	1.45E-07	3.14E-08	5.98E-08	-1.04E-07	-3.89E-07	-5.05E-07	-1.11E-05	-2.82E-07	-1.31E-06	-2.67E-06	-1.55E-08	-5.40E-08	-2.26E-08
2.53E-08	3.60E-07	2.20E-07	6.48E-06	9.43E-08	4.85E-09	3.40E-07	1.04E-07	9.70E-08	3.40E-07	-1.59E-07	-2.98E-07	-8.30E-08	-9.50E-06	-1.79E-07	-2.37E-07	-1.70E-07	-2.34E-07	-3.66E-08	-1.70E-07
1.99E-07	2.41E-08	3.00E-07	3.40E-07	1.39E-07	4.41E-07	1.89E-06	2.45E-08	3.61E-08	3.40E-07	-1.49E-07	-9.10E-08	-1.13E-07	-1.70E-07	-1.24E-07	-1.67E-07	-1.08E-06	-1.26E-07	-1.46E-07	-1.70E-07
3.09E-07	4.97E-08	3.16E-07	1.41E-06	2.64E-08	1.46E-06	2.41E-06	2.55E-08	2.31E-07	3.40E-07	-4.28E-08	-1.48E-07	-4.32E-07	-2.86E-06	-1.52E-07	-1.31E-06	-9.10E-07	-1.28E-07	-2.19E-07	-1.70E-07
3.09E-07	1.12E-07	3.40E-07	3.48E-07	9.56E-08	1.27E-06	6.09E-07	3.99E-08	9.78E-08	3.40E-07	-4.28E-08	-2.92E-07	-1.70E-07	-7.15E-07	-3.45E-08	-1.32E-06	-1.56E-06	-5.45E-08	-3.69E-08	-1.70E-07
1.80E-07	8.94E-08	1.12E-06	3.28E-06	1.17E-07	6.60E-08	6.10E-06	1.33E-07	9.70E-08	7.70E-08	-5.75E-09	-2.16E-07	-7.35E-07	-3.95E-06	-4.41E-08	-3.26E-07	-6.40E-06	-9.00E-08	-3.66E-08	-1.06E-07
1.19E-07	4.56E-07	6.93E-07	6.09E-08	7.11E-08	7.78E-07	5.03E-06	2.67E-08	1.33E-07	1.37E-07	-2.94E-08	-3.39E-07	-2.61E-07	-5.70E-07	-9.75E-08	-8.85E-07	-5.20E-06	-1.47E-07	-1.82E-07	-1.28E-07
3.21E-07	3.10E-07	1.82E-06	2.84E-06	1.70E-07	4.74E-07	6.11E-06	3.40E-07	3.94E-07	5.96E-08	-1.21E-07	-2.00E-07	-1.30E-06	-4.55E-06	-1.35E-07	-4.69E-07	-2.30E-06	-1.70E-07	-3.46E-07	-2.25E-08
3.96E-07	2.06E-07	1.34E-06	1.35E-06	1.66E-07	5.64E-07	1.13E-05	1.85E-07	2.61E-07	3.40E-07	-2.24E-07	-1.62E-07	-1.12E-06	-5.10E-07	-6.25E-08	-8.85E-08	-1.54E-05	-6.95E-08	-1.64E-07	-1.70E-07
4.30E-07	1.11E-07	5.02E-07	2.31E-06	4.42E-09	5.75E-07	5.63E-06	3.40E-07	9.70E-08	5.98E-08	-8.75E-08	-2.13E-07	-8.95E-07	-2.18E-06	-7.20E-08	-6.55E-07	-7.70E-06	-1.70E-07	-3.66E-08	-2.26E-08
2.64E-07	3.40E-07	1.60E-06	4.51E-07	1.87E-07	3.40E-07	5.86E-06	2.24E-07	1.33E-07	5.98E-08	-4.83E-08	-4.66E-07	-6.05E-07	-2.88E-07	-1.41E-07	-1.70E-07	-4.23E-07	-1.24E-07	-1.82E-07	-2.26E-08
3.98E-08	3.70E-07	9.89E-07	8.44E-07	2.64E-07	7.67E-07	1.15E-05	3.93E-08	1.33E-07	1.79E-08	-2.38E-07	-3.06E-07	-7.15E-07	-2.35E-06	-3.11E-07	-2.89E-07	-1.73E-05	-5.35E-08	-1.82E-07	-8.40E-08
1.92E-07	5.52E-08	3.44E-07	9.32E-07	6.67E-08	3.56E-07	2.73E-06	3.93E-08	9.70E-08	5.98E-08	-3.06E-09	-6.40E-08	-4.71E-07	-3.52E-07	-2.52E-08	-6.65E-07	-6.60E-06	-5.35E-08	-3.66E-08	-2.26E-08
2.20E-07	1.10E-07	9.20E-08	2.04E-06	4.98E-08	3.56E-07	1.35E-05	2.63E-07	3.40E-07	3.40E-07	-3.81E-07	-1.28E-07	-3.91E-07	-3.65E-06	-1.88E-08	-6.65E-07	-1.40E-05	-1.77E-07	-1.70E-07	-1.70E-07
2.97E-07	1.70E-07	2.04E-07	6.84E-07	1.14E-07	9.94E-07	5.04E-07	3.91E-08	3.61E-08	7.77E-08	-2.60E-07	-2.33E-07	-7.70E-08	-1.54E-06	-2.05E-07	-9.45E-07	-1.27E-06	-5.35E-08	-1.46E-07	-1.07E-07
5.81E-08	1.45E-07	1.97E-07	2.99E-06	2.35E-07	3.40E-07	3.83E-06	2.11E-07	1.65E-07	3.40E-07	-1.73E-07	-1.40E-07	-1.26E-06	-2.21E-06	-3.22E-07	-1.70E-07	-5.25E-06	-1.97E-07	-1.29E-07	-1.70E-07
9.30E-08	4.23E-08	6.00E-07	2.74E-07	1.07E-08	1.47E-07	6.60E-06	1.99E-08	9.75E-08	1.70E-07	-2.95E-07	-1.16E-07	-4.53E-07	-2.23E-06	-7.85E-08	-4.01E-07	-1.29E-05	-5.45E-08	-7.35E-08	-1.70E-07
4.84E-07	1.52E-08	3.15E-07	3.27E-07	6.05E-08	1.70E-07	2.33E-06	2.66E-08	8.15E-08	1.70E-07	-5.15E-07	-1.80E-07	-6.60E-07	-1.78E-06	-1.16E-07	-1.70E-07	-5.05E-06	-1.93E-08	-1.28E-07	-1.70E-07
2.00E-07	1.50E-07	5.00E-07	1.88E-07	7.20E-08	8.75E-08	1.46E-06	4.68E-08	1.15E-07	3.89E-08	-7.80E-08	-5.50E-07	-1.84E-06	-4.12E-07	-1.97E-07	-6.60E-08	-1.10E-06	-3.53E-08	-2.19E-07	-1.07E-07
2.38E-08	1.47E-07	1.29E-07	7.25E-07	1.46E-08	1.98E-07	2.26E-06	7.35E-08	1.64E-07	3.89E-08	-2.47E-07	-2.01E-07	-6.00E-07	-5.45E-07	-1.54E-07	-4.02E-07	-9.05E-06	-1.60E-08	-2.56E-07	-1.07E-07
3.09E-08	4.62E-08	9.90E-07	1.19E-06	1.07E-07	4.76E-07	9.00E-07	2.66E-08	4.89E-08	1.70E-07	-1.75E-07	-1.27E-07	-2.43E-06	-8.95E-07	-8.10E-08	-3.59E-07	-2.47E-06	-1.93E-08	-3.69E-08	-1.70E-07
1.12E-07	1.37E-07	4.54E-07	1.35E-06	1.42E-08	2.84E-07	5.40E-06	5.30E-08	3.32E-08	1.70E-07	-3.97E-07	-3.75E-07	-9.55E-07	-1.02E-06	-6.00E-08	-2.14E-07	-5.85E-06	-3.86E-08	-9.05E-08	-1.70E-07
6.05E-09	4.47E-08	5.20E-08	6.10E-07	4.43E-08	1.98E-07	3.06E-06	1.98E-08	3.32E-08	1.70E-07	-7.50E-08	-1.22E-07	-3.52E-07	-6.80E-08	-1.06E-07	-1.49E-07	-2.30E-06	-5.40E-08	-9.05E-08	-1.70E-07
1.38E-08	3.01E-08	1.52E-07	3.69E-07	6.00E-08	2.19E-07	9.00E-07	4.61E-08	4.89E-08	8.95E-09	-8.95E-08	-2.27E-08	-4.16E-07	-3.31E-06	-3.26E-07	-4.27E-07	-2.47E-06	-3.48E-08	-3.69E-08	-8.40E-08
2.53E-08	2.58E-08	3.93E-07	6.00E-07	8.15E-08	2.16E-07	3.96E-06	6.65E-09	4.89E-08	8.95E-09	-1.48E-07	-6.80E-08	-5.95E-07	-2.96E-06	-6.15E-08	-4.16E-07	-4.77E-06	-7.40E-08	-3.69E-08	-8.40E-08
4.61E-09	3.99E-08	2.99E-07	3.09E-07	7.15E-08	8.15E-08	5.35E-07	6.65E-09	1.70E-07	2.99E-08	-5.20E-08	-3.01E-08	-8.15E-07	-2.10E-06	-1.96E-07	-1.92E-07	-1.39E-06	-7.40E-08	-1.70E-07	-2.26E-08
1.34E-07	7.35E-08	4.67E-07	5.70E-07	1.12E-08	7.05E-07	4.67E-06	3.34E-08	6.65E-08	2.99E-08	-1.81E-07	-1.42E-07	-1.97E-06	-3.31E-06	-7.90E-08	-1.35E-06	-9.10E-06	-9.35E-08	-1.82E-07	-2.26E-08
1.28E-07	4.37E-08	5.70E-07	5.65E-07	1.12E-08	8.75E-08	6.40E-06	1.70E-07	1.16E-07	2.99E-08	-2.58E-07	-1.20E-07	-2.04E-06	-2.45E-06	-7.90E-08	-6.60E-08	-8.60E-06	-1.70E-07	-2.19E-07	-2.26E-08
3.35E-08	1.72E-07	6.90E-07	4.77E-07	7.00E-08	9.65E-07	1.70E-07	3.28E-08	4.89E-08	1.70E-07	-3.96E-08	-4.71E-07	-1.43E-06	-4.94E-07	-1.92E-07	-1.54E-06	-1.70E-07	-1.83E-07	-3.69E-08	-1.70E-07
1.28E-07	4.48E-08	3.94E-07	5.75E-07	1.03E-07	1.28E-07	1.95E-06	1.98E-08	1.70E-07	3.89E-08	-2.72E-07	-2.03E-07	-6.10E-07	-2.76E-06	-2.17E-07	-3.50E-07	-2.93E-06	-5.40E-08	-1.70E-07	-1.07E-07
2.66E-08	2.41E-07	1.58E-07	1.61E-06	9.20E-08	3.09E-07	3.06E-06	2.70E-08	6.65E-08	3.89E-08	-2.00E-08	-4.42E-07	-4.32E-07	-3.54E-06	-1.39E-07	-2.52E-07	-2.30E-06	-1.91E-08	-1.82E-07	-1.07E-07
6.75E-09	4.47E-08	5.95E-07	5.80E-07	1.71E-07	3.50E-07	3.06E-06	1.99E-08	8.25E-08	2.99E-08	-7.35E-08	-1.22E-07	-1.35E-06	-2.26E-06	-4.02E-07	-7.20E-07	-2.30E-06	-5.45E-08	-1.29E-07	-2.26E-08
4.64E-08	2.03E-07	1.42E-06	1.92E-06	1.38E-07	5.95E-07	2.42E-06	2.70E-08	4.89E-08	1.70E-07	-3.50E-08	-4.15E-07	-3.41E-06	-5.05E-06	-3.78E-07	-1.39E-06	-5.55E-07	-1.88E-08	-3.69E-08	-1.70E-07
4.64E-08	1.58E-07	1.70E-07	1.23E-06	9.40E-08	4.54E-07	4.72E-07	9.25E-08	1.70E-07	2.99E-08	-3.50E-08	-2.93E-07	-1.70E-07	-2.30E-06	-2.09E-07	-8.25E-07	-2.37E-06	-6.95E-08	-1.70E-07	-2.26E-08
6.55E-08	4.42E-08	5.40E-07	1.69E-06	1.32E-08	5.95E-07	7.55E-06	1.32E-07	3.35E-08	9.85E-08	-4.95E-08	-1.21E-07	-1.48E-06	-4.43E-06	-1.26E-07	-1.45E-06	-1.87E-05	-1.77E-07	-9.15E-08	-1.52E-07
9.25E-08	2.58E-08	3.43E-07	2.59E-07	2.15E-08	4.15E-07	4.48E-06	3.20E-08	6.65E-08	2.98E-08	-8.90E-09	-6.80E-08	-9.40E-07	-2.16E-06	-2.21E-07	-1.55E-06	-1.23E-05	-1.81E-07	-1.82E-07	-2.25E-08
6.65E-08	5.55E-08	4.77E-07	5.35E-07	1.26E-08	6.20E-07	4.79E-06	1.70E-07	1.70E-07	3.89E-08	-5.00E-08	-4.57E-08	-1.04E-06	-2.65E-06	-1.28E-07	-1.70E-06	-5.90E-06	-1.70E-07	-1.70E-07	-1.07E-07
6.55E-08	3.95E-08	3.19E-07	7.40E-07	9.20E-08	4.89E-07	1.70E-07	1.99E-08	4.85E-08	1.70E-07	-4.95E-08	-2.97E-08	-6.05E-07	-2.93E-06	-2.04E-07	-1.51E-06	-1.70E-07	-5.45E-08	-3.66E-08	-1.70E-07
9.20E-08	1.83E-07	5.15E-07	4.35E-09	3.38E-08	1.70E-07	5.45E-06	1.79E-07	6.65E-08	1.70E-07	-9.95E-09	-2.25E-07	-7.55E-07	-1.10E-06	-9.25E-08	-1.70E-07	-9.70E-06	-2.14E-07	-1.82E-07	-1.70E-07
1.61E-07	3.01E-08	5.15E-07	7.15E-09	5.65E-08	1.24E-07	3.81E-06	1.65E-07	1.15E-07	1.70E-07	-2.18E-07	-2.27E-08	-1.66E-06	-6.80E-07	-4.28E-08	-6.85E-07	-8.45E-06	-3.58E-07	-2.19E-07	-1.70E-07
5.40E-08	1.14E-07	2.99E-07	1.16E-07	1.37E-08	1.42E-07	5.45E-06	5.20E-08	4.85E-08	3.89E-08	-1.35E-07	-1.72E-07	-8.15E-07	-5.10E-07	-2.15E-07	-3.87E-07	-1.30E-05	-2.34E-07	-3.66E-08	-1.07E-07
1.89E-07	1.34E-07	1.27E-07	6.70E-07	3.47E-08	3.84E-07	5.65E-06	6.65E-08	4.85E-08	2.99E-08	-1.42E-07	-3.67E-07	-9.55E-08	-7.10E-07	-9.50E-08	-2.89E-07	-6.55E-06	-8.95E-08	-3.66E-08	-2.26E-08
8.60E-08	4.06E-08	3.43E-07	1.33E-06	1.01E-08	8.95E-07	3.29E-06	1.33E-07	1.01E-07	1.70E-07	-1.44E-07	-3.83E-07	-9.40E-07	-2.07E-06	-7.60E-08	-1.86E-06	-2.48E-06	-1.79E-07	-2.75E-07	-1.70E-07
1.83E-07	5.70E-08	5.90E-07	2.21E-07	1.36E-07	5.10E-07	1.30E-06	3.98E-08	1.16E-07	1.70E-07	-2.18E-07	-2.14E-07	-1.43E-06	-1.67E-07	-3.07E-07	-1.57E-06	-8.10E-07	-1.09E-07	-2.21E-07	-1.70E-07
1.83E-07	1.01E-07	8.90E-07	2.00E-08	1.26E-07	7.75E-07	1.70E-07	6.60E-08	4.89E-08	1.70E-07	-2.18E-07	-3.33E-07	-2.00E-06	-2.47E-07	-2.31E-07	-1.12E-06	-1.70E-07	-8.90E-08	-3.69E-08	-1.70E-07
5.70E-09	4.37E-08	1.08E-06	5.95E-07	1.59E-07	2.52E-07	3.22E-06	1.13E-07	1.01E-07	3.93E-08	-7.50E-08	-1.20E-07	-1.83E-06	-1.19E-06	-2.58E-07	-6.90E-07	-4.21E-06	-1.24E-07	-2.77E-07	-1.08E-07
2.47E-07	5.70E-08	3.89E-07	1.28E-07	6.95E-08	1.24E-07	5.40E-06	1.20E-07	3.40E-08	4.82E-08	-1.08E-07	-2.14E-07	-2.93E-07	-3.50E-07	-1.91E-07	-3.40E-07	-5.85E-06	-5.05E-08	-9.30E-08	-1.91E-07
4.61E-08	2.57E-07	7.95E-09	2.70E-07	5.45E-08	3.97E-07	1.22E-06	1.07E-07	1.16E-07	2.99E-08	-1.23E-07	-6.25E-07	-3.07E-07	-9.90E-07	-2.75E-08	-1.09E-06	-3.17E-06	-1.98E-07	-2.21E-07	-2.26E-08
2.32E-08	2.82E-07	1.44E-07	2.07E-07	3.64E-08	5.00E-07	9.50E-07	1.07E-07	4.89E-08	2.99E-08	-6.20E-08	-5.60E-07	-1.09E-07	-1.15E-07	-1.64E-07	-9.50E-07	-6.25E-06	-1.98E-07	-3.69E-08	-2.26E-08
8.50E-08	1.44E-07	5.40E-07	9.45E-07	3.27E-08	2.37E-07	4.28E-06	4.00E-08	1.54E-08	2.99E-08	-1.46E-08	-2.77E-07	-7.10E-07	-1.71E-06	-2.46E-08	-4.69E-07	-6.45E-06	-1.10E-07	-5.40E-08	-2.26E-08
1.77E-08	8.50E-08	3.97E-07	5.45E-07	1.70E-07	2.64E-07	1.61E-06	2.01E-08	1.81E-08	2.99E-08	-1.71E-07	-2.33E-07	-6.00E-07	-1.68E-06	-1.70E-07	-4.79E-07	-6.80E-06	-5.50E-08	-1.46E-07	-2.26E-08
1.70E-07	6.90E-08	2.45E-07	7.35E-08	1.02E-07	5.55E-08	5.15E-06	5.35E-08	1.16E-07	1.70E-07	-1.70E-07	-5.20E-08	-1.84E-07	-5.90E-07	-2.14E-07	-5.75E-07	-1.13E-05	-3.86E-08	-2.19E-07	-1.70E-07
9.60E-08	6.90E-08	6.95E-07	7.00E-07	1.02E-07	1.32E-07	4.54E-06	6.65E-09	4.89E-08	2.99E-08	-3.85E-07	-5.20E-08	-1.63E-06	-1.27E-06	-2.14E-07	-3.62E-07	-5.20E-06	-7.40E-08	-3.69E-08	-2.26E-08
9.60E-08	3.95E-08	2.41E-07	3.70E-07	9.15E-08	1.88E-07	4.32E-06	6.65E-08	1.70E-07	1.70E-07	-3.85E-07	-2.97E-08	-1.82E-07	-4.04E-08	-1.37E-07	-6.90E-07	-9.55E-07	-9.00E-08	-1.70E-07	-1.70E-07
1.82E-07	1.15E-07	6.40E-07	9.45E-07	3.38E-08	5.05E-08	3.29E-06	6.00E-08	6.65E-08	2.99E-08	-3.73E-07	-2.55E-07	-1.30E-06	-9.55E-07	-9.25E-08	-3.19E-07	-2.48E-06	-1.65E-07	-1.82E-07	-2.26E-08
2.37E-08	6.65E-08	3.58E-07	5.70E-07	9.00E-08	5.70E-07	2.06E-06	6.50E-09	8.25E-08	2.99E-08	-5.90E-08	-3.77E-07	-1.18E-06	-4.29E-07	-6.80E-08	-7.00E-07	-5.65E-06	-2.03E-07	-1.29E-07	-2.26E-08
4.77E-08	2.83E-08	5.90E-07	3.82E-07	1.28E-08	3.97E-08	4.26E-06	3.37E-08	1.57E-08	3.89E-08	-1.19E-07	-5.90E-08	-1.35E-06	-3.42E-08	-1.93E-07	-3.01E-07	-7.30E-06	-9.25E-08	-5.40E-08	-1.07E-07
9.15E-09	1.19E-09	4.56E-07	2.05E-08	5.75E-08	1.37E-07	2.80E-06	8.00E-08	4.85E-08	2.99E-08	-2.24E-07	-8.15E-08	-1.25E-06	-9.55E-07	-4.35E-08	-3.74E-07	-7.65E-06	-5.80E-08	-3.66E-08	-2.26E-08
2.13E-07	2.24E-07	1.02E-07	1.26E-08	4.80E-08	9.70E-08	1.81E-06	1.05E-07	1.54E-08	1.08E-07	-4.59E-07	-4.96E-07	-7.70E-08	-4.61E-07	-3.25E-08	-7.30E-08	-6.90E-06	-1.95E-07	-5.40E-08	-2.34E-07
1.75E-07	1.95E-07	3.36E-07	6.80E-07	5.85E-08	7.10E-07	2.37E-06	1.95E-08	3.32E-08	6.85E-08	-3.55E-07	-4.74E-07	-1.69E-06	-2.48E-07	-4.41E-08	-1.09E-06	-4.09E-06	-5.30E-08	-9.05E-08	-1.28E-07
1.09E-07	1.53E-07	6.25E-07	4.71E-08	7.80E-08	4.56E-07	1.30E-06	6.15E-08	1.70E-07	2.99E-08	-6.70E-08	-3.59E-07	-4.71E-07	-1.27E-06	-2.63E-07	-1.25E-06	-8.10E-07	-1.10E-07	-1.70E-07	-2.26E-08
3.21E-07	1.70E-07	1.26E-06	6.45E-07	3.41E-08	4.79E-07	9.00E-07	1.60E-07	1.15E-07	6.90E-08	-3.88E-07	-1.70E-07	-2.70E-06	-1.55E-08	-9.30E-08	-7.25E-07	-2.47E-06	-1.61E-07	-2.19E-07	-1.29E-07
7.40E-08	4.23E-08	7.55E-07	2.27E-07	6.90E-08	7.25E-07	6.50E-06	4.02E-08	1.15E-07	6.90E-08	-2.02E-07	-3.69E-07	-1.59E-06	-2.05E-06	-1.89E-07	-1.23E-06	-1.61E-05	-1.10E-07	-2.19E-07	-1.29E-07
3.75E-08	1.68E-08	5.15E-07	4.77E-07	1.28E-07	5.75E-08	4.56E-06	6.00E-08	4.85E-08	6.90E-08	-1.03E-07	-1.83E-07	-1.41E-06	-3.05E-06	-3.01E-07	-2.58E-07	-1.08E-05	-1.65E-07	-3.66E-08	-1.29E-07
2.70E-07	4.28E-08	5.40E-07	6.55E-08	2.46E-07	1.70E-07	9.90E-07	9.30E-08	1.70E-07	3.89E-08	-1.29E-07	-1.17E-07	-9.95E-07	-9.20E-07	-4.59E-07	-1.70E-07	-7.45E-07	-7.00E-08	-1.70E-07	-1.07E-07
2.32E-07	8.70E-08	3.91E-07	7.10E-07	4.78E-08	4.58E-07	2.59E-06	5.35E-08	1.81E-08	6.85E-08	-2.56E-08	-2.38E-07	-5.75E-07	-1.94E-06	-3.39E-08	-1.67E-06	-9.05E-06	-3.81E-08	-1.46E-07	-1.29E-07
6.95E-08	7.75E-08	2.44E-07	7.55E-07	7.00E-08	4.08E-08	4.13E-07	2.68E-08	7.55E-09	4.93E-08	-6.43E-08	-1.35E-07	-3.88E-07	-7.60E-07	-1.12E-07	-1.01E-07	-2.36E-06	-9.51E-09	-1.38E-08	-3.79E-08
8.85E-08	1.47E-08	4.48E-07	1.20E-06	3.60E-10	9.25E-08	1.42E-06	9.98E-09	8.50E-08	8.50E-08	-9.00E-08	-5.51E-09	-4.35E-07	-9.28E-07	-1.70E-08	-1.26E-07	-2.86E-07	-1.36E-08	-4.25E-08	-4.25E-08
4.45E-08	2.83E-08	3.23E-07	7.78E-07	9.88E-08	7.90E-08	5.80E-07	1.99E-08	8.50E-08	8.50E-08	-1.91E-09	-1.01E-08	-3.88E-07	-1.16E-06	-1.06E-07	-1.08E-07	-7.94E-07	-2.73E-08	-4.25E-08	-4.25E-08
9.48E-08	7.63E-09	1.46E-07	5.55E-07	3.03E-08	1.83E-07	5.80E-07	9.88E-09	2.43E-08	1.50E-08	-3.58E-08	-3.84E-08	-1.46E-07	-1.07E-06	-2.90E-08	-1.44E-07	-7.94E-07	-1.35E-08	-9.14E-09	-5.64E-09
5.03E-08	2.85E-08	5.15E-07	3.18E-07	6.93E-09	4.05E-07	1.96E-06	4.33E-08	1.66E-08	4.48E-09	-3.76E-08	-9.78E-09	-5.83E-07	-6.55E-07	-1.51E-08	-5.53E-07	-1.76E-06	-3.59E-08	-2.26E-08	-2.10E-08
6.35E-08	3.45E-08	5.15E-07	1.22E-06	4.10E-08	2.93E-07	6.03E-07	1.98E-08	8.50E-08	1.94E-08	-2.39E-08	-1.30E-08	-5.83E-07	-1.66E-06	-5.60E-08	-2.35E-07	-2.28E-07	-2.71E-08	-4.25E-08	-2.66E-08
7.60E-08	3.58E-08	1.72E-07	5.18E-07	3.40E-08	1.34E-07	1.91E-06	2.32E-08	8.50E-08	1.50E-08	-1.01E-08	-3.41E-08	-2.35E-07	-1.07E-06	-7.11E-08	-1.84E-07	-1.90E-06	-8.75E-09	-4.25E-08	-5.64E-09
6.30E-08	7.60E-08	7.90E-08	3.98E-07	4.15E-08	5.95E-08	3.00E-06	3.68E-08	3.33E-08	1.94E-08	-2.38E-08	-7.00E-08	-1.08E-07	-6.90E-07	-1.56E-08	-2.24E-08	-2.31E-06	-4.06E-09	-4.55E-08	-2.66E-08
5.70E-09	2.80E-08	1.80E-07	5.98E-07	1.14E-08	1.34E-07	1.36E-06	8.50E-08	5.78E-08	1.94E-08	-3.94E-08	-7.29E-08	-6.79E-08	-1.20E-06	-1.34E-08	-1.84E-07	-2.35E-06	-4.25E-08	-5.48E-08	-2.66E-08
4.45E-08	3.33E-08	8.50E-08	2.38E-07	8.50E-08	3.43E-07	9.13E-07	4.65E-08	4.10E-08	8.50E-08	-1.91E-09	-8.40E-09	-4.25E-08	-3.25E-07	-4.25E-08	-2.54E-07	-1.74E-06	-1.75E-08	-3.19E-08	-4.25E-08
8.70E-08	9.88E-07	2.09E-07	2.32E-06	1.93E-07	1.72E-07	1.24E-06	1.99E-08	1.66E-08	1.93E-08	-2.66E-06	-2.75E-06	-1.88E-07	-5.78E-06	-4.55E-07	-1.26E-07	-1.09E-07	-2.73E-08	-2.26E-08	-2.64E-08
1.83E-07	8.98E-07	1.72E-09	3.48E-06	1.90E-07	2.48E-07	1.94E-06	6.70E-09	3.33E-08	8.50E-08	-2.50E-06	-2.70E-06	-3.45E-07	-6.19E-06	-7.61E-07	-3.20E-08	-2.90E-07	-3.20E-08	-4.55E-08	-4.25E-08
2.23E-07	3.50E-07	4.88E-07	1.07E-05	9.33E-07	3.58E-07	9.53E-07	1.96E-08	5.78E-08	3.40E-08	-1.10E-06	-6.20E-07	-3.41E-08	-4.55E-07	-1.88E-07	-1.36E-06	-3.84E-06	-2.68E-08	-5.48E-08	-3.18E-08
4.10E-07	7.78E-07	1.89E-06	1.52E-05	1.86E-06	4.38E-06	3.03E-06	2.03E-08	9.15E-08	7.75E-08	-2.86E-06	-2.53E-06	-1.45E-07	-1.03E-05	-1.11E-06	-8.53E-06	-1.51E-06	-4.13E-08	-1.01E-07	-1.06E-07
1.38E-06	7.10E-07	2.04E-06	4.53E-06	9.43E-07	4.10E-06	3.03E-06	4.00E-08	4.30E-08	2.41E-08	-3.20E-06	-2.79E-06	-3.85E-07	-1.07E-05	-1.30E-06	-7.13E-06	-1.51E-06	-1.45E-08	-8.28E-08	-4.78E-08
9.03E-07	7.38E-08	4.80E-07	8.35E-06	7.80E-07	4.98E-07	6.40E-07	8.93E-08	5.70E-08	5.33E-08	-5.60E-07	-4.14E-07	-2.93E-07	-4.25E-06	-5.49E-07	-1.51E-06	-2.38E-06	-5.30E-08	-5.40E-08	-5.80E-08
3.10E-07	1.09E-06	2.90E-06	1.64E-05	1.36E-06	3.15E-06	3.03E-06	1.49E-07	6.60E-08	1.12E-07	-2.56E-06	-2.35E-06	-3.36E-07	-6.73E-06	-2.21E-07	-7.28E-06	-1.51E-06	-1.35E-07	-9.04E-08	-1.39E-07
6.05E-07	9.78E-07	2.58E-06	8.03E-06	6.15E-07	2.43E-06	3.03E-06	8.65E-08	2.55E-08	4.40E-08	-3.30E-06	-2.71E-06	-6.91E-07	-1.10E-05	-8.28E-07	-5.55E-06	-1.51E-06	-7.24E-08	-5.89E-08	-7.49E-08
4.03E-07	3.38E-07	1.13E-06	7.78E-06	5.45E-07	3.58E-07	7.20E-07	1.67E-08	2.43E-08	2.98E-08	-7.85E-07	-3.01E-07	-1.69E-07	-5.49E-06	-1.00E-06	-1.41E-06	-3.43E-06	-2.31E-08	-9.14E-09	-1.13E-08
1.86E-07	1.54E-06	2.80E-06	1.42E-05	9.20E-07	5.15E-06	3.03E-06	5.98E-08	2.53E-08	3.45E-08	-2.55E-06	-2.38E-06	-5.08E-07	-3.25E-06	-5.49E-07	-1.01E-05	-1.51E-06	-8.16E-08	-5.89E-08	-3.23E-08
7.35E-07	1.26E-06	1.65E-06	6.40E-06	3.73E-07	5.03E-06	3.03E-06	4.98E-08	8.85E-09	1.94E-08	-3.13E-06	-2.70E-06	-5.98E-07	-8.75E-06	-4.33E-07	-8.94E-06	-1.51E-06	-6.81E-08	-3.64E-08	-2.66E-08
1.25E-06	5.38E-07	1.46E-06	7.25E-06	3.85E-07	3.63E-07	3.05E-06	1.32E-08	8.50E-08	1.50E-08	-5.56E-07	-3.20E-07	-1.29E-07	-6.64E-06	-1.34E-06	-1.12E-06	-4.75E-06	-4.81E-09	-4.25E-08	-5.64E-09
9.45E-07	2.01E-06	9.25E-08	7.25E-06	5.13E-07	2.20E-06	3.03E-06	6.30E-08	5.75E-08	1.50E-08	-2.63E-06	-2.33E-06	-4.84E-06	-6.64E-06	-1.21E-06	-5.61E-06	-1.51E-06	-6.34E-08	-5.46E-08	-5.64E-09
9.88E-08	1.55E-06	1.90E-06	8.50E-08	7.48E-08	1.83E-06	3.03E-06	4.98E-08	3.33E-08	1.93E-08	-3.34E-06	-2.80E-06	-5.45E-06	-4.25E-08	-8.85E-08	-4.49E-06	-1.51E-06	-6.81E-08	-4.55E-08	-2.64E-08
1.40E-06	7.20E-07	1.16E-06	7.10E-06	3.70E-07	5.08E-07	3.50E-06	4.28E-08	4.88E-08	4.30E-09	-6.38E-07	-3.11E-07	-2.06E-08	-7.01E-06	-1.44E-06	-1.06E-06	-4.30E-06	-3.55E-08	-1.84E-08	-2.08E-08
1.57E-06	2.32E-06	5.50E-08	7.10E-06	4.03E-07	3.38E-06	3.03E-06	1.62E-08	2.45E-08	1.50E-08	-2.71E-06	-2.35E-06	-5.13E-06	-7.01E-06	-1.43E-06	-6.96E-06	-1.51E-06	-4.51E-08	-9.21E-09	-5.64E-09
6.20E-08	1.53E-06	1.03E-06	8.50E-08	4.58E-08	2.83E-06	3.03E-06	3.95E-08	2.43E-08	8.50E-08	-3.18E-06	-2.58E-06	-5.13E-06	-4.25E-08	-1.73E-08	-5.89E-06	-1.51E-06	-1.45E-08	-9.14E-09	-4.25E-08
1.89E-06	9.10E-07	5.93E-07	6.95E-06	2.21E-07	5.28E-07	1.02E-06	4.60E-08	4.88E-08	4.48E-09	-3.09E-07	-2.70E-07	-7.81E-07	-7.33E-06	-1.63E-06	-1.18E-06	-2.60E-06	-1.73E-08	-1.84E-08	-2.10E-08
2.20E-06	2.43E-06	1.37E-06	6.95E-06	1.79E-07	2.53E-06	3.03E-06	2.95E-08	8.50E-08	4.48E-09	-2.88E-06	-2.14E-06	-6.25E-06	-7.33E-06	-1.69E-06	-5.38E-06	-1.51E-06	-4.05E-08	-4.25E-08	-2.10E-08
2.60E-07	1.46E-06	1.80E-06	8.50E-08	4.18E-08	2.05E-06	3.03E-06	3.68E-08	4.88E-08	1.93E-08	-3.18E-06	-2.29E-06	-5.24E-06	-4.25E-08	-5.70E-08	-4.21E-06	-1.51E-06	-3.93E-09	-1.84E-08	-2.64E-08
2.41E-06	8.45E-07	2.88E-07	6.88E-06	2.02E-07	9.00E-08	1.15E-06	2.34E-08	7.68E-09	2.37E-08	-1.25E-07	-4.53E-07	-1.07E-06	-7.54E-06	-1.68E-06	-8.65E-07	-2.78E-06	-8.81E-09	-1.35E-08	-4.73E-08
2.93E-06	2.28E-06	1.51E-06	6.88E-06	1.88E-07	2.73E-06	3.03E-06	2.01E-08	4.10E-08	4.48E-09	-2.98E-06	-1.56E-06	-6.30E-06	-7.54E-06	-1.73E-06	-5.66E-06	-1.51E-06	-2.75E-08	-3.20E-08	-2.10E-08
6.05E-07	1.49E-06	1.97E-06	8.50E-08	3.80E-08	2.53E-06	3.03E-06	2.32E-08	3.33E-08	4.35E-09	-3.13E-06	-2.14E-06	-5.48E-06	-4.25E-08	-6.40E-09	-4.88E-06	-1.51E-06	-7.75E-08	-4.55E-08	-2.08E-08
2.44E-06	7.83E-07	6.78E-08	6.70E-06	8.75E-08	3.15E-07	4.38E-07	3.03E-08	2.43E-08	6.20E-09	-2.54E-07	-6.73E-07	-1.38E-06	-7.78E-06	-1.83E-06	-1.06E-06	-2.01E-06	-2.76E-08	-9.14E-09	-3.60E-08
3.28E-06	2.07E-06	1.76E-06	6.70E-06	1.47E-07	2.75E-06	3.03E-06	1.98E-08	8.50E-08	1.50E-08	-2.79E-06	-1.08E-06	-6.74E-06	-7.78E-06	-1.80E-06	-5.54E-06	-1.51E-06	-2.71E-08	-4.25E-08	-5.66E-09
8.15E-07	1.24E-06	1.58E-06	8.50E-08	8.68E-09	2.58E-06	3.03E-06	5.98E-08	2.43E-08	4.48E-09	-2.99E-06	-1.68E-06	-5.16E-06	-4.25E-08	-7.76E-08	-4.46E-06	-1.51E-06	-1.28E-08	-9.14E-09	-2.10E-08
2.60E-06	6.63E-07	5.00E-07	6.58E-06	8.95E-08	3.15E-07	8.13E-07	4.00E-08	5.68E-08	1.06E-08	-3.95E-07	-9.70E-07	-2.03E-06	-8.03E-06	-1.84E-06	-9.30E-07	-8.09E-07	-1.43E-08	-4.95E-09	-1.53E-08
3.45E-06	1.88E-06	2.36E-06	6.58E-06	7.45E-08	2.37E-06	3.60E-07	8.50E-08	4.90E-08	1.94E-08	-2.34E-06	-4.79E-07	-7.30E-06	-8.03E-06	-1.96E-06	-4.89E-06	-2.45E-06	-4.25E-08	-1.85E-08	-2.66E-08
7.28E-07	1.23E-06	1.80E-06	8.50E-08	6.28E-08	1.87E-06	5.80E-07	1.35E-08	7.68E-09	1.07E-08	-2.68E-06	-1.45E-06	-5.24E-06	-4.25E-08	-8.59E-08	-3.76E-06	-3.03E-06	-4.76E-09	-1.35E-08	-1.50E-08
2.80E-06	5.48E-07	8.43E-07	6.53E-06	1.22E-07	2.58E-07	2.21E-06	3.33E-08	3.20E-08	6.40E-09	-4.91E-07	-1.24E-06	-2.39E-06	-8.16E-06	-1.93E-06	-5.44E-07	-1.51E-06	-2.24E-08	-4.33E-09	-3.59E-08
3.90E-06	1.71E-06	2.63E-06	6.53E-06	6.23E-08	4.30E-06	6.35E-06	3.30E-08	8.50E-08	4.50E-08	-2.15E-06	-4.60E-09	-7.63E-06	-8.16E-06	-1.99E-06	-6.84E-06	-5.88E-06	-2.24E-08	-4.25E-08	-1.70E-08
1.24E-06	1.04E-06	1.76E-06	8.50E-08	3.80E-08	4.50E-06	1.71E-06	9.95E-08	7.85E-09	4.55E-09	-2.68E-06	-1.10E-06	-5.40E-06	-4.25E-08	-6.40E-09	-6.80E-06	-2.05E-06	-6.70E-08	-1.35E-08	-2.10E-08
2.53E-06	5.00E-07	8.45E-07	6.53E-06	3.83E-08	2.88E-07	3.25E-06	3.75E-09	7.85E-09	4.05E-08	-8.68E-07	-1.41E-06	-2.15E-06	-8.26E-06	-2.05E-06	-5.34E-07	-2.99E-06	-1.83E-08	-1.35E-08	-3.99E-09
3.83E-06	1.32E-06	2.47E-06	6.53E-06	1.83E-08	2.65E-06	3.20E-06	1.36E-08	4.13E-08	2.58E-08	-1.58E-06	-6.89E-07	-7.50E-06	-8.26E-06	-2.05E-06	-3.93E-06	-4.38E-06	-4.69E-09	-3.21E-08	-9.60E-09
1.40E-06	9.70E-07	1.91E-06	8.50E-08	4.58E-08	2.17E-06	3.65E-08	2.70E-08	9.03E-09	1.05E-08	-2.54E-06	-9.03E-07	-5.53E-06	-4.25E-08	-1.73E-08	-3.21E-06	-1.79E-06	-9.38E-09	-3.64E-08	-1.51E-08
2.41E-06	3.05E-07	4.33E-07	6.48E-06	5.18E-08	6.38E-07	3.33E-06	1.70E-08	6.48E-08	7.08E-08	-1.10E-06	-1.69E-06	-1.79E-06	-8.30E-06	-2.08E-06	-7.74E-07	-2.81E-06	-2.30E-08	-8.56E-09	-7.58E-09
3.90E-06	1.08E-06	2.60E-06	6.48E-06	9.10E-08	2.31E-06	4.18E-06	1.98E-08	4.05E-08	7.98E-08	-1.29E-06	-1.03E-06	-7.43E-06	-8.30E-06	-2.11E-06	-3.31E-06	-4.90E-06	-2.71E-08	-1.78E-08	-4.93E-08
1.40E-06	7.23E-07	2.08E-06	8.50E-08	8.50E-08	1.52E-06	2.11E-06	1.98E-08	4.83E-08	8.98E-09	-2.23E-06	-5.43E-07	-5.59E-06	-4.25E-08	-5.30E-08	-2.36E-06	-2.88E-06	-2.71E-08	-1.83E-08	-4.18E-08
2.43E-06	3.18E-07	4.63E-07	6.43E-06	1.13E-08	7.53E-07	4.30E-06	2.68E-08	8.90E-08	6.65E-08	-1.11E-06	-1.66E-06	-1.74E-06	-8.34E-06	-2.04E-06	-8.88E-07	-3.29E-06	-9.51E-09	-5.16E-10	-1.33E-08
3.75E-06	1.00E-06	2.55E-06	6.43E-06	7.53E-08	2.42E-06	5.60E-06	7.30E-08	6.48E-08	5.60E-08	-9.91E-07	-1.21E-06	-7.33E-06	-8.34E-06	-2.06E-06	-3.30E-06	-5.86E-06	-7.69E-08	-8.56E-09	-1.86E-09
-1.36E-06	-6.45E-07	-2.05E-06	-8.50E-08	-4.88E-08	-1.78E-06	-6.30E-07	-1.29E-07	-8.50E-08	-1.05E-08	-2.11E-06	-4.36E-07	-5.73E-06	-4.25E-08	-8.00E-08	-2.58E-06	-2.01E-06	-1.08E-07	-4.25E-08	-1.51E-08
-2.28E-06	-3.15E-07	-7.20E-07	-6.38E-06	-3.10E-09	-7.65E-07	-4.55E-06	-2.34E-08	-8.15E-08	-3.18E-08	-1.33E-06	-1.73E-06	-1.76E-06	-8.36E-06	-1.99E-06	-9.05E-07	-3.28E-06	-8.81E-09	-1.43E-08	-4.59E-08
-3.55E-06	-7.45E-07	-2.05E-06	-6.38E-06	-7.15E-09	-2.00E-06	-4.68E-06	-2.34E-08	-9.05E-08	-2.12E-08	-5.74E-07	-1.56E-06	-7.21E-06	-8.36E-06	-2.03E-06	-2.89E-06	-5.10E-06	-8.81E-09	-5.08E-08	-3.08E-08
-1.41E-06	-3.90E-07	-1.33E-06	-8.50E-08	-4.53E-08	-1.28E-06	-1.30E-07	-9.83E-09	-7.23E-08	-4.45E-08	-2.03E-06	-8.95E-08	-5.24E-06	-4.25E-08	-1.71E-08	-1.94E-06	-2.40E-06	-1.34E-08	-2.73E-08	-1.68E-08
-2.09E-06	-3.05E-07	-6.20E-07	-6.33E-06	-1.55E-07	-8.90E-07	-4.50E-06	-6.65E-08	-1.88E-07	-6.58E-08	-1.61E-06	-1.75E-06	-1.80E-06	-8.38E-06	-2.11E-06	-9.68E-07	-1.69E-06	-4.46E-08	-8.74E-08	-1.40E-08
-3.10E-06	-6.13E-07	-2.26E-06	-6.33E-06	-1.66E-07	-1.94E-06	-4.63E-06	-3.33E-08	-1.07E-07	-4.08E-08	-9.04E-08	-1.83E-06	-7.15E-06	-8.38E-06	-2.15E-06	-2.49E-06	-4.10E-06	-2.24E-08	-2.38E-08	-4.14E-09
-9.03E-07	-4.85E-07	-1.74E-06	-8.50E-08	-1.09E-07	-8.13E-07	-7.25E-07	-1.35E-08	-4.80E-08	-3.98E-08	-1.55E-06	-1.53E-07	-5.54E-06	-4.25E-08	-1.03E-07	-1.25E-06	-2.63E-06	-4.76E-09	-1.81E-08	-4.29E-09
-2.14E-06	-9.10E-08	-8.40E-07	-6.25E-06	-8.20E-08	-7.98E-07	-7.45E-06	-7.68E-08	-1.13E-07	-6.53E-08	-1.58E-06	-2.05E-06	-1.70E-06	-8.41E-06	-2.06E-06	-8.44E-07	-2.81E-06	-5.86E-08	-9.53E-09	-1.41E-08
-3.30E-06	-5.33E-07	-3.00E-06	-6.25E-06	-1.70E-07	-1.90E-06	-1.04E-05	-6.33E-08	-8.15E-08	-2.55E-08	-5.63E-08	-1.98E-06	-7.39E-06	-8.41E-06	-2.14E-06	-2.66E-06	-6.29E-06	-6.34E-08	-1.41E-08	-9.85E-09
-1.17E-06	-2.75E-07	-1.86E-06	-8.50E-08	-2.88E-08	-1.24E-06	-3.10E-06	-3.53E-09	-1.66E-08	-3.98E-08	-1.53E-06	-1.14E-07	-5.51E-06	-4.25E-08	-9.95E-09	-2.05E-06	-2.94E-06	-1.83E-08	-2.26E-08	-4.29E-09
-2.09E-06	-2.47E-07	-1.26E-06	-6.23E-06	-2.42E-07	-6.58E-07	-2.58E-06	-4.05E-08	-9.83E-08	-8.03E-08	-1.65E-06	-1.88E-06	-1.98E-06	-8.41E-06	-2.16E-06	-6.13E-07	-1.29E-06	-1.41E-08	-3.70E-08	-8.43E-09
-3.18E-06	-3.00E-07	-4.98E-06	-6.23E-06	-1.86E-07	-1.94E-06	-3.53E-06	-3.75E-09	-1.15E-07	-2.12E-08	-2.86E-07	-2.28E-06	-1.00E-05	-8.41E-06	-2.16E-06	-2.55E-06	-3.04E-06	-1.83E-08	-5.96E-08	-3.08E-08
-1.08E-06	-2.98E-08	-3.45E-06	-8.50E-08	-3.18E-09	-1.26E-06	-8.80E-07	-2.34E-08	-9.53E-08	-7.38E-08	-1.36E-06	-4.08E-07	-7.79E-06	-4.25E-08	-6.29E-08	-1.81E-06	-2.94E-06	-8.81E-09	-3.59E-08	-2.78E-08
-2.06E-06	-1.37E-07	-1.18E-06	-6.08E-06	-2.08E-07	-6.43E-07	-1.97E-06	-4.30E-08	-1.77E-07	-9.50E-08	-1.79E-06	-2.00E-06	-1.99E-06	-8.53E-06	-2.11E-06	-6.26E-07	-8.45E-07	-3.59E-08	-5.00E-08	-2.91E-09
-2.65E-06	-1.98E-08	-3.68E-06	-6.08E-06	-2.46E-07	-7.10E-07	-1.77E-06	-4.30E-08	-8.15E-08	-2.12E-08	-8.23E-07	-2.60E-06	-7.58E-06	-8.53E-06	-2.20E-06	-9.10E-07	-1.11E-06	-3.59E-08	-1.41E-08	-3.08E-08
-9.15E-07	-9.93E-09	-2.98E-06	-8.50E-08	-3.80E-08	-9.23E-08	-5.13E-07	-4.30E-08	-7.88E-08	-7.38E-08	-1.04E-06	-5.33E-07	-6.00E-06	-4.25E-08	-9.69E-08	-1.61E-07	-9.35E-07	-3.59E-08	-1.33E-08	-2.78E-08
-1.71E-06	-1.87E-08	-5.70E-07	-6.00E-06	-2.34E-07	-4.13E-07	-7.45E-06	-6.83E-09	-1.60E-07	-6.00E-08	-1.94E-06	-2.09E-06	-1.49E-06	-8.59E-06	-2.11E-06	-2.76E-07	-2.81E-06	-3.24E-08	-2.74E-08	-3.58E-08
-2.95E-06	-8.90E-08	-3.83E-06	-6.00E-06	-2.93E-07	-2.53E-07	-7.53E-06	-3.58E-09	-6.48E-08	-5.65E-09	-8.89E-07	-2.79E-06	-7.60E-06	-8.59E-06	-2.24E-06	-3.45E-07	-4.54E-06	-5.08E-08	-8.56E-09	-3.70E-08
-9.13E-07	-4.85E-08	-3.33E-06	-8.50E-08	-3.90E-08	-1.76E-07	-1.02E-06	-3.28E-08	-4.80E-08	-3.98E-08	-9.00E-07	-6.13E-07	-6.20E-06	-4.25E-08	-9.81E-08	-4.30E-07	-1.31E-06	-2.21E-08	-1.81E-08	-4.29E-09
-2.01E-06	-7.38E-08	-6.83E-07	-5.98E-06	-2.10E-07	-2.55E-07	-4.58E-06	-1.06E-07	-1.13E-07	-8.03E-08	-1.83E-06	-2.21E-06	-1.43E-06	-8.56E-06	-2.11E-06	-2.05E-07	-2.38E-08	-3.01E-08	-9.53E-09	-8.43E-09
-2.88E-06	-2.58E-07	-3.85E-06	-5.98E-06	-1.74E-07	-4.78E-07	-4.88E-06	-4.70E-08	-8.15E-08	-2.12E-08	-1.07E-06	-2.93E-06	-7.56E-06	-8.56E-06	-2.14E-06	-6.53E-07	-2.66E-06	-1.78E-08	-1.41E-08	-3.08E-08
-9.15E-07	-2.12E-07	-2.90E-06	-8.50E-08	-3.58E-08	-2.20E-07	-1.39E-06	-5.93E-08	-1.12E-07	-5.93E-08	-7.84E-07	-7.44E-07	-5.83E-06	-4.25E-08	-2.79E-08	-5.01E-07	-3.05E-06	-1.25E-08	-5.88E-08	-2.23E-08
-1.92E-06	-1.04E-07	-7.28E-07	-5.88E-06	-2.68E-07	-3.65E-07	-5.63E-07	-4.93E-08	-2.19E-07	-2.53E-08	-1.90E-06	-2.23E-06	-1.66E-06	-8.65E-06	-2.11E-06	-1.90E-07	-1.91E-06	-1.14E-09	-8.23E-08	-6.86E-08
-2.83E-06	-3.35E-07	-3.78E-06	-5.88E-06	-2.37E-07	-5.38E-07	-2.50E-06	-3.33E-09	-5.78E-08	-3.38E-08	-1.20E-06	-2.98E-06	-7.55E-06	-8.65E-06	-2.10E-06	-6.75E-07	-2.33E-06	-1.85E-08	-5.19E-09	-9.09E-08
-1.20E-06	-2.90E-07	-3.15E-06	-8.50E-08	-2.22E-08	-2.19E-07	-2.98E-06	-8.50E-08	-1.51E-07	-5.93E-08	-8.41E-07	-8.31E-07	-6.06E-06	-4.25E-08	-3.21E-08	-4.46E-07	-5.39E-07	-4.25E-08	-4.04E-08	-2.23E-08
-1.56E-06	-3.58E-08	-5.43E-07	-5.83E-06	-2.85E-07	-9.48E-08	-1.47E-06	-3.33E-09	-1.50E-07	-5.15E-09	-2.13E-06	-2.19E-06	-1.48E-06	-8.66E-06	-2.08E-06	-7.85E-08	-2.24E-06	-1.85E-08	-1.02E-08	-9.63E-08
-2.68E-06	-3.68E-07	-3.98E-06	-5.83E-06	-2.43E-07	-1.67E-07	-1.82E-06	-6.30E-08	-3.10E-08	-5.40E-08	-1.48E-06	-3.09E-06	-7.65E-06	-8.66E-06	-2.09E-06	-1.23E-07	-6.84E-07	-6.30E-08	-5.49E-08	-1.19E-07
-8.25E-07	-2.73E-07	-3.83E-06	-8.50E-08	-9.15E-09	-2.80E-08	-2.00E-06	-7.30E-08	-4.80E-08	-2.08E-08	-4.81E-07	-8.09E-07	-6.46E-06	-4.25E-08	-3.66E-08	-1.64E-07	-3.54E-06	-7.66E-08	-1.81E-08	-3.01E-08
-1.82E-06	-1.14E-07	-1.51E-07	-5.80E-06	-2.78E-07	-1.12E-08	-1.18E-06	-7.30E-08	-9.60E-08	-1.30E-08	-2.01E-06	-2.30E-06	-1.04E-06	-8.65E-06	-2.05E-06	-2.31E-07	-1.91E-06	-7.66E-08	-1.35E-08	-1.21E-07
-2.75E-06	-4.58E-07	-3.98E-06	-5.80E-06	-2.75E-07	-2.58E-09	-2.20E-06	-5.65E-08	-6.45E-08	-3.38E-08	-1.46E-06	-3.14E-06	-7.50E-06	-8.65E-06	-2.11E-06	-6.44E-08	-1.29E-07	-3.10E-08	-8.94E-09	-9.09E-08
-9.35E-07	-4.20E-07	-3.73E-06	-8.50E-08	-9.45E-08	-4.68E-09	-8.20E-07	-5.58E-08	-7.88E-08	-2.08E-08	-5.45E-07	-9.21E-07	-6.43E-06	-4.25E-08	-3.56E-08	-3.55E-07	-1.12E-06	-3.09E-08	-1.33E-08	-3.01E-08
-1.79E-06	-4.78E-08	-4.45E-07	-5.75E-06	-4.45E-07	-4.68E-09	-5.33E-06	-8.63E-08	-1.77E-07	-1.30E-08	-2.04E-06	-2.23E-06	-1.34E-06	-8.68E-06	-2.25E-06	-3.55E-07	-6.23E-07	-2.84E-09	-3.96E-11	-1.21E-07
-2.65E-06	-4.05E-07	-4.00E-06	-5.75E-06	-3.50E-07	-2.41E-07	-4.58E-06	-7.15E-09	-7.35E-08	-3.38E-08	-1.59E-06	-3.04E-06	-7.70E-06	-8.68E-06	-2.21E-06	-2.24E-07	-2.38E-08	-3.68E-08	-2.24E-08	-9.09E-08
-8.78E-07	-3.45E-07	-3.43E-06	-8.50E-08	-6.00E-08	-3.33E-07	-1.85E-06	-5.63E-08	-7.03E-08	-1.94E-09	-4.50E-07	-7.83E-07	-6.18E-06	-4.25E-08	-3.78E-08	-5.58E-07	-1.38E-06	-3.10E-08	-2.25E-08	-5.60E-08
-1.73E-06	-5.85E-08	-4.80E-07	-5.70E-06	-3.25E-07	-2.65E-07	-3.80E-06	-3.15E-09	-5.90E-08	-3.18E-08	-2.14E-06	-2.31E-06	-1.34E-06	-8.64E-06	-2.04E-06	-4.64E-07	-2.48E-08	-1.85E-08	-1.11E-07	-1.48E-07
-2.50E-06	-4.40E-07	-4.30E-06	-5.70E-06	-3.60E-07	-1.33E-07	-4.10E-06	-1.31E-08	-1.11E-08	-3.38E-08	-1.86E-06	-3.20E-06	-7.66E-06	-8.64E-06	-2.18E-06	-2.40E-07	-1.16E-06	-4.95E-09	-8.84E-08	-9.09E-08
-7.65E-07	-2.85E-07	-4.13E-06	-8.50E-08	-7.45E-09	-2.53E-08	-6.43E-07	-5.28E-08	-8.65E-08	-6.15E-09	-2.36E-07	-7.46E-07	-6.58E-06	-4.25E-08	-8.54E-08	-1.08E-07	-1.26E-06	-4.93E-08	-1.33E-10	-3.56E-08
-1.73E-06	-1.56E-07	-9.00E-08	-5.70E-06	-3.53E-07	-1.67E-07	-2.53E-06	-1.05E-08	-1.10E-07	-1.25E-08	-2.11E-06	-2.45E-06	-9.31E-07	-8.65E-06	-2.09E-06	-3.71E-07	-6.91E-08	-5.51E-08	-4.15E-08	-1.21E-07
-2.04E-06	-5.73E-07	-4.05E-06	-5.70E-06	-2.98E-07	-3.43E-07	-3.58E-06	-2.90E-09	-3.10E-08	-1.86E-08	-1.95E-06	-3.33E-06	-7.45E-06	-8.65E-06	-2.10E-06	-2.58E-07	-2.16E-06	-5.05E-08	-5.49E-08	-8.53E-08
-3.13E-07	-5.38E-07	-3.75E-06	-8.50E-08	-3.45E-09	-2.78E-07	-3.05E-06	-8.90E-08	-2.28E-08	-2.08E-08	-1.73E-07	-1.08E-06	-6.43E-06	-4.25E-08	-1.19E-07	-1.69E-08	-4.18E-06	-5.31E-08	-3.99E-08	-3.01E-08
-1.72E-06	-2.46E-08	-6.90E-07	-5.65E-06	-3.68E-07	-1.47E-07	-3.03E-06	-6.93E-08	-2.90E-08	-1.30E-08	-2.16E-06	-2.29E-06	-1.24E-06	-8.63E-06	-2.05E-06	-1.95E-07	-1.51E-06	-2.60E-08	-1.04E-07	-1.21E-07
-2.60E-06	-5.63E-07	-5.23E-06	-5.65E-06	-3.65E-07	-2.35E-08	-3.03E-06	-8.50E-08	-4.25E-08	-3.38E-08	-1.84E-06	-3.33E-06	-7.96E-06	-8.63E-06	-2.16E-06	-1.20E-07	-1.51E-06	-4.25E-08	-8.26E-08	-9.09E-08
-9.35E-07	-6.35E-07	-4.60E-06	-8.50E-08	-7.35E-08	-1.34E-07	-6.73E-08	-8.20E-08	-7.15E-08	-6.15E-09	-3.65E-07	-1.07E-06	-6.81E-06	-4.25E-08	-5.33E-08	-2.86E-07	-1.73E-06	-2.10E-08	-2.16E-08	-3.56E-08
-1.63E-06	-4.53E-08	-6.13E-07	-5.63E-06	-3.88E-07	-1.79E-07	-5.35E-06	-4.88E-08	-5.48E-09	-1.25E-08	-2.25E-06	-2.26E-06	-8.85E-07	-8.63E-06	-2.03E-06	-4.99E-07	-7.00E-08	-1.33E-09	-1.51E-07	-1.21E-07
-2.47E-06	-6.80E-07	-5.28E-06	-5.63E-06	-2.80E-07	-1.52E-07	-4.83E-06	-2.98E-08	-1.92E-08	-1.86E-08	-1.99E-06	-3.50E-06	-7.73E-06	-8.63E-06	-2.04E-06	-3.15E-07	-1.43E-06	-4.08E-08	-7.49E-08	-8.53E-08
-8.65E-07	-5.98E-07	-4.48E-06	-8.50E-08	-7.75E-08	-7.08E-08	-8.43E-07	-2.98E-08	-3.00E-08	-5.00E-08	-3.13E-07	-1.16E-06	-6.64E-06	-4.25E-08	-3.13E-08	-2.00E-07	-1.39E-06	-4.08E-08	-5.43E-08	-1.13E-07
-1.60E-06	-1.37E-07	-4.35E-07	-5.60E-06	-4.13E-07	-1.55E-07	-3.03E-06	-2.32E-08	-3.55E-08	-6.88E-08	-2.36E-06	-2.39E-06	-5.96E-07	-8.60E-06	-2.03E-06	-4.23E-07	-1.51E-06	-8.75E-09	-1.20E-07	-1.98E-07
-2.60E-06	-7.53E-07	-5.23E-06	-5.60E-06	-3.68E-07	-1.94E-07	-3.03E-06	-1.65E-08	-3.43E-09	-1.86E-08	-2.06E-06	-3.48E-06	-7.35E-06	-8.60E-06	-2.09E-06	-2.01E-07	-1.51E-06	-2.33E-08	-1.02E-07	-8.53E-08
-9.45E-07	-6.48E-07	-5.05E-06	-8.50E-08	-1.07E-07	-2.41E-07	-4.48E-06	-2.31E-08	-2.28E-08	-3.15E-08	-1.79E-07	-1.15E-06	-7.11E-06	-4.25E-08	-2.09E-08	-3.01E-08	-6.10E-06	-8.69E-09	-3.99E-08	-8.71E-08
-1.67E-06	-1.12E-07	-5.98E-07	-5.55E-06	-4.95E-07	-1.28E-07	-3.03E-06	-4.95E-08	-5.38E-08	-5.00E-08	-2.29E-06	-2.34E-06	-6.59E-07	-8.60E-06	-2.10E-06	-5.84E-07	-1.51E-06	-9.06E-08	-9.48E-08	-1.73E-07
-2.55E-06	-8.63E-07	-5.25E-06	-5.55E-06	-3.68E-07	-1.98E-07	-3.03E-06	-1.66E-08	-6.75E-09	-1.86E-08	-2.14E-06	-3.53E-06	-7.24E-06	-8.60E-06	-2.09E-06	-4.89E-07	-1.51E-06	-6.85E-08	-6.40E-08	-8.53E-08
-9.25E-07	-8.45E-07	-4.55E-06	-8.50E-08	-1.07E-07	-1.12E-08	-1.07E-06	-4.28E-08	-3.10E-08	-3.15E-08	-2.00E-07	-1.28E-06	-6.54E-06	-4.25E-08	-2.00E-08	-1.75E-07	-2.38E-06	-3.56E-08	-5.28E-08	-8.71E-08
-1.61E-06	-1.88E-08	-6.55E-07	-5.55E-06	-3.95E-07	-3.35E-07	-3.03E-06	-3.65E-08	-3.78E-08	-7.43E-08	-2.36E-06	-2.21E-06	-6.81E-07	-8.58E-06	-1.96E-06	-1.16E-07	-1.51E-06	-7.29E-08	-1.17E-07	-2.05E-07
-2.47E-06	-8.65E-07	-3.58E-06	-5.55E-06	-2.40E-07	-3.25E-07	-3.03E-06	-1.62E-08	-6.43E-08	-4.30E-08	-2.28E-06	-3.50E-06	-5.21E-06	-8.58E-06	-1.95E-06	-1.23E-07	-1.51E-06	-2.36E-08	-9.31E-09	-1.18E-07
-8.98E-07	-7.35E-07	-2.78E-06	-8.50E-08	-2.16E-07	-2.45E-07	-1.07E-06	-1.65E-08	-1.05E-08	-3.15E-08	-1.44E-07	-1.18E-06	-4.29E-06	-4.25E-08	-1.02E-07	-4.99E-07	-2.61E-06	-4.53E-08	-8.55E-08	-8.71E-08
-1.56E-06	-1.69E-07	-8.80E-07	-5.50E-06	-4.73E-07	-8.13E-08	-3.03E-06	-4.68E-08	-5.38E-08	-7.03E-08	-2.44E-06	-2.34E-06	-1.10E-06	-8.59E-06	-2.04E-06	-3.76E-07	-1.51E-06	-5.13E-08	-9.48E-08	-2.00E-07
-2.53E-06	-7.75E-07	-3.23E-06	-5.50E-06	-3.33E-07	-2.01E-07	-3.03E-06	-3.60E-08	-3.10E-08	-3.88E-08	-2.33E-06	-3.34E-06	-4.65E-06	-8.59E-06	-2.03E-06	-1.09E-07	-1.51E-06	-7.28E-08	-5.49E-08	-1.13E-07
-8.85E-07	-5.95E-07	-2.38E-06	-8.50E-08	-9.93E-08	-2.27E-07	-4.08E-07	-6.63E-08	-9.23E-09	-6.85E-08	-1.64E-09	-1.03E-06	-3.69E-06	-4.25E-08	-4.44E-08	-2.06E-07	-1.24E-06	-4.45E-08	-8.36E-08	-1.38E-07
-1.60E-06	-1.51E-07	-1.02E-06	-5.50E-06	-5.30E-07	-2.93E-07	-3.03E-06	-6.00E-08	-2.18E-08	-8.70E-08	-2.39E-06	-2.30E-06	-1.02E-06	-8.56E-06	-2.10E-06	-8.59E-08	-1.51E-06	-1.05E-07	-1.39E-07	-2.23E-07
-2.22E-06	-6.08E-07	-4.48E-06	-5.50E-06	-4.10E-07	-1.47E-07	-3.03E-06	-6.65E-08	-3.10E-08	-1.86E-08	-2.55E-06	-3.16E-06	-6.06E-06	-8.56E-06	-2.11E-06	-1.22E-08	-1.51E-06	-1.36E-07	-5.49E-08	-8.53E-08
-6.40E-07	-4.00E-07	-3.50E-06	-8.50E-08	-1.07E-07	-3.93E-09	-7.93E-07	-1.32E-08	-5.68E-08	-8.33E-08	-1.55E-07	-7.83E-07	-5.00E-06	-4.25E-08	-2.05E-08	-3.66E-07	-2.39E-06	-4.69E-09	-1.02E-07	-1.44E-07
-1.57E-06	-2.55E-07	-9.00E-07	-5.50E-06	-4.18E-07	-1.61E-07	-3.03E-06	-9.48E-09	-2.58E-08	-1.02E-07	-2.40E-06	-2.41E-06	-8.98E-07	-8.54E-06	-1.98E-06	-3.04E-07	-1.51E-06	-1.05E-07	-1.56E-07	-2.29E-07
-2.21E-06	-7.93E-07	-4.10E-06	-5.50E-06	-2.55E-07	-1.65E-07	-3.03E-06	-1.68E-08	-3.10E-08	-1.86E-08	-2.54E-06	-3.33E-06	-5.79E-06	-8.54E-06	-1.94E-06	-6.20E-08	-1.51E-06	-4.61E-08	-5.49E-08	-8.53E-08
-6.70E-07	-5.68E-07	-3.05E-06	-8.50E-08	-2.26E-07	-2.06E-07	-1.01E-06	-3.95E-08	-1.70E-08	-5.00E-08	-1.29E-07	-9.51E-07	-4.63E-06	-4.25E-08	-8.50E-08	-4.96E-07	-1.76E-06	-5.39E-08	-7.09E-08	-1.13E-07
-1.56E-06	-2.17E-07	-1.12E-06	-5.50E-06	-4.85E-07	-1.98E-07	-3.03E-06	-3.33E-08	-2.19E-08	-6.88E-08	-2.40E-06	-2.36E-06	-1.33E-06	-8.54E-06	-2.00E-06	-2.79E-07	-1.51E-06	-9.14E-08	-1.40E-07	-1.98E-07
-2.26E-06	-6.68E-07	-4.05E-06	-5.50E-06	-2.93E-07	-5.35E-07	-3.03E-06	-7.35E-08	-6.75E-09	-1.86E-08	-2.50E-06	-3.15E-06	-5.54E-06	-8.54E-06	-1.95E-06	-3.35E-07	-1.51E-06	-7.74E-08	-6.45E-08	-8.53E-08
-9.40E-07	-4.38E-07	-3.15E-06	-3.48E-06	-1.38E-07	-2.26E-07	-3.83E-06	-1.71E-08	-2.29E-08	-4.63E-08	-2.40E-08	-7.59E-07	-4.63E-06	-1.30E-06	-8.35E-09	-4.60E-07	-1.44E-06	-2.28E-08	-8.80E-08	-9.26E-08
-1.30E-06	-3.23E-07	-9.85E-07	-8.93E-06	-4.70E-07	-1.77E-07	-3.03E-06	-4.28E-08	-1.27E-08	-1.00E-07	-2.49E-06	-2.46E-06	-1.04E-06	-7.20E-06	-1.94E-06	-3.79E-07	-1.51E-06	-1.28E-07	-1.85E-07	-2.11E-07
-2.05E-06	-5.90E-07	-3.20E-06	-5.45E-06	-3.65E-07	-2.70E-07	-3.03E-06	-9.83E-09	-3.43E-09	-3.90E-08	-2.68E-06	-3.05E-06	-4.49E-06	-8.50E-06	-1.98E-06	-3.56E-08	-1.51E-06	-1.06E-07	-1.02E-07	-1.13E-07
-5.35E-07	-1.67E-07	-2.24E-06	-8.50E-08	-7.35E-08	-1.03E-07	-1.71E-06	-6.58E-08	-5.68E-08	-6.10E-08	-3.20E-07	-5.18E-07	-3.34E-06	-4.25E-08	-5.33E-08	-4.58E-07	-4.56E-06	-4.41E-08	-1.02E-07	-9.83E-08
-1.47E-06	-4.58E-07	-1.15E-06	-5.43E-06	-4.30E-07	-8.55E-07	-3.03E-06	-5.58E-08	-4.30E-08	-8.00E-08	-2.38E-06	-2.58E-06	-1.18E-06	-8.48E-06	-1.91E-06	-2.35E-07	-1.51E-06	-9.95E-08	-1.80E-07	-1.84E-07
-1.98E-06	-7.98E-07	-4.63E-06	-5.43E-06	-3.10E-07	-8.90E-07	-3.03E-06	-4.60E-08	-1.39E-08	-3.38E-08	-2.74E-06	-3.28E-06	-6.18E-06	-8.48E-06	-1.93E-06	-1.33E-07	-1.51E-06	-8.61E-08	-7.83E-08	-9.09E-08
-4.98E-07	-4.00E-07	-3.25E-06	-1.02E-06	-1.72E-07	-1.48E-07	-4.65E-07	-5.95E-08	-2.28E-08	-1.28E-08	-3.91E-07	-7.44E-07	-4.76E-06	-3.84E-07	-2.44E-08	-3.51E-07	-1.60E-06	-1.28E-08	-3.99E-08	-6.15E-08
-1.44E-06	-4.48E-07	-1.25E-06	-4.35E-06	-4.98E-07	-1.59E-06	-3.03E-06	-2.32E-08	-6.18E-08	-3.15E-08	-2.40E-06	-2.60E-06	-1.26E-06	-8.84E-06	-1.91E-06	-1.25E-07	-1.51E-06	-7.73E-08	-1.09E-07	-1.46E-07
-1.33E-06	-7.20E-07	-3.25E-06	-5.38E-06	-3.35E-07	-1.86E-06	-3.03E-06	-4.33E-08	-3.88E-08	-3.75E-09	-3.01E-06	-3.19E-06	-4.38E-06	-8.46E-06	-1.94E-06	-8.39E-07	-1.51E-06	-3.61E-08	-6.89E-08	-7.96E-08
-1.62E-07	-2.28E-07	-2.09E-06	-1.02E-06	-8.18E-08	-3.20E-07	-3.80E-06	-2.22E-08	-9.23E-09	-4.63E-08	-5.18E-07	-5.96E-07	-3.28E-06	-3.84E-07	-7.09E-08	-8.26E-08	-2.68E-07	-7.61E-08	-8.36E-08	-9.28E-08
-1.13E-06	-5.38E-07	-8.95E-07	-4.28E-06	-5.05E-07	-2.00E-06	-3.03E-06	-1.19E-07	-3.05E-09	-6.53E-08	-2.54E-06	-2.63E-06	-7.96E-07	-8.84E-06	-1.90E-06	-3.23E-07	-1.51E-06	-1.85E-07	-1.48E-07	-1.78E-07
-1.78E-06	-8.40E-07	-1.69E-06	-5.30E-06	-4.40E-07	-1.54E-06	-3.03E-06	-8.00E-08	-6.18E-09	-3.38E-08	-2.91E-06	-3.33E-06	-2.31E-06	-8.46E-06	-1.94E-06	-2.15E-07	-1.51E-06	-1.33E-07	-6.43E-08	-9.09E-08
-4.93E-07	-2.16E-07	-9.43E-07	-8.50E-08	-1.28E-07	-6.25E-07	-8.63E-07	-6.80E-09	-1.70E-08	-4.63E-08	-4.38E-07	-5.80E-07	-1.50E-06	-4.25E-08	-5.16E-08	-4.53E-08	-2.03E-06	-3.59E-08	-7.09E-08	-9.26E-08
-1.20E-06	-6.75E-07	-4.75E-07	-5.20E-06	-6.03E-07	-2.60E-06	-3.03E-06	-9.75E-09	-1.40E-08	-6.48E-08	-2.53E-06	-2.75E-06	-2.45E-07	-8.44E-06	-1.88E-06	-5.79E-07	-1.51E-06	-8.14E-08	-1.26E-07	-1.78E-07
-1.67E-06	-9.45E-07	-6.13E-07	-5.20E-06	-4.63E-07	-2.11E-06	-3.03E-06	-1.62E-08	-6.43E-08	-2.30E-08	-2.96E-06	-3.43E-06	-8.36E-07	-8.44E-06	-1.91E-06	-7.24E-07	-1.51E-06	-2.34E-08	-9.31E-09	-1.06E-07
-5.85E-07	-3.18E-07	-6.65E-08	-4.85E-06	-2.00E-07	-1.92E-07	-2.16E-06	-7.73E-08	-5.03E-08	-3.80E-08	-3.63E-07	-7.79E-07	-3.78E-07	-1.83E-06	-2.44E-08	-4.30E-07	-5.73E-07	-1.06E-07	-1.16E-07	-5.19E-08
-9.78E-07	-6.50E-07	-4.73E-07	-7.30E-08	-7.80E-07	-2.14E-06	-3.03E-06	-2.45E-08	-3.15E-09	-9.63E-08	-2.68E-06	-2.65E-06	-1.79E-07	-1.03E-05	-1.86E-06	-1.58E-07	-1.51E-06	-1.25E-07	-1.49E-07	-1.91E-07
-1.47E-06	-5.28E-07	-2.21E-07	-4.93E-06	-5.35E-07	-1.74E-06	-3.03E-06	-1.28E-08	-1.39E-08	-3.90E-08	-3.11E-06	-2.85E-06	-2.31E-07	-8.45E-06	-1.90E-06	-2.41E-07	-1.51E-06	-6.36E-08	-7.83E-08	-1.13E-07
-5.03E-07	-1.03E-07	-9.38E-08	-7.78E-06	-3.05E-07	-1.36E-06	-2.83E-06	-6.18E-08	-3.28E-08	-5.73E-08	-4.88E-07	-2.59E-07	-3.15E-07	-2.93E-06	-2.41E-08	-6.43E-07	-7.04E-07	-6.16E-08	-4.48E-08	-7.83E-08
-8.93E-07	-6.13E-07	-4.30E-07	-3.33E-06	-9.75E-07	-2.55E-06	-3.03E-06	-1.31E-07	-1.76E-09	-9.13E-08	-2.68E-06	-2.53E-06	-1.14E-07	-1.15E-05	-1.93E-06	-2.38E-07	-1.51E-06	-1.56E-07	-9.96E-08	-1.69E-07
-1.57E-06	-4.50E-07	-4.68E-07	-4.45E-06	-7.78E-07	-1.72E-06	-3.03E-06	-8.30E-08	-3.10E-08	-6.83E-08	-3.08E-06	-2.66E-06	-3.30E-07	-8.59E-06	-1.99E-06	-3.79E-07	-1.51E-06	-9.04E-08	-5.49E-08	-1.23E-07
-9.45E-07	-1.90E-07	-2.11E-07	-9.90E-06	-3.20E-07	-7.03E-07	-2.44E-06	-6.28E-08	-2.49E-08	-1.07E-08	-3.15E-07	-1.00E-07	-6.34E-07	-3.74E-06	-5.71E-08	-3.19E-07	-1.11E-06	-5.30E-09	-5.79E-08	-1.49E-08
-5.48E-07	-6.85E-07	-1.24E-07	-6.03E-06	-1.20E-06	-1.20E-06	-3.03E-06	-1.70E-08	-1.87E-08	-7.78E-08	-2.76E-06	-2.56E-06	-6.93E-07	-1.24E-05	-1.91E-06	-1.53E-06	-1.51E-06	-1.38E-07	-1.22E-07	-1.65E-07
-1.36E-06	-4.40E-07	-1.85E-09	-3.88E-06	-8.23E-07	-9.43E-08	-3.03E-06	-6.58E-10	-3.45E-08	-5.43E-08	-3.09E-06	-2.61E-06	-2.45E-07	-8.68E-06	-1.93E-06	-2.08E-06	-1.51E-06	-9.26E-08	-9.59E-08	-1.19E-07
-7.15E-07	-2.16E-07	-1.27E-07	-1.16E-05	-6.48E-07	-7.70E-07	-1.53E-06	-8.50E-08	-1.59E-08	-4.25E-08	-4.11E-07	-8.78E-08	-3.86E-07	-4.38E-06	-1.06E-07	-2.39E-07	-4.76E-06	-7.06E-08	-2.63E-08	-7.26E-08
-5.73E-07	-6.33E-07	-2.63E-07	-8.60E-06	-1.52E-06	-3.98E-06	-3.03E-06	-7.88E-08	-7.78E-08	-7.65E-08	-2.65E-06	-2.39E-06	-9.50E-07	-1.51E-06	-1.88E-06	-9.08E-06	-1.51E-06	-1.08E-07	-1.79E-07	-1.64E-07
-1.26E-06	-5.40E-07	-4.58E-07	-3.00E-06	-8.53E-07	-4.85E-06	-3.03E-06	-8.25E-08	-7.73E-08	-4.90E-08	-3.11E-06	-2.63E-06	-7.58E-07	-8.83E-06	-1.76E-06	-8.88E-06	-1.51E-06	-9.00E-08	-1.30E-07	-9.66E-08
-7.05E-07	-8.60E-08	-5.38E-07	-1.29E-05	-6.68E-07	-5.10E-07	-6.40E-07	-1.94E-08	-6.05E-10	-3.83E-08	-4.94E-07	-3.14E-07	-2.75E-07	-4.85E-06	-2.00E-08	-5.99E-07	-2.79E-06	-2.65E-08	-4.88E-08	-5.24E-08
-5.15E-07	-6.60E-07	-3.28E-07	-1.08E-05	-1.57E-06	-3.40E-06	-3.03E-06	-1.22E-07	-3.58E-08	-1.02E-07	-2.61E-06	-2.33E-06	-4.88E-07	-1.51E-06	-1.63E-06	-7.73E-06	-1.51E-06	-1.44E-07	-1.45E-07	-1.55E-07
-1.28E-06	-4.80E-07	-2.50E-07	-2.08E-06	-9.58E-07	-3.85E-06	-3.03E-06	-3.70E-08	-5.63E-09	-4.90E-08	-3.00E-06	-2.54E-06	-1.85E-07	-8.99E-06	-1.70E-06	-7.04E-06	-1.51E-06	-7.34E-08	-6.50E-08	-9.66E-08
-8.63E-07	-8.08E-08	-3.63E-07	-1.16E-05	-7.55E-07	-2.93E-09	-3.75E-06	-1.61E-08	-9.80E-08	-1.49E-08	-3.54E-07	-3.24E-07	-8.06E-07	-2.03E-06	-1.16E-07	-1.16E-06	-7.81E-06	-4.48E-08	-8.59E-08	-5.61E-09
-3.70E-07	-6.23E-07	-2.33E-07	-1.09E-05	-1.62E-06	-3.50E-06	-3.03E-06	-3.83E-10	-1.24E-07	-7.90E-08	-2.61E-06	-2.18E-06	-6.70E-07	-1.11E-05	-1.29E-06	-8.06E-06	-1.51E-06	-6.80E-08	-1.46E-07	-1.08E-07
-1.24E-06	-5.23E-07	-5.85E-07	-7.40E-07	-8.35E-07	-3.38E-06	-3.03E-06	-3.10E-09	-4.30E-08	-8.33E-08	-2.91E-06	-2.49E-06	-1.24E-07	-9.05E-06	-1.40E-06	-6.98E-06	-1.51E-06	-5.01E-08	-8.28E-08	-1.29E-07
-7.98E-07	-8.48E-08	-1.97E-07	-9.40E-06	-7.58E-07	-1.99E-07	-1.28E-06	-4.25E-08	-1.65E-08	-3.40E-08	-4.41E-07	-3.73E-07	-2.11E-07	-1.73E-06	-2.64E-07	-1.18E-06	-5.11E-06	-3.53E-08	-2.25E-08	-3.18E-08
-4.08E-07	-6.53E-07	-2.00E-06	-1.11E-05	-1.54E-06	-3.13E-06	-3.03E-06	-9.18E-08	-5.93E-08	-9.73E-08	-2.43E-06	-2.10E-06	-3.11E-08	-7.71E-06	-9.44E-07	-7.55E-06	-1.51E-06	-1.03E-07	-1.05E-07	-1.33E-07
-8.08E-07	-6.88E-07	-2.06E-06	-1.68E-06	-8.10E-07	-2.93E-06	-3.03E-06	-4.30E-08	-5.93E-08	-6.33E-08	-3.03E-06	-2.61E-06	-5.95E-07	-9.44E-06	-1.20E-06	-6.31E-06	-1.51E-06	-3.59E-08	-1.05E-07	-1.01E-07
-3.80E-07	-4.63E-08	-2.58E-07	-8.28E-06	-6.13E-07	-5.55E-07	-5.85E-07	-6.25E-08	-7.83E-09	-3.40E-08	-6.40E-07	-5.69E-07	-6.34E-07	-3.84E-06	-5.65E-07	-1.50E-06	-3.74E-06	-6.24E-08	-1.34E-08	-3.18E-08
-2.88E-07	-8.88E-07	-2.78E-06	-1.64E-05	-1.29E-06	-3.75E-06	-3.03E-06	-1.71E-07	-2.58E-08	-7.75E-08	-2.38E-06	-2.06E-06	-1.76E-07	-7.30E-06	-3.41E-07	-7.93E-06	-1.51E-06	-1.65E-07	-5.94E-08	-1.06E-07
-1.09E-06	-8.85E-07	-2.38E-06	-8.15E-06	-6.95E-07	-3.15E-06	-3.03E-06	-1.25E-07	-4.23E-08	-4.35E-08	-2.88E-06	-2.58E-06	-1.50E-07	-1.11E-05	-9.35E-07	-6.34E-06	-1.51E-06	-1.49E-07	-8.19E-08	-7.41E-08
-7.48E-07	-2.65E-07	-3.85E-07	-7.70E-06	-5.05E-07	-4.40E-07	-2.85E-08	-1.95E-08	-3.25E-08	-2.98E-08	-6.03E-07	-3.49E-07	-2.06E-07	-4.98E-06	-8.53E-07	-1.49E-06	-3.06E-06	-2.66E-08	-4.45E-08	-1.13E-08
-1.80E-07	-1.29E-06	-3.03E-06	-1.51E-05	-1.08E-06	-2.98E-06	-3.03E-06	-6.98E-08	-1.16E-07	-7.33E-08	-2.30E-06	-2.24E-06	-1.51E-07	-5.09E-06	-1.05E-07	-6.64E-06	-1.51E-06	-9.55E-08	-1.59E-07	-8.54E-08
-9.05E-07	-1.10E-06	-2.80E-06	-7.35E-06	-5.10E-07	-2.48E-06	-3.03E-06	-6.65E-08	-4.30E-08	-3.90E-08	-2.86E-06	-2.65E-06	-6.66E-07	-1.01E-05	-6.84E-07	-4.93E-06	-1.51E-06	-1.14E-07	-8.28E-08	-5.34E-08
-8.70E-07	-2.21E-07	-1.13E-06	-7.48E-06	-4.68E-07	-5.70E-07	-4.28E-07	-3.98E-08	-4.08E-08	-1.50E-08	-5.30E-07	-4.93E-07	-9.68E-08	-5.43E-06	-9.23E-07	-1.68E-06	-3.15E-06	-1.40E-08	-3.16E-08	-5.64E-09
-1.37E-07	-1.47E-06	-2.70E-06	-1.40E-05	-8.23E-07	-2.33E-06	-3.03E-06	-3.98E-08	-4.98E-08	-7.38E-08	-2.35E-06	-2.19E-06	-6.23E-07	-3.41E-06	-4.64E-07	-5.88E-06	-1.51E-06	-5.44E-08	-6.80E-08	-8.61E-08
-7.48E-07	-1.19E-06	-1.56E-06	-6.48E-06	-4.15E-07	-1.74E-06	-3.03E-06	-1.31E-08	-7.55E-09	-5.88E-08	-2.85E-06	-2.59E-06	-7.20E-07	-8.84E-06	-5.23E-07	-4.34E-06	-1.51E-06	-6.38E-08	-1.38E-08	-8.05E-08
-1.08E-06	-3.28E-07	-1.49E-06	-7.20E-06	-3.30E-07	-3.70E-07	-1.44E-07	-4.25E-08	-9.80E-08	-1.50E-08	-4.55E-07	-3.90E-07	-4.75E-07	-6.03E-06	-1.18E-06	-1.39E-06	-2.00E-06	-3.53E-08	-8.59E-08	-5.64E-09
-5.85E-07	-1.62E-06	-3.05E-06	-1.25E-05	-6.98E-07	-2.98E-06	-3.03E-06	-5.55E-08	-9.05E-08	-8.50E-08	-2.46E-06	-2.19E-06	-2.45E-07	-1.17E-06	-7.83E-07	-7.08E-06	-1.51E-06	-9.90E-08	-9.96E-08	-4.25E-08
-4.80E-07	-1.30E-06	-1.90E-06	-5.25E-06	-2.50E-07	-2.78E-06	-3.03E-06	-3.00E-08	-9.03E-09	-4.30E-09	-2.94E-06	-2.61E-06	-2.08E-07	-7.19E-06	-3.28E-07	-5.88E-06	-1.51E-06	-4.09E-08	-3.64E-08	-2.08E-08
-1.28E-06	-6.10E-07	-1.06E-06	-6.95E-06	-4.10E-07	-4.48E-07	-1.74E-06	-5.28E-08	-2.43E-08	-4.30E-09	-4.63E-07	-3.38E-07	-5.25E-07	-6.68E-06	-1.24E-06	-1.12E-06	-3.69E-06	-4.91E-08	-9.14E-09	-2.08E-08
-1.08E-06	-2.01E-06	-2.39E-07	-6.95E-06	-4.93E-07	-2.09E-06	-3.03E-06	-9.90E-08	-7.85E-09	-8.50E-08	-2.51E-06	-2.19E-06	-5.11E-06	-6.68E-06	-1.11E-06	-5.18E-06	-1.51E-06	-6.65E-08	-1.35E-08	-4.25E-08
-1.67E-07	-1.52E-06	-2.02E-06	-8.50E-08	-1.41E-07	-1.55E-06	-3.03E-06	-1.97E-08	-7.85E-09	-4.30E-09	-2.95E-06	-2.66E-06	-5.49E-06	-4.25E-08	-1.33E-07	-4.03E-06	-1.51E-06	-2.70E-08	-1.35E-08	-2.08E-08
-1.59E-06	-6.63E-07	-1.10E-06	-6.90E-06	-3.05E-07	-5.00E-07	-1.27E-06	-9.78E-09	-1.66E-08	-4.30E-09	-3.83E-07	-3.65E-07	-1.81E-07	-6.84E-06	-1.34E-06	-1.21E-06	-2.94E-06	-1.34E-08	-2.26E-08	-2.08E-08
-1.53E-06	-2.14E-06	-2.53E-07	-6.90E-06	-3.63E-07	-2.68E-06	-3.03E-06	-1.31E-08	-3.35E-08	-1.50E-08	-2.56E-06	-2.19E-06	-5.23E-06	-6.84E-06	-1.34E-06	-6.29E-06	-1.51E-06	-6.38E-08	-4.59E-08	-5.64E-09
-5.10E-08	-1.46E-06	-7.20E-07	-8.50E-08	-9.63E-08	-2.28E-06	-3.03E-06	-1.64E-08	-2.60E-08	-1.49E-08	-3.08E-06	-2.49E-06	-5.00E-06	-4.25E-08	-3.63E-08	-5.11E-06	-1.51E-06	-2.35E-08	-5.95E-08	-5.61E-09
-1.48E-06	-7.50E-07	-8.98E-07	-6.88E-06	-2.73E-07	-4.98E-07	-1.39E-06	-8.93E-08	-2.43E-08	-2.55E-08	-5.15E-07	-3.39E-07	-4.71E-07	-6.94E-06	-1.39E-06	-1.14E-06	-3.66E-06	-5.31E-08	-9.14E-09	-9.68E-09
-1.66E-06	-2.20E-06	-9.98E-07	-6.88E-06	-3.30E-07	-1.90E-06	-3.03E-06	-7.63E-08	-8.50E-08	-4.40E-09	-2.58E-06	-2.04E-06	-5.91E-06	-6.94E-06	-1.39E-06	-4.79E-06	-1.51E-06	-5.81E-08	-4.25E-08	-2.09E-08
-9.95E-08	-1.36E-06	-1.98E-06	-8.50E-08	-2.58E-09	-1.01E-06	-3.03E-06	-3.30E-08	-2.43E-08	-4.30E-09	-2.95E-06	-2.29E-06	-5.63E-06	-4.25E-08	-6.26E-08	-3.31E-06	-1.51E-06	-2.24E-08	-9.14E-09	-2.08E-08
-1.78E-06	-8.38E-07	-6.35E-07	-6.83E-06	-2.08E-07	-6.38E-07	-1.15E-06	-5.28E-08	-4.88E-08	-2.37E-08	-2.86E-07	-2.68E-07	-6.64E-07	-7.05E-06	-1.46E-06	-1.30E-06	-2.78E-06	-4.94E-08	-1.84E-08	-4.73E-08
-1.97E-06	-2.19E-06	-1.61E-06	-6.83E-06	-2.15E-07	-3.48E-06	-3.03E-06	-6.83E-09	-2.45E-08	-4.48E-09	-2.66E-06	-1.93E-06	-6.39E-06	-7.05E-06	-1.49E-06	-7.00E-06	-1.51E-06	-3.69E-08	-9.21E-09	-2.10E-08
-1.89E-07	-1.37E-06	-2.50E-06	-8.50E-08	-6.85E-09	-2.85E-06	-3.03E-06	-2.34E-08	-8.50E-08	-1.93E-08	-2.95E-06	-2.23E-06	-5.90E-06	-4.25E-08	-1.78E-08	-5.78E-06	-1.51E-06	-8.81E-09	-4.25E-08	-2.64E-08
-1.81E-06	-7.98E-07	-9.70E-07	-6.78E-06	-2.08E-07	-6.48E-07	-7.43E-07	-6.70E-09	-8.85E-09	-8.70E-09	-2.93E-07	-3.80E-07	-4.21E-07	-7.19E-06	-1.46E-06	-1.24E-06	-2.86E-06	-3.21E-08	-3.64E-08	-4.16E-08
-2.09E-06	-2.14E-06	-8.13E-07	-6.78E-06	-1.28E-07	-2.40E-06	-3.03E-06	-6.30E-08	-2.45E-08	-1.50E-08	-2.69E-06	-1.80E-06	-6.05E-06	-7.19E-06	-1.56E-06	-5.21E-06	-1.51E-06	-6.34E-08	-9.21E-09	-5.66E-09
-4.25E-07	-1.29E-06	-1.30E-06	-8.50E-08	-4.60E-08	-2.15E-06	-3.03E-06	-7.30E-08	-7.55E-09	-4.48E-09	-3.15E-06	-2.09E-06	-5.14E-06	-4.25E-08	-8.09E-08	-4.43E-06	-1.51E-06	-7.69E-08	-1.38E-08	-2.10E-08
-1.73E-06	-7.73E-07	-2.60E-07	-6.78E-06	-9.13E-08	-2.93E-07	-9.58E-07	-9.83E-09	-2.43E-08	-2.41E-08	-4.53E-07	-4.08E-07	-1.03E-06	-7.19E-06	-1.63E-06	-8.84E-07	-3.15E-06	-1.34E-08	-9.14E-09	-4.78E-08
-2.10E-06	-2.07E-06	-1.63E-06	-6.78E-06	-2.34E-07	-3.85E-06	-3.03E-06	-2.32E-08	-1.66E-08	-3.90E-08	-2.64E-06	-1.68E-06	-6.40E-06	-7.19E-06	-1.51E-06	-7.23E-06	-1.51E-06	-7.79E-08	-2.26E-08	-5.34E-08
-2.53E-07	-1.22E-06	-1.86E-06	-8.50E-08	-1.15E-08	-3.55E-06	-3.03E-06	-3.65E-08	-1.65E-08	-4.30E-09	-2.96E-06	-1.99E-06	-5.26E-06	-4.25E-08	-1.64E-08	-6.34E-06	-1.51E-06	-7.33E-08	-2.25E-08	-2.08E-08
-2.00E-06	-7.93E-07	-2.93E-07	-6.73E-06	-1.75E-07	-9.15E-08	-8.25E-07	-3.60E-09	-1.65E-08	-8.70E-09	-2.53E-07	-4.24E-07	-1.20E-06	-7.29E-06	-1.55E-06	-6.91E-07	-2.83E-06	-1.83E-08	-2.25E-08	-4.16E-08
-2.41E-06	-2.11E-06	-1.29E-06	-6.73E-06	-1.57E-07	-2.63E-06	-3.03E-06	-7.95E-08	-2.45E-08	-4.40E-09	-2.74E-06	-1.55E-06	-6.36E-06	-7.29E-06	-1.56E-06	-5.63E-06	-1.51E-06	-3.99E-08	-9.21E-09	-2.09E-08
-4.08E-07	-1.46E-06	-1.95E-06	-8.50E-08	-5.43E-08	-2.47E-06	-3.03E-06	-5.28E-08	-8.50E-08	-4.30E-09	-2.95E-06	-2.15E-06	-5.54E-06	-4.25E-08	-1.01E-07	-4.85E-06	-1.51E-06	-4.94E-08	-4.25E-08	-2.08E-08
-2.23E-06	-7.08E-07	-6.03E-07	-6.65E-06	-1.99E-07	-1.14E-07	-6.10E-07	-9.88E-09	-3.33E-08	-1.07E-08	-1.84E-07	-6.43E-07	-7.49E-07	-7.46E-06	-1.53E-06	-7.56E-07	-2.01E-06	-1.35E-08	-4.55E-08	-1.50E-08
-2.78E-06	-2.03E-06	-8.73E-07	-6.65E-06	-1.03E-07	-4.68E-06	-3.03E-06	-4.30E-08	-2.45E-08	-3.00E-08	-2.66E-06	-1.22E-06	-6.11E-06	-7.46E-06	-1.69E-06	-8.24E-06	-1.51E-06	-3.59E-08	-9.21E-09	-1.13E-08
-6.90E-07	-1.25E-06	-1.24E-06	-8.50E-08	-1.69E-08	-4.65E-06	-3.03E-06	-5.90E-08	-9.03E-09	-1.49E-08	-3.00E-06	-1.80E-06	-5.28E-06	-4.25E-08	-3.54E-08	-7.51E-06	-1.51E-06	-8.09E-08	-3.64E-08	-5.61E-09
-2.13E-06	-7.73E-07	-8.90E-08	-6.53E-06	-1.03E-07	-3.25E-07	-8.40E-07	-7.08E-09	-3.20E-08	-5.83E-09	-3.94E-07	-6.46E-07	-1.49E-06	-7.59E-06	-1.65E-06	-1.03E-06	-2.78E-06	-3.61E-08	-4.33E-09	-3.65E-08
-2.98E-06	-1.89E-06	-2.08E-06	-6.53E-06	-9.23E-08	-3.63E-06	-3.03E-06	-9.88E-09	-7.85E-09	-2.40E-08	-2.60E-06	-9.83E-07	-7.05E-06	-7.59E-06	-1.70E-06	-6.64E-06	-1.51E-06	-1.35E-08	-1.35E-08	-4.78E-08
-6.53E-07	-1.06E-06	-2.14E-06	-8.50E-08	-5.18E-08	-3.20E-06	-3.03E-06	-8.50E-08	-2.43E-08	-4.30E-09	-2.80E-06	-1.51E-06	-5.75E-06	-4.25E-08	-1.02E-07	-5.51E-06	-1.51E-06	-4.25E-08	-9.14E-09	-2.08E-08
-2.42E-06	-7.93E-07	-3.85E-07	-6.53E-06	-5.60E-08	-1.65E-07	-1.89E-06	-3.60E-09	-4.00E-08	-2.83E-08	-2.59E-07	-6.35E-07	-1.79E-06	-7.69E-06	-1.75E-06	-8.34E-07	-2.93E-06	-1.83E-08	-1.79E-08	-6.85E-08
-3.18E-06	-1.95E-06	-2.53E-06	-6.53E-06	-6.00E-08	-2.22E-06	-3.03E-06	-1.60E-08	-8.68E-09	-2.40E-08	-2.45E-06	-8.61E-07	-7.55E-06	-7.69E-06	-1.79E-06	-4.79E-06	-1.51E-06	-4.51E-08	-3.63E-08	-4.78E-08
-1.15E-06	-1.20E-06	-2.19E-06	-8.50E-08	-2.98E-08	-2.11E-06	-3.03E-06	-2.95E-08	-4.88E-08	-4.30E-09	-2.79E-06	-1.58E-06	-5.78E-06	-4.25E-08	-7.23E-08	-4.04E-06	-1.51E-06	-4.03E-08	-1.84E-08	-2.08E-08
-2.08E-06	-6.10E-07	-4.48E-07	-6.45E-06	-1.24E-07	-4.10E-07	-2.10E-06	-3.33E-08	-1.54E-08	-8.70E-09	-4.99E-07	-1.01E-06	-1.81E-06	-7.85E-06	-1.71E-06	-8.28E-07	-1.24E-06	-2.24E-08	-2.73E-08	-4.16E-08
-3.38E-06	-1.66E-06	-2.50E-06	-6.45E-06	-1.26E-07	-6.55E-06	-2.22E-06	-4.03E-08	-7.73E-09	-4.40E-09	-2.16E-06	-2.89E-07	-7.54E-06	-7.85E-06	-1.78E-06	-1.03E-05	-3.64E-06	-1.39E-08	-1.36E-08	-2.09E-08
-9.65E-07	-1.08E-06	-1.47E-06	-8.50E-08	-4.33E-08	-6.25E-06	-7.75E-07	-1.69E-08	-3.30E-08	-1.50E-08	-2.59E-06	-1.25E-06	-5.04E-06	-4.25E-08	-4.29E-09	-9.51E-06	-1.48E-06	-2.26E-08	-4.51E-08	-5.64E-09
-2.44E-06	-4.20E-07	-1.10E-06	-6.45E-06	-3.03E-08	-1.76E-07	-1.68E-06	-2.34E-08	-8.58E-09	-2.58E-08	-5.10E-07	-1.22E-06	-2.69E-06	-7.90E-06	-1.81E-06	-5.69E-07	-1.66E-06	-8.81E-09	-3.60E-08	-9.60E-09
-3.50E-06	-1.53E-06	-2.43E-06	-6.45E-06	-2.21E-08	-3.15E-06	-1.51E-06	-8.50E-08	-7.85E-09	-4.50E-08	-2.04E-06	-5.94E-08	-7.66E-06	-7.90E-06	-1.93E-06	-5.61E-06	-3.38E-06	-4.25E-08	-1.35E-08	-1.70E-08
-1.06E-06	-1.17E-06	-1.84E-06	-8.50E-08	-7.30E-08	-3.08E-06	-5.80E-07	-9.88E-09	-1.66E-08	-4.55E-09	-2.54E-06	-1.28E-06	-5.58E-06	-4.25E-08	-1.31E-07	-5.09E-06	-3.03E-06	-1.35E-08	-2.26E-08	-2.10E-08
-4.82E-06	-7.00E-07	-5.85E-07	-1.29E-05	-6.20E-08	-6.30E-07	-8.50E-06	-1.13E-07	-4.89E-08	-1.12E-07	-1.46E-06	-2.95E-06	-3.28E-06	-1.61E-05	-3.68E-06	-1.15E-06	-4.55E-06	-6.23E-08	-1.84E-08	-3.48E-09
-6.65E-06	-2.65E-06	-4.82E-06	-1.29E-05	-1.40E-08	-9.00E-06	-1.15E-05	-1.06E-07	-1.57E-08	-5.15E-08	-3.20E-06	-9.05E-07	-1.46E-05	-1.61E-05	-3.88E-06	-1.31E-05	-1.13E-05	-9.85E-08	-2.70E-08	-1.90E-08
-2.68E-06	-1.79E-06	-3.74E-06	-1.70E-07	-6.80E-09	-8.60E-06	-2.11E-06	-3.90E-08	-3.29E-08	-5.95E-08	-4.90E-06	-1.90E-06	-1.09E-05	-8.50E-08	-8.10E-08	-1.26E-05	-5.50E-06	-5.33E-08	-4.50E-08	-2.25E-08
-3.87E-06	-7.20E-07	-1.70E-06	-1.28E-05	-1.26E-08	-4.68E-07	-5.45E-06	-1.25E-07	-1.72E-08	-8.10E-08	-1.97E-06	-3.00E-06	-4.45E-06	-1.62E-05	-3.78E-06	-7.23E-07	-4.03E-06	-1.25E-07	-7.20E-08	-7.98E-09
-7.05E-06	-2.37E-06	-5.15E-06	-1.28E-05	-1.57E-07	-5.80E-06	-7.60E-06	-3.23E-08	-4.89E-08	-2.14E-08	-2.98E-06	-1.42E-06	-1.52E-05	-1.62E-05	-3.68E-06	-8.43E-06	-9.53E-06	-8.98E-08	-1.84E-08	-3.05E-08
-2.33E-06	-1.73E-06	-3.50E-06	-1.70E-07	-1.28E-07	-5.05E-06	-1.22E-06	-3.90E-08	-3.32E-08	-5.95E-08	-4.58E-06	-1.60E-06	-1.06E-05	-8.50E-08	-4.83E-08	-7.18E-06	-1.46E-06	-5.33E-08	-4.53E-08	-2.25E-08
-4.72E-06	-5.40E-07	-1.37E-06	-1.29E-05	-8.00E-08	-7.70E-07	-9.10E-06	-5.30E-08	-3.16E-08	-1.12E-07	-1.72E-06	-3.23E-06	-4.28E-06	-1.62E-05	-3.75E-06	-1.25E-06	-8.48E-06	-1.90E-08	-5.40E-08	-3.48E-09
-7.25E-06	-2.36E-06	-5.65E-06	-1.29E-05	-2.49E-08	-4.84E-06	-6.05E-06	-3.36E-08	-3.16E-08	-8.15E-08	-2.73E-06	-1.68E-06	-1.52E-05	-1.62E-05	-3.98E-06	-7.33E-06	-9.23E-06	-4.58E-08	-5.40E-08	-7.75E-09
-2.59E-06	-1.73E-06	-4.53E-06	-1.70E-07	-2.00E-07	-3.50E-06	-1.93E-06	-1.00E-07	-1.30E-07	-5.05E-08	-4.48E-06	-1.39E-06	-1.10E-05	-8.50E-08	-3.63E-07	-5.40E-06	-5.90E-06	-1.13E-09	-8.18E-08	-1.92E-08
-4.58E-06	-5.35E-07	-1.03E-06	-1.27E-05	-7.50E-08	-1.92E-06	-1.28E-05	-6.70E-08	-1.95E-07	-1.32E-07	-2.14E-06	-3.25E-06	-3.95E-06	-1.64E-05	-3.65E-06	-2.22E-06	-7.13E-06	-4.48E-08	-7.35E-08	-2.70E-08
-6.65E-06	-1.77E-06	-4.77E-06	-1.27E-05	-2.49E-08	-5.20E-06	-1.97E-05	-2.20E-07	-1.47E-07	-8.15E-08	-1.77E-06	-2.46E-06	-1.47E-05	-1.64E-05	-3.85E-06	-7.23E-06	-1.49E-05	-1.61E-07	-5.53E-08	-7.75E-09
-2.19E-06	-1.15E-06	-3.34E-06	-1.70E-07	-6.00E-08	-3.33E-06	-5.20E-06	-1.92E-07	-6.30E-08	-5.95E-08	-3.98E-06	-7.65E-07	-1.07E-05	-8.50E-08	-1.45E-07	-5.13E-06	-4.78E-06	-1.70E-07	-9.20E-09	-2.24E-08
-4.30E-06	-5.45E-07	-1.67E-06	-1.27E-05	-5.55E-08	-2.13E-06	-6.20E-06	-1.52E-07	-2.59E-07	-1.41E-07	-2.68E-06	-3.45E-06	-4.05E-06	-1.64E-05	-3.78E-06	-2.43E-06	-4.73E-06	-1.16E-07	-6.48E-08	-1.47E-08
-6.85E-06	-1.51E-06	-3.77E-06	-1.27E-05	-1.92E-08	-5.25E-06	-1.04E-05	-1.98E-08	-9.90E-08	-8.15E-08	-1.21E-06	-3.03E-06	-1.43E-05	-1.64E-05	-3.83E-06	-7.18E-06	-9.08E-06	-2.70E-08	-3.73E-08	-7.75E-09
-2.49E-06	-1.13E-06	-2.17E-06	-1.70E-07	-7.70E-08	-3.12E-06	-3.13E-06	-9.30E-08	-1.60E-07	-5.95E-08	-3.78E-06	-6.00E-07	-1.01E-05	-8.50E-08	-1.17E-08	-4.75E-06	-5.35E-06	-3.50E-08	-2.75E-08	-2.24E-08
-4.36E-06	-3.85E-07	-1.43E-06	-1.26E-05	-1.87E-07	-1.85E-06	-5.00E-06	-1.97E-08	-2.42E-07	-1.41E-07	-2.75E-06	-3.73E-06	-3.75E-06	-1.65E-05	-3.90E-06	-2.16E-06	-1.89E-06	-2.68E-08	-8.23E-09	-1.47E-08
-6.70E-06	-1.44E-06	-4.83E-06	-1.26E-05	-3.26E-07	-3.86E-06	-5.20E-06	-1.40E-07	-2.13E-07	-1.51E-07	-6.18E-07	-3.28E-06	-1.44E-05	-1.65E-05	-4.13E-06	-5.48E-06	-6.13E-06	-5.25E-08	-4.68E-08	-5.68E-08
-2.57E-06	-1.08E-06	-3.78E-06	-1.70E-07	-1.40E-07	-1.82E-06	-4.21E-06	-4.61E-08	-2.94E-08	-2.03E-08	-3.58E-06	-4.05E-07	-1.13E-05	-8.50E-08	-2.18E-07	-3.25E-06	-5.75E-06	-1.74E-08	-5.50E-08	-3.10E-08
-4.12E-06	-3.03E-07	-1.10E-06	-1.26E-05	-1.87E-07	-2.08E-06	-9.55E-06	-7.35E-08	-3.09E-07	-1.71E-07	-3.00E-06	-3.70E-06	-3.18E-06	-1.65E-05	-3.90E-06	-2.16E-06	-5.03E-06	-8.25E-09	-8.38E-08	-2.58E-08
-6.05E-06	-1.08E-06	-4.28E-06	-1.26E-05	-2.06E-07	-4.85E-06	-1.38E-05	-7.95E-08	-2.13E-07	-8.15E-08	-2.65E-07	-3.68E-06	-1.43E-05	-1.65E-05	-3.98E-06	-6.50E-06	-1.08E-05	-1.09E-07	-4.75E-08	-7.75E-09
-1.78E-06	-5.85E-07	-3.23E-06	-1.70E-07	-7.90E-08	-3.16E-06	-9.90E-07	-4.01E-08	-9.60E-08	-1.19E-07	-3.08E-06	-9.53E-08	-1.13E-05	-8.50E-08	-5.20E-08	-4.60E-06	-1.54E-06	-8.33E-08	-3.63E-08	-4.45E-08
-4.18E-06	-4.97E-07	-1.73E-06	-1.25E-05	-4.40E-07	-1.60E-06	-8.20E-06	-4.61E-08	-2.59E-07	-1.61E-07	-3.08E-06	-3.70E-06	-3.35E-06	-1.67E-05	-4.15E-06	-1.78E-06	-4.70E-06	-1.74E-08	-6.48E-08	-1.69E-08
-6.50E-06	-8.90E-07	-4.31E-06	-1.25E-05	-3.75E-07	-3.90E-06	-6.20E-06	-2.66E-08	-9.90E-08	-4.24E-08	-2.80E-08	-4.05E-06	-1.44E-05	-1.67E-05	-4.25E-06	-5.33E-06	-5.88E-06	-9.38E-09	-3.73E-08	-6.15E-08
-2.25E-06	-5.30E-07	-1.94E-06	-1.70E-07	-1.15E-07	-2.30E-06	-9.15E-07	-5.35E-08	-1.60E-07	-1.19E-07	-3.03E-06	-2.50E-07	-1.01E-05	-8.50E-08	-2.47E-07	-3.43E-06	-3.20E-06	-1.88E-08	-2.75E-08	-4.45E-08
-4.19E-06	-2.46E-07	-1.97E-06	-1.24E-05	-2.74E-07	-1.13E-06	-6.35E-06	-2.68E-08	-1.92E-07	-2.00E-07	-3.15E-06	-3.95E-06	-3.60E-06	-1.66E-05	-3.98E-06	-1.55E-06	-3.03E-06	-9.38E-09	-2.70E-08	-3.68E-08
-6.35E-06	-5.90E-07	-5.70E-06	-1.24E-05	-3.88E-07	-3.96E-06	-4.21E-06	-1.41E-08	-1.63E-07	-1.21E-07	-4.40E-07	-4.40E-06	-1.43E-05	-1.66E-05	-4.23E-06	-5.93E-06	-5.75E-06	-7.33E-08	-2.78E-08	-4.55E-08
-2.33E-06	-2.85E-07	-4.58E-06	-1.70E-07	-8.45E-08	-2.51E-06	-2.60E-07	-3.24E-08	-2.94E-08	-1.09E-07	-2.93E-06	-5.35E-07	-1.18E-05	-8.50E-08	-9.63E-09	-4.13E-06	-3.45E-06	-9.08E-08	-5.50E-08	-2.44E-09
-4.01E-06	-2.83E-07	-1.33E-06	-1.23E-05	-4.73E-07	-1.46E-06	-1.14E-05	-7.40E-08	-2.59E-07	-1.90E-07	-3.35E-06	-3.90E-06	-2.93E-06	-1.67E-05	-4.20E-06	-1.42E-06	-5.93E-06	-8.50E-09	-6.48E-08	-5.83E-09
-5.65E-06	-6.20E-07	-6.15E-06	-1.23E-05	-4.10E-07	-4.58E-06	-1.71E-05	-1.14E-07	-1.63E-07	-4.24E-08	-6.83E-07	-4.43E-06	-1.48E-05	-1.67E-05	-4.18E-06	-6.05E-06	-1.53E-05	-6.25E-08	-2.85E-08	-6.15E-08
-1.66E-06	-8.55E-08	-3.98E-06	-1.70E-07	-2.15E-09	-3.47E-06	-6.40E-06	-7.05E-09	-6.30E-08	-1.19E-07	-2.63E-06	-7.80E-07	-1.11E-05	-8.50E-08	-1.21E-07	-5.13E-06	-9.63E-06	-3.65E-08	-8.83E-09	-4.45E-08
-3.95E-06	-6.15E-07	-2.54E-06	-1.22E-05	-5.25E-07	-6.95E-07	-5.60E-06	-5.90E-08	-2.26E-07	-1.61E-07	-3.45E-06	-3.58E-06	-3.88E-06	-1.68E-05	-4.23E-06	-5.83E-07	-1.38E-06	-8.10E-08	-1.98E-08	-1.69E-08
-6.10E-06	-6.05E-07	-6.00E-06	-1.22E-05	-3.50E-07	-3.77E-06	-9.20E-06	-1.32E-08	-1.81E-07	-4.24E-08	-7.20E-07	-4.53E-06	-1.48E-05	-1.68E-05	-4.18E-06	-5.28E-06	-7.15E-06	-6.38E-08	-1.02E-07	-6.15E-08
-2.04E-06	-3.21E-07	-2.84E-06	-1.70E-07	-1.95E-07	-3.33E-06	-1.68E-06	-1.96E-08	-3.01E-08	-1.19E-07	-2.60E-06	-6.60E-07	-1.02E-05	-8.50E-08	-1.14E-07	-4.68E-06	-2.16E-06	-2.68E-08	-5.48E-08	-4.45E-08
-4.10E-06	-2.62E-07	-2.62E-06	-1.23E-05	-4.32E-07	-9.65E-07	-9.00E-06	-1.47E-07	-1.78E-07	-1.61E-07	-3.30E-06	-3.90E-06	-4.25E-06	-1.68E-05	-4.15E-06	-8.98E-07	-4.30E-06	-1.66E-08	-1.03E-09	-1.69E-08
-6.20E-06	-6.35E-07	-6.90E-06	-1.23E-05	-3.88E-07	-3.79E-06	-3.63E-06	-1.67E-07	-1.30E-07	-4.24E-08	-7.33E-07	-4.55E-06	-1.50E-05	-1.68E-05	-4.23E-06	-4.88E-06	-1.37E-06	-4.33E-08	-1.71E-08	-6.15E-08
-2.09E-06	-3.41E-07	-5.05E-06	-1.70E-07	-7.85E-08	-2.09E-06	-7.70E-08	-4.58E-08	-2.24E-07	-1.48E-07	-2.53E-06	-6.53E-07	-1.17E-05	-8.50E-08	-2.33E-07	-3.35E-06	-2.40E-06	-1.73E-08	-1.17E-07	-5.55E-08
-4.07E-06	-8.85E-08	-1.78E-06	-1.21E-05	-3.61E-07	-1.07E-06	-4.50E-06	-3.91E-08	-3.54E-07	-2.29E-07	-3.43E-06	-4.13E-06	-3.38E-06	-1.69E-05	-4.00E-06	-7.60E-07	-1.57E-06	-8.35E-08	-1.00E-07	-4.78E-08
-5.20E-06	-1.76E-07	-7.00E-06	-1.21E-05	-3.71E-07	-1.45E-06	-1.11E-05	-6.00E-08	-1.30E-07	-1.21E-07	-1.53E-06	-5.15E-06	-1.51E-05	-1.69E-05	-4.18E-06	-2.07E-06	-9.78E-06	-8.18E-08	-1.71E-08	-4.55E-08
-1.89E-06	-1.81E-07	-5.20E-06	-1.70E-07	-1.23E-07	-4.34E-07	-5.45E-06	-2.67E-08	-1.91E-07	-1.09E-07	-2.17E-06	-9.45E-07	-1.16E-05	-8.50E-08	-1.69E-07	-1.58E-06	-1.09E-05	-9.50E-09	-7.18E-08	-2.44E-09
-3.25E-06	-2.27E-08	-2.17E-06	-1.18E-05	-3.00E-07	-1.12E-06	-2.41E-06	-1.31E-08	-3.20E-07	-1.60E-07	-3.88E-06	-4.18E-06	-3.73E-06	-1.71E-05	-4.03E-06	-7.58E-07	-2.36E-06	-6.40E-08	-5.48E-08	-1.73E-08
-5.80E-06	-4.33E-07	-7.60E-06	-1.18E-05	-3.86E-07	-1.08E-06	-2.93E-06	-7.90E-08	-1.63E-07	-1.21E-08	-1.77E-06	-5.75E-06	-1.54E-05	-1.71E-05	-4.18E-06	-1.38E-06	-2.11E-07	-1.08E-07	-2.83E-08	-7.28E-08
-1.90E-06	-3.11E-07	-5.40E-06	-1.70E-07	-1.76E-07	-8.85E-07	-1.13E-06	-1.39E-07	-1.10E-07	-1.48E-07	-1.82E-06	-1.59E-06	-1.17E-05	-8.50E-08	-2.53E-08	-1.41E-06	-3.05E-07	-5.20E-08	-8.70E-09	-5.55E-08
-3.94E-06	-1.67E-07	-1.51E-06	-1.18E-05	-5.10E-07	-4.23E-07	-1.58E-06	-2.32E-07	-2.73E-07	-1.51E-07	-3.63E-06	-4.28E-06	-3.28E-06	-1.71E-05	-4.18E-06	-5.70E-08	-7.80E-06	-8.75E-08	-3.70E-08	-6.00E-08
-5.60E-06	-5.25E-07	-7.85E-06	-1.18E-05	-4.67E-07	-9.45E-07	-2.82E-06	-2.26E-07	-8.10E-08	-2.76E-09	-2.17E-06	-5.80E-06	-1.53E-05	-1.71E-05	-4.25E-06	-9.55E-07	-3.85E-06	-1.24E-07	-3.55E-08	-1.16E-07
-1.62E-06	-4.63E-07	-7.00E-06	-1.70E-07	-4.37E-08	-1.25E-07	-1.06E-06	-4.58E-08	-3.06E-07	-1.09E-07	-1.44E-06	-1.62E-06	-1.27E-05	-8.50E-08	-2.20E-07	-3.23E-07	-5.18E-06	-1.73E-08	-1.81E-07	-2.95E-09
-3.86E-06	-1.90E-07	-4.55E-07	-1.17E-05	-5.80E-07	-4.70E-07	-7.85E-06	-2.20E-07	-3.87E-07	-7.20E-08	-3.78E-06	-4.35E-06	-2.22E-06	-1.72E-05	-4.08E-06	-6.53E-08	-1.75E-06	-2.36E-08	-1.46E-07	-1.68E-07
-5.80E-06	-7.35E-07	-7.45E-06	-1.17E-05	-5.55E-07	-9.35E-08	-5.90E-06	-1.08E-07	-1.30E-07	-3.73E-08	-2.39E-06	-6.08E-06	-1.49E-05	-1.72E-05	-4.23E-06	-3.53E-08	-2.23E-06	-3.80E-08	-1.71E-08	-1.71E-07
-2.06E-06	-5.10E-07	-7.10E-06	-1.70E-07	-1.76E-07	-3.47E-08	-2.17E-06	-3.96E-08	-1.91E-07	-7.10E-08	-1.43E-06	-1.60E-06	-1.26E-05	-8.50E-08	-2.68E-07	-5.68E-07	-6.00E-06	-5.43E-08	-7.18E-08	-4.93E-08
-3.62E-06	-1.49E-07	-6.15E-07	-1.15E-05	-3.41E-07	-2.73E-07	-2.31E-07	-4.65E-08	-3.70E-07	-3.37E-08	-3.93E-06	-4.43E-06	-2.41E-06	-1.73E-05	-3.93E-06	-1.19E-07	-5.98E-06	-1.75E-08	-7.35E-08	-2.20E-07
-5.25E-06	-9.60E-07	-7.70E-06	-1.15E-05	-5.05E-07	-3.62E-07	-4.68E-07	-5.90E-08	-2.13E-07	-3.73E-08	-2.78E-06	-6.33E-06	-1.50E-05	-1.73E-05	-4.13E-06	-4.95E-07	-2.63E-06	-8.10E-08	-4.70E-08	-1.71E-07
-1.71E-06	-9.05E-07	-6.85E-06	-1.70E-07	-1.62E-07	-4.14E-07	-2.23E-06	-2.69E-08	-1.10E-07	-5.05E-08	-1.20E-06	-1.98E-06	-1.24E-05	-8.50E-08	-6.08E-08	-9.48E-07	-1.42E-06	-9.25E-09	-8.70E-09	-1.92E-08
-3.51E-06	-1.35E-07	-6.65E-07	-1.15E-05	-6.25E-07	-1.74E-07	-5.85E-07	-9.30E-08	-2.73E-07	-1.32E-08	-4.08E-06	-4.45E-06	-2.73E-06	-1.73E-05	-4.15E-06	-4.83E-07	-5.28E-06	-3.50E-08	-3.70E-08	-1.90E-07
-5.30E-06	-8.65E-07	-7.30E-06	-1.15E-05	-5.40E-07	-7.15E-07	-3.09E-06	-2.38E-07	-1.30E-07	-3.73E-08	-2.98E-06	-6.20E-06	-1.50E-05	-1.73E-05	-4.15E-06	-6.40E-07	-2.80E-06	-1.88E-07	-1.71E-08	-1.71E-07
-1.72E-06	-8.25E-07	-6.10E-06	-1.70E-07	-1.49E-08	-1.06E-07	-3.76E-06	-6.60E-08	-2.24E-07	-4.17E-08	-1.01E-06	-1.84E-06	-1.18E-05	-8.50E-08	-1.56E-07	-6.38E-07	-1.36E-06	-4.48E-08	-1.17E-07	-6.03E-08
-3.44E-06	-1.18E-07	-1.38E-06	-1.14E-05	-6.25E-07	-2.99E-07	-1.13E-06	-2.65E-08	-3.02E-07	-4.42E-08	-4.23E-06	-4.53E-06	-3.23E-06	-1.72E-05	-3.98E-06	-1.12E-06	-6.78E-06	-9.78E-09	-2.06E-08	-2.98E-07
-3.93E-06	-1.03E-06	-7.15E-06	-1.14E-05	-5.30E-07	-3.22E-07	-3.52E-06	-3.28E-08	-2.92E-08	-8.60E-08	-3.88E-06	-6.48E-06	-1.49E-05	-1.72E-05	-4.08E-06	-6.55E-07	-1.47E-06	-9.08E-08	-1.56E-07	-2.37E-07
-4.17E-07	-7.90E-07	-6.15E-06	-1.70E-07	-2.27E-08	-3.84E-07	-3.89E-06	-1.97E-08	-1.27E-07	-1.23E-08	-2.41E-07	-1.79E-06	-1.20E-05	-8.50E-08	-1.29E-07	-1.45E-07	-7.95E-06	-2.68E-08	-1.73E-08	-7.13E-08
-3.46E-06	-1.76E-07	-1.89E-06	-1.13E-05	-6.40E-07	-3.84E-07	-2.22E-06	-1.41E-07	-1.06E-07	-2.50E-08	-4.30E-06	-4.73E-06	-2.93E-06	-1.72E-05	-4.08E-06	-1.45E-07	-1.01E-05	-5.28E-08	-1.92E-07	-2.42E-07
-4.86E-06	-1.33E-06	-1.04E-05	-1.13E-05	-6.10E-07	-2.19E-07	-1.15E-06	-1.09E-07	-3.65E-08	-3.73E-08	-3.85E-06	-6.90E-06	-1.58E-05	-1.72E-05	-4.18E-06	-2.09E-07	-6.03E-06	-3.65E-08	-1.48E-07	-1.71E-07
-1.55E-06	-1.14E-06	-8.70E-06	-1.70E-07	-2.84E-07	-3.97E-07	-8.80E-07	-1.89E-07	-1.10E-07	-3.36E-08	-4.80E-07	-2.25E-06	-1.33E-05	-8.50E-08	-2.60E-08	-7.48E-07	-1.93E-06	-1.68E-07	-8.85E-08	-1.63E-07
-3.35E-06	-3.15E-07	-7.25E-07	-1.11E-05	-8.45E-07	-9.45E-08	-1.24E-05	-1.84E-07	-7.30E-08	-1.11E-07	-4.43E-06	-4.83E-06	-1.11E-06	-1.72E-05	-4.03E-06	-7.65E-07	-5.00E-07	-6.93E-08	-2.37E-07	-3.90E-07
-4.82E-06	-1.49E-06	-1.03E-05	-1.11E-05	-7.15E-07	-3.44E-07	-6.15E-06	-6.65E-08	-9.45E-08	-7.75E-08	-4.13E-06	-7.10E-06	-1.48E-05	-1.72E-05	-4.18E-06	-1.30E-07	-4.98E-07	-4.48E-08	-6.55E-08	-2.26E-07
-1.49E-06	-1.19E-06	-9.70E-06	-1.70E-07	-2.54E-07	-1.97E-07	-3.12E-06	-1.53E-07	-4.39E-08	-1.00E-07	-3.73E-07	-2.32E-06	-1.38E-05	-8.50E-08	-1.21E-08	-3.08E-07	-1.90E-07	-1.17E-07	-8.20E-08	-2.25E-07
-3.26E-06	-4.18E-07	-6.95E-07	-1.12E-05	-9.25E-07	-4.04E-07	-6.05E-06	-6.05E-08	-2.23E-07	-1.38E-07	-4.58E-06	-4.83E-06	-8.60E-07	-1.71E-05	-4.15E-06	-3.63E-07	-3.03E-06	-8.25E-08	-8.18E-08	-3.95E-07
-5.15E-06	-1.60E-06	-1.07E-05	-1.12E-05	-5.35E-07	-2.69E-07	-6.05E-06	-1.47E-07	-6.35E-08	-3.73E-08	-4.10E-06	-6.95E-06	-1.48E-05	-1.71E-05	-3.90E-06	-3.68E-07	-3.03E-06	-1.55E-07	-1.09E-07	-1.71E-07
-2.34E-06	-1.13E-06	-1.07E-05	-1.70E-07	-8.55E-08	-9.05E-07	-6.05E-06	-7.05E-09	-1.27E-07	-6.30E-08	-5.53E-07	-2.06E-06	-1.46E-05	-8.50E-08	-8.10E-09	-2.15E-07	-1.01E-05	-3.65E-08	-1.73E-08	-1.74E-07
-2.78E-06	-3.84E-07	-5.45E-07	-1.09E-05	-7.25E-07	-1.34E-06	-6.05E-06	-1.39E-07	-1.40E-07	-1.71E-07	-4.78E-06	-4.78E-06	-6.50E-07	-1.72E-05	-3.93E-06	-3.78E-07	-3.03E-06	-2.36E-07	-1.45E-07	-4.13E-07
-4.78E-06	-1.63E-06	-1.19E-05	-1.09E-05	-5.55E-07	-3.03E-07	-6.05E-06	-9.30E-08	-6.20E-08	-6.90E-08	-4.50E-06	-6.80E-06	-1.63E-05	-1.72E-05	-3.83E-06	-1.27E-08	-3.03E-06	-2.19E-07	-1.10E-07	-1.84E-07
-1.48E-06	-1.45E-06	-1.04E-05	-1.70E-07	-3.77E-07	-2.80E-07	-1.92E-06	-8.50E-08	-1.14E-07	-1.02E-07	-3.55E-08	-2.38E-06	-1.50E-05	-8.50E-08	-1.82E-07	-2.53E-07	-2.63E-06	-7.08E-08	-2.03E-07	-2.28E-07
-3.19E-06	-2.58E-07	-1.95E-06	-1.08E-05	-8.30E-07	-9.70E-07	-6.05E-06	-4.50E-08	-5.15E-08	-1.41E-07	-4.68E-06	-4.45E-06	-2.13E-06	-1.71E-05	-3.88E-06	-1.19E-07	-3.03E-06	-1.54E-07	-3.13E-07	-4.00E-07
-4.30E-06	-1.27E-06	-6.90E-06	-1.08E-05	-5.75E-07	-1.22E-06	-6.05E-06	-5.30E-08	-9.50E-08	-3.88E-08	-5.03E-06	-6.20E-06	-1.00E-05	-1.71E-05	-3.85E-06	-7.25E-07	-3.03E-06	-1.96E-08	-6.43E-08	-1.73E-07
-1.26E-06	-9.20E-07	-4.76E-06	-1.70E-07	-2.15E-07	-5.65E-07	-3.70E-06	-9.80E-08	-1.98E-08	-1.02E-07	-3.13E-07	-1.65E-06	-7.53E-06	-8.50E-08	-4.00E-08	-1.08E-06	-2.01E-06	-1.35E-07	-1.69E-07	-2.28E-07
-2.96E-06	-5.90E-07	-2.88E-06	-1.09E-05	-9.10E-07	-6.15E-07	-6.05E-06	-1.78E-07	-7.55E-08	-6.95E-08	-4.78E-06	-4.78E-06	-2.93E-06	-1.69E-05	-3.80E-06	-7.73E-07	-3.03E-06	-2.90E-07	-2.34E-07	-3.33E-07
-4.39E-06	-1.32E-06	-6.70E-06	-1.09E-05	-6.55E-07	-9.10E-07	-6.05E-06	-1.66E-07	-6.20E-08	-6.80E-09	-5.18E-06	-6.20E-06	-8.65E-06	-1.69E-05	-3.80E-06	-6.30E-08	-3.03E-06	-2.27E-07	-1.10E-07	-1.59E-07
-1.49E-06	-5.00E-07	-4.29E-06	-1.92E-07	-3.02E-07	-9.85E-07	-4.66E-06	-5.85E-08	-6.60E-08	-9.25E-08	-5.58E-07	-1.23E-06	-6.18E-06	-7.23E-08	-6.03E-09	-1.95E-09	-8.98E-06	-8.03E-08	-1.85E-07	-1.85E-07
-2.74E-06	-1.06E-06	-2.27E-06	-1.03E-05	-1.14E-06	-3.77E-06	-6.05E-06	-1.31E-07	-2.28E-08	-1.30E-07	-4.75E-06	-5.18E-06	-2.16E-06	-1.70E-05	-3.85E-06	-5.00E-07	-3.03E-06	-2.73E-07	-3.70E-07	-3.55E-07
-3.45E-06	-1.76E-06	-3.36E-06	-1.05E-05	-8.05E-07	-3.13E-06	-6.05E-06	-1.11E-07	-5.40E-08	-3.73E-08	-5.75E-06	-6.63E-06	-4.35E-06	-1.69E-05	-3.85E-06	-7.60E-07	-3.03E-06	-2.45E-07	-2.22E-07	-1.71E-07
-1.39E-06	-5.80E-07	-7.30E-07	-5.65E-06	-3.49E-07	-1.06E-06	-2.84E-06	-1.17E-08	-6.35E-08	-8.45E-08	-7.28E-07	-1.41E-06	-1.78E-06	-2.14E-06	-2.73E-08	-1.02E-07	-9.45E-06	-6.20E-08	-1.05E-07	-1.45E-07
-1.83E-06	-1.24E-06	-1.41E-06	-4.58E-06	-1.29E-06	-5.15E-06	-6.05E-06	-7.70E-08	-4.09E-08	-1.22E-07	-5.20E-06	-5.25E-06	-1.28E-06	-1.89E-05	-3.70E-06	-1.02E-06	-3.03E-06	-2.44E-07	-3.45E-07	-3.15E-07
-2.85E-06	-1.22E-06	-1.22E-06	-1.03E-05	-1.08E-06	-4.10E-06	-6.05E-06	-6.30E-09	-6.85E-09	-7.50E-09	-6.38E-06	-5.80E-06	-1.80E-06	-1.68E-05	-3.88E-06	-1.12E-06	-3.03E-06	-1.02E-07	-2.04E-07	-1.59E-07
-6.15E-07	-3.61E-08	-2.05E-07	-1.25E-05	-3.38E-07	-1.50E-06	-2.56E-08	-4.37E-08	-1.30E-07	-1.44E-07	-1.40E-06	-6.28E-07	-1.19E-06	-4.70E-06	-1.52E-07	-1.86E-07	-7.85E-06	-1.52E-07	-1.78E-07	-1.68E-07
-1.96E-06	-1.21E-06	-7.80E-07	-3.21E-06	-1.74E-06	-4.11E-06	-6.05E-06	-5.00E-08	-6.80E-08	-1.82E-07	-5.20E-06	-5.15E-06	-8.73E-08	-2.17E-05	-3.73E-06	-9.00E-08	-3.03E-06	-2.53E-07	-2.88E-07	-3.38E-07
-2.75E-06	-1.06E-06	-8.80E-07	-9.25E-06	-1.11E-06	-3.44E-06	-6.05E-06	-4.01E-08	-1.29E-07	-6.75E-08	-6.33E-06	-5.50E-06	-1.06E-06	-1.70E-05	-3.58E-06	-7.63E-07	-3.03E-06	-8.43E-08	-1.86E-08	-1.82E-07
-1.25E-06	-9.70E-08	-6.35E-08	-1.99E-05	-1.10E-06	-1.95E-06	-5.80E-06	-1.64E-07	-1.65E-07	-8.45E-08	-8.55E-07	-5.50E-07	-8.83E-07	-7.50E-06	-4.13E-07	-2.53E-07	-9.20E-07	-1.78E-07	-2.25E-07	-1.45E-07
-1.31E-06	-1.25E-06	-1.91E-07	-1.21E-05	-2.46E-06	-1.27E-06	-6.05E-06	-1.49E-07	-1.69E-07	-1.83E-07	-5.53E-06	-4.90E-06	-7.88E-07	-2.48E-05	-3.90E-06	-5.10E-06	-3.03E-06	-2.98E-07	-3.28E-07	-3.38E-07
-2.66E-06	-9.75E-07	-2.54E-07	-7.80E-06	-1.47E-06	-1.88E-06	-6.05E-06	-5.85E-08	-7.10E-08	-9.80E-08	-6.15E-06	-5.33E-06	-9.58E-08	-1.73E-05	-3.73E-06	-6.43E-06	-3.03E-06	-1.27E-07	-1.94E-07	-1.93E-07
-1.32E-06	-3.09E-07	-4.43E-07	-2.36E-05	-1.44E-06	-1.83E-06	-4.62E-06	-9.80E-08	-3.05E-08	-4.69E-08	-8.65E-07	-4.10E-07	-1.28E-06	-8.88E-06	-1.88E-07	-3.70E-07	-1.34E-05	-1.35E-07	-5.35E-08	-9.35E-08
-1.23E-06	-1.31E-06	-5.10E-07	-1.79E-05	-3.05E-06	-7.45E-06	-6.05E-06	-2.26E-07	-4.28E-08	-1.85E-07	-5.23E-06	-4.75E-06	-7.60E-07	-3.03E-06	-3.63E-06	-1.80E-05	-3.03E-06	-2.63E-07	-1.82E-07	-3.43E-07
-2.83E-06	-1.07E-06	-5.40E-07	-5.65E-06	-1.70E-06	-9.20E-06	-6.05E-06	-2.06E-07	-4.55E-08	-1.38E-07	-5.88E-06	-5.25E-06	-2.04E-07	-1.77E-05	-3.43E-06	-1.76E-05	-3.03E-06	-2.35E-07	-8.30E-08	-2.49E-07
-1.74E-06	-2.03E-07	-2.44E-08	-2.69E-05	-1.39E-06	-1.08E-06	-2.81E-07	-1.95E-08	-1.79E-08	-1.07E-07	-7.70E-07	-6.68E-07	-5.63E-07	-1.02E-05	-1.25E-07	-1.10E-06	-8.30E-06	-2.65E-08	-7.23E-08	-1.16E-07
-1.00E-06	-1.27E-06	-3.45E-07	-2.36E-05	-3.09E-06	-9.70E-06	-6.05E-06	-3.18E-07	-6.65E-09	-2.35E-07	-5.03E-06	-4.48E-06	-1.51E-06	-3.03E-06	-2.88E-06	-1.93E-05	-3.03E-06	-3.43E-07	-2.02E-07	-3.20E-07
-2.62E-06	-1.09E-06	-1.20E-06	-3.30E-06	-1.69E-06	-1.09E-05	-6.05E-06	-1.46E-07	-7.05E-08	-1.28E-07	-5.75E-06	-5.08E-06	-2.58E-07	-1.79E-05	-2.95E-06	-1.84E-05	-3.03E-06	-2.00E-07	-1.94E-07	-2.05E-07
-2.08E-06	-6.80E-09	-1.11E-06	-2.05E-05	-1.66E-06	-6.05E-07	-2.39E-06	-7.85E-08	-1.70E-08	-6.85E-08	-6.15E-07	-7.83E-07	-2.24E-06	-4.63E-07	-1.54E-07	-2.65E-06	-8.88E-06	-1.07E-07	-7.13E-08	-6.40E-08
-4.26E-07	-1.22E-06	-2.13E-06	-2.13E-05	-3.29E-06	-5.35E-06	-6.05E-06	-6.35E-08	-3.04E-07	-1.97E-07	-5.10E-06	-4.23E-06	-1.22E-06	-1.79E-05	-2.35E-06	-1.32E-05	-3.03E-06	-2.26E-07	-4.15E-07	-2.68E-07
-2.41E-06	-1.13E-06	-3.25E-06	-8.20E-07	-1.63E-06	-4.06E-06	-6.05E-06	-4.43E-08	-1.72E-07	-1.97E-07	-5.75E-06	-4.98E-06	-3.10E-07	-1.84E-05	-2.50E-06	-9.78E-06	-3.03E-06	-2.00E-07	-2.35E-07	-2.68E-07
-1.46E-06	-1.35E-07	-1.19E-06	-1.80E-05	-1.37E-06	-1.52E-06	-3.43E-07	-1.13E-07	-1.32E-07	-1.70E-07	-1.04E-06	-8.33E-07	-1.41E-07	-5.13E-06	-7.95E-07	-3.85E-06	-5.95E-06	-6.18E-08	-1.81E-07	-8.50E-08
-7.50E-07	-1.62E-06	-5.90E-06	-3.49E-05	-2.65E-06	-4.47E-06	-6.05E-06	-2.71E-07	-1.18E-07	-1.47E-07	-4.68E-06	-4.13E-06	-9.98E-07	-1.80E-05	-1.09E-06	-1.16E-05	-3.03E-06	-3.25E-07	-2.09E-07	-1.71E-07
-2.31E-06	-1.61E-06	-4.89E-06	-1.69E-05	-1.37E-06	-3.47E-06	-6.05E-06	-9.95E-08	-1.86E-08	-7.80E-08	-5.60E-06	-4.93E-06	-1.11E-06	-2.31E-05	-1.99E-06	-8.05E-06	-3.03E-06	-1.82E-07	-7.35E-08	-1.07E-07
-1.62E-06	-1.06E-07	-6.75E-07	-1.57E-05	-1.05E-06	-6.95E-07	-4.73E-06	-7.35E-08	-1.15E-07	-1.07E-07	-9.50E-07	-9.13E-07	-9.13E-07	-9.28E-06	-1.52E-06	-2.98E-06	-9.40E-06	-7.98E-09	-1.09E-07	-1.16E-07
-2.68E-07	-2.27E-06	-5.60E-06	-3.06E-05	-2.24E-06	-8.25E-06	-6.05E-06	-1.53E-07	-9.95E-08	-1.55E-07	-4.65E-06	-4.18E-06	-9.65E-09	-1.10E-05	-5.03E-08	-1.70E-05	-3.03E-06	-1.62E-07	-1.36E-07	-2.12E-07
-1.81E-06	-1.90E-06	-5.30E-06	-1.49E-05	-1.30E-06	-7.60E-06	-6.05E-06	-9.90E-08	-5.10E-08	-4.82E-08	-5.68E-06	-4.93E-06	-1.23E-06	-2.03E-05	-1.56E-06	-1.44E-05	-3.03E-06	-1.81E-07	-1.18E-07	-9.55E-08
-1.76E-06	-8.30E-07	-1.53E-06	-1.45E-05	-7.60E-07	-5.20E-07	-3.97E-06	-1.70E-07	-1.63E-07	-2.99E-08	-1.17E-06	-5.33E-07	-6.35E-07	-1.16E-05	-2.13E-06	-2.29E-06	-9.20E-06	-8.50E-08	-1.26E-07	-1.13E-08
-4.55E-07	-3.00E-06	-5.90E-06	-2.70E-05	-1.48E-06	-6.50E-06	-6.05E-06	-1.46E-07	-2.14E-07	-7.80E-08	-4.58E-06	-4.35E-06	-7.18E-07	-5.50E-06	-1.27E-06	-1.44E-05	-3.03E-06	-1.99E-07	-2.44E-07	-1.07E-07
-4.08E-07	-2.65E-06	-3.96E-06	-1.25E-05	-5.40E-07	-5.25E-06	-6.05E-06	-2.19E-07	-1.81E-08	-7.80E-08	-6.03E-06	-5.38E-06	-5.18E-08	-1.71E-05	-7.13E-07	-1.14E-05	-3.03E-06	-2.07E-07	-7.28E-08	-1.07E-07
-1.44E-06	-6.75E-07	-3.19E-06	-1.42E-05	-7.10E-07	-1.01E-06	-5.65E-06	-5.40E-08	-9.75E-08	-1.70E-07	-1.33E-06	-1.01E-06	-6.70E-07	-1.26E-05	-2.40E-06	-2.83E-06	-8.80E-06	-1.88E-08	-3.68E-08	-8.50E-08
-1.63E-06	-3.45E-06	-5.35E-06	-1.90E-05	-1.17E-06	-2.28E-06	-6.05E-06	-7.90E-08	-1.49E-07	-3.89E-08	-4.80E-06	-4.20E-06	-2.11E-06	-6.13E-06	-1.84E-06	-9.30E-06	-3.03E-06	-1.08E-07	-1.56E-07	-5.33E-08
-7.90E-07	-2.63E-06	-2.65E-06	-4.75E-06	-4.84E-07	-1.88E-06	-6.05E-06	-7.90E-08	-1.01E-07	-8.95E-09	-5.70E-06	-4.98E-06	-2.60E-06	-6.50E-06	-5.73E-07	-7.30E-06	-3.03E-06	-1.08E-07	-1.37E-07	-4.20E-08
-2.81E-06	-1.38E-06	-2.40E-06	-1.39E-05	-7.35E-07	-8.95E-07	-3.08E-06	-6.60E-08	-1.70E-07	-2.99E-08	-8.43E-07	-4.15E-07	-7.93E-08	-1.34E-05	-2.49E-06	-2.03E-06	-5.38E-06	-4.43E-08	-8.50E-08	-1.13E-08
-2.27E-06	-4.09E-06	-1.00E-06	-1.39E-05	-9.00E-07	-6.45E-06	-6.05E-06	-1.45E-07	-1.01E-07	-1.70E-07	-4.90E-06	-4.55E-06	-1.02E-05	-1.34E-05	-2.27E-06	-1.30E-05	-3.03E-06	-1.53E-07	-1.37E-07	-8.50E-08
-2.90E-07	-2.75E-06	-3.75E-06	-1.70E-07	-2.03E-07	-5.40E-06	-6.05E-06	-5.95E-08	-5.20E-08	-8.60E-09	-6.05E-06	-5.10E-06	-1.06E-05	-8.50E-08	-2.78E-07	-1.04E-05	-3.03E-06	-8.15E-08	-1.19E-07	-4.15E-08
-2.74E-06	-1.20E-06	-1.58E-06	-1.38E-05	-5.90E-07	-1.18E-06	-4.79E-06	-1.13E-07	-4.85E-08	-8.60E-09	-1.08E-06	-7.93E-07	-9.33E-07	-1.36E-05	-2.70E-06	-2.60E-06	-8.53E-06	-6.20E-08	-1.83E-08	-4.15E-08
-2.58E-06	-4.26E-06	-7.35E-07	-1.38E-05	-6.70E-07	-3.68E-06	-6.05E-06	-1.46E-07	-3.32E-08	-1.70E-07	-4.95E-06	-4.33E-06	-1.09E-05	-1.36E-05	-2.58E-06	-1.03E-05	-3.03E-06	-1.53E-07	-4.53E-08	-8.50E-08
-2.57E-07	-3.19E-06	-3.53E-06	-1.70E-07	-4.06E-08	-2.26E-06	-6.05E-06	-1.27E-07	-1.54E-08	-3.85E-08	-5.83E-06	-5.30E-06	-1.11E-05	-8.50E-08	-5.55E-08	-7.85E-06	-3.03E-06	-1.27E-07	-2.70E-08	-5.28E-08
-3.08E-06	-1.39E-06	-2.51E-06	-1.37E-05	-6.70E-07	-1.39E-06	-2.08E-06	-5.40E-08	-9.75E-08	-7.75E-08	-8.35E-07	-8.03E-07	-1.67E-07	-1.39E-05	-2.58E-06	-2.60E-06	-5.20E-06	-1.85E-08	-3.68E-08	-1.06E-07
-3.07E-06	-4.50E-06	-6.90E-07	-1.37E-05	-5.60E-07	-2.84E-06	-6.05E-06	-1.39E-07	-3.32E-08	-1.70E-07	-5.05E-06	-4.40E-06	-1.11E-05	-1.39E-05	-2.78E-06	-9.50E-06	-3.03E-06	-1.90E-07	-4.53E-08	-8.50E-08
-1.27E-07	-2.95E-06	-2.95E-06	-1.70E-07	-7.65E-09	-2.16E-06	-6.05E-06	-1.20E-07	-1.57E-08	-8.95E-09	-5.83E-06	-4.88E-06	-1.07E-05	-8.50E-08	-7.98E-08	-7.40E-06	-3.03E-06	-1.63E-07	-2.70E-08	-4.20E-08
-3.60E-06	-1.72E-06	-2.05E-06	-1.37E-05	-5.60E-07	-6.30E-07	-2.79E-06	-1.70E-07	-4.89E-08	-2.11E-08	-6.30E-07	-4.28E-07	-8.98E-07	-1.40E-05	-2.80E-06	-1.86E-06	-6.83E-06	-8.50E-08	-1.84E-08	-3.05E-08
-3.61E-06	-4.56E-06	-2.10E-07	-1.37E-05	-5.40E-07	-6.65E-06	-6.05E-06	-9.90E-08	-1.16E-07	-8.80E-09	-5.18E-06	-4.25E-06	-1.12E-05	-1.40E-05	-2.90E-06	-1.41E-05	-3.03E-06	-1.36E-07	-1.10E-07	-4.18E-08
8.56E-07	5.31E-06	3.67E-06	3.40E-07	2.97E-07	1.06E-05	1.21E-05	1.23E-08	1.02E-07	4.24E-08	-2.49E-05	-1.81E-05	-4.12E-05	-3.40E-07	-5.61E-07	-4.70E-05	-1.21E-05	-1.49E-07	-4.71E-07	-1.21E-07
6.30E-06	3.58E-06	4.05E-06	2.72E-05	5.72E-07	2.34E-06	5.61E-06	4.91E-07	3.13E-08	1.14E-07	-4.09E-06	-1.84E-06	-4.01E-06	-5.64E-05	-1.23E-05	-8.87E-06	-2.66E-05	-6.05E-07	-1.07E-07	-5.48E-07
7.09E-06	8.93E-06	3.75E-06	2.72E-05	7.85E-07	9.85E-06	1.21E-05	3.33E-07	3.40E-07	1.56E-07	-2.06E-05	-1.58E-05	-4.83E-05	-5.64E-05	-1.20E-05	-4.54E-05	-1.21E-05	-7.24E-07	-3.40E-07	-4.27E-07
3.03E-07	5.78E-06	8.37E-06	3.40E-07	5.91E-07	6.23E-06	1.21E-05	1.60E-07	9.70E-08	7.70E-08	-2.32E-05	-1.85E-05	-4.59E-05	-3.40E-07	-1.11E-06	-3.41E-05	-1.21E-05	-4.37E-07	-7.31E-08	-2.11E-07
7.16E-06	2.95E-06	4.16E-06	2.71E-05	1.15E-06	2.16E-06	5.61E-06	1.08E-07	1.28E-07	1.69E-08	-2.20E-06	-3.57E-06	-3.16E-06	-5.72E-05	-1.15E-05	-8.96E-06	-2.10E-05	-7.50E-08	-3.46E-08	-1.65E-07
7.99E-06	8.58E-06	3.60E-06	2.71E-05	9.42E-07	6.92E-06	1.21E-05	1.71E-07	6.63E-08	1.38E-07	-2.13E-05	-1.44E-05	-4.86E-05	-5.72E-05	-1.16E-05	-3.90E-05	-1.21E-05	-2.85E-07	-1.81E-07	-2.58E-07
8.34E-07	5.41E-06	6.40E-06	3.40E-07	4.85E-07	5.80E-06	1.21E-05	3.40E-07	9.78E-08	9.49E-08	-2.35E-05	-1.75E-05	-4.27E-05	-3.40E-07	-8.58E-07	-3.19E-05	-1.21E-05	-3.40E-07	-7.37E-08	-3.78E-07
7.18E-06	3.66E-06	2.83E-06	2.72E-05	6.29E-07	2.08E-06	4.26E-06	1.71E-07	6.63E-08	9.49E-08	-2.55E-06	-1.90E-06	-5.53E-06	-5.69E-05	-1.24E-05	-8.85E-06	-2.47E-05	-2.85E-07	-1.81E-07	-3.78E-07
7.88E-06	8.95E-06	2.28E-06	2.72E-05	1.24E-06	1.35E-05	1.21E-05	2.79E-07	6.63E-08	3.40E-07	-2.10E-05	-1.59E-05	-4.72E-05	-5.69E-05	-1.15E-05	-5.60E-05	-1.21E-05	-7.64E-07	-1.81E-07	-3.40E-07
7.61E-07	5.34E-06	5.28E-06	3.40E-07	3.11E-07	1.19E-05	1.21E-05	1.48E-07	1.63E-07	4.16E-08	-2.37E-05	-1.81E-05	-4.12E-05	-3.40E-07	-2.34E-07	-4.80E-05	-1.21E-05	-5.87E-07	-2.55E-07	-1.23E-07
-1.05E-05	-5.06E-06	-3.90E-06	-4.08E-05	-1.25E-06	-2.94E-06	-1.68E-05	-5.94E-07	-2.45E-07	-2.69E-07	3.66E-06	3.83E-06	1.11E-05	8.51E-05	1.74E-05	1.24E-05	5.45E-05	7.97E-07	3.83E-07	2.03E-07
-1.11E-05	-1.34E-05	-6.87E-06	-4.08E-05	-1.39E-06	-1.50E-05	-1.82E-05	-5.55E-07	-5.10E-07	-9.02E-08	3.14E-05	2.33E-05	7.52E-05	8.51E-05	1.77E-05	6.78E-05	1.82E-05	1.24E-06	5.10E-07	6.80E-08
-1.02E-06	-8.27E-06	-1.12E-05	-5.10E-07	-2.07E-07	-1.19E-05	-1.82E-05	-3.80E-07	-1.46E-07	-2.58E-08	3.53E-05	2.67E-05	6.53E-05	5.10E-07	4.04E-07	5.67E-05	1.82E-05	7.59E-07	1.10E-07	2.49E-07
-1.02E-05	-4.89E-06	-4.97E-06	-4.08E-05	-1.59E-06	-1.92E-06	-4.19E-06	-2.79E-07	-1.92E-07	-5.22E-08	4.34E-06	4.38E-06	7.76E-06	8.54E-05	1.77E-05	1.03E-05	2.60E-05	2.10E-07	5.19E-08	5.00E-07
-1.18E-05	-1.29E-05	-6.27E-06	-4.08E-05	-1.56E-06	-1.65E-05	-1.82E-05	-1.01E-07	-9.95E-08	-9.02E-08	3.14E-05	2.22E-05	7.31E-05	8.54E-05	1.73E-05	7.44E-05	1.82E-05	2.78E-07	2.72E-07	6.80E-08
-1.01E-06	-7.53E-06	-9.65E-06	-5.10E-07	-4.35E-07	-1.41E-05	-1.82E-05	-2.96E-07	-4.80E-08	-1.42E-07	3.48E-05	2.54E-05	6.32E-05	5.10E-07	8.15E-07	6.17E-05	1.82E-05	8.10E-07	1.59E-07	5.67E-07
-1.08E-05	-5.31E-06	-1.74E-06	-4.07E-05	-1.39E-06	-3.17E-06	-4.46E-06	-3.38E-07	-9.87E-08	-2.60E-07	3.56E-06	3.26E-06	1.28E-05	8.58E-05	1.76E-05	1.24E-05	3.44E-05	3.71E-07	2.70E-07	8.90E-07
-1.20E-05	-1.25E-05	-8.76E-06	-4.07E-05	-1.65E-06	-2.13E-05	-1.82E-05	-1.02E-07	-2.00E-07	-2.34E-07	3.14E-05	2.13E-05	7.65E-05	8.58E-05	1.77E-05	8.39E-05	1.82E-05	2.76E-07	5.46E-07	6.41E-07
-2.00E-06	-7.22E-06	-1.05E-05	-5.10E-07	-5.90E-07	-1.82E-05	-1.82E-05	-2.99E-07	-5.42E-08	-8.97E-08	3.69E-05	2.45E-05	6.38E-05	5.10E-07	6.93E-07	7.16E-05	1.82E-05	9.89E-09	4.37E-07	6.77E-08
-1.02E-05	-5.24E-06	-2.48E-06	-4.08E-05	-9.57E-07	-3.14E-06	-1.26E-05	-2.78E-07	-4.61E-08	-6.33E-08	5.28E-06	3.30E-06	1.11E-05	8.55E-05	1.83E-05	1.37E-05	5.13E-05	2.09E-07	1.62E-07	1.83E-07
-8.36E-06	-8.72E-06	-5.90E-06	-2.72E-05	-1.01E-06	-9.24E-06	-1.21E-05	-1.32E-07	-6.63E-08	-1.76E-08	2.13E-05	1.45E-05	5.03E-05	5.70E-05	1.14E-05	4.21E-05	1.21E-05	1.78E-07	1.81E-07	1.67E-07
-1.20E-06	-5.75E-06	-9.42E-06	-3.40E-07	-8.92E-08	-7.23E-06	-1.21E-05	-2.26E-07	-3.40E-07	-5.98E-08	2.37E-05	1.82E-05	4.61E-05	3.40E-07	3.88E-07	3.34E-05	1.21E-05	2.49E-07	3.40E-07	4.51E-08
-7.58E-06	-2.69E-06	-3.03E-06	-2.70E-05	-8.46E-07	-1.05E-06	-2.84E-06	-9.35E-08	-1.30E-07	-5.98E-08	2.03E-06	4.68E-06	5.30E-06	5.78E-05	1.15E-05	6.64E-06	1.64E-05	7.05E-08	3.35E-08	4.51E-08
-8.96E-06	-8.21E-06	-3.37E-06	-2.70E-05	-7.02E-07	-2.25E-05	-1.21E-05	-1.32E-07	-1.30E-07	-7.77E-08	2.15E-05	1.25E-05	4.92E-05	5.78E-05	1.23E-05	7.96E-05	1.21E-05	1.78E-07	3.35E-08	2.13E-07
-1.33E-06	-5.11E-06	-5.11E-06	-3.40E-07	-2.36E-07	-2.24E-05	-1.21E-05	-1.32E-07	-9.70E-08	-1.79E-08	2.37E-05	1.61E-05	4.17E-05	3.40E-07	1.78E-07	7.46E-05	1.21E-05	1.78E-07	7.31E-08	1.68E-07
-7.23E-06	-3.35E-06	-2.23E-06	-2.70E-05	-5.79E-07	-1.29E-06	-2.50E-06	-1.46E-07	-6.16E-08	-9.64E-08	2.75E-06	2.89E-06	6.36E-06	5.77E-05	1.22E-05	7.47E-06	2.05E-05	3.20E-08	2.18E-07	3.82E-07
-8.35E-06	-8.49E-06	-4.78E-06	-2.70E-05	-6.22E-07	-1.06E-05	-1.21E-05	-3.99E-08	-9.78E-08	-9.64E-08	2.10E-05	1.39E-05	4.95E-05	5.77E-05	1.23E-05	4.63E-05	1.21E-05	4.43E-07	7.37E-08	3.82E-07
-9.56E-07	-5.26E-06	-7.61E-06	-3.40E-07	-1.13E-08	-8.25E-06	-1.21E-05	-2.39E-07	-1.02E-07	-3.40E-07	2.32E-05	1.67E-05	4.48E-05	3.40E-07	1.75E-07	3.66E-05	1.21E-05	6.53E-07	4.71E-07	3.40E-07
-7.27E-06	-3.07E-06	-2.93E-06	-2.72E-05	-6.33E-07	-1.79E-06	-3.69E-06	-1.72E-07	-3.51E-08	-1.20E-07	2.11E-06	2.70E-06	5.02E-06	5.70E-05	1.21E-05	8.63E-06	2.05E-05	2.86E-07	2.88E-07	9.04E-08
-8.02E-06	-8.42E-06	-5.25E-06	-2.72E-05	-8.43E-07	-9.76E-06	-1.21E-05	-3.40E-07	-6.63E-08	-6.01E-08	2.09E-05	1.39E-05	5.02E-05	5.70E-05	1.18E-05	4.51E-05	1.21E-05	3.40E-07	1.81E-07	4.53E-08
-4.50E-07	-2.90E-06	-4.58E-06	-1.70E-07	-2.73E-08	-3.92E-06	-6.05E-06	-1.06E-07	-4.85E-08	-8.60E-09	1.17E-05	9.00E-06	2.33E-05	1.70E-07	2.06E-08	1.84E-05	6.05E-06	1.99E-07	3.66E-08	8.30E-08
-3.34E-06	-1.56E-06	-2.61E-06	-1.36E-05	-4.14E-07	-9.55E-07	-2.36E-06	-1.19E-07	-1.14E-07	-2.15E-08	1.37E-06	1.41E-06	1.96E-07	2.82E-05	5.85E-06	3.97E-06	1.21E-05	3.25E-07	1.98E-08	6.00E-08
-3.58E-06	-4.33E-06	-7.35E-07	-1.36E-05	-5.85E-07	-5.20E-06	-6.05E-06	-1.44E-08	-1.61E-08	-3.01E-08	1.03E-05	7.85E-06	2.25E-05	2.82E-05	5.60E-06	2.44E-05	6.05E-06	1.46E-07	5.35E-08	2.27E-08
-1.03E-06	-2.49E-06	-2.66E-06	-1.70E-07	-1.96E-07	-4.76E-06	-6.05E-06	-2.70E-08	-6.45E-08	-2.99E-08	1.22E-05	8.65E-06	2.10E-05	1.70E-07	2.28E-07	2.11E-05	6.05E-06	1.91E-08	1.66E-08	2.26E-08
-2.50E-06	-1.96E-06	-1.90E-06	-1.37E-05	-5.25E-07	-7.80E-07	-2.81E-06	-1.42E-08	-5.10E-08	-4.82E-08	1.95E-06	4.30E-07	1.81E-06	2.78E-05	5.45E-06	3.76E-06	1.42E-05	1.45E-07	2.36E-07	1.91E-07
-3.46E-06	-4.55E-06	-1.41E-06	-1.37E-05	-4.94E-07	-5.55E-06	-6.05E-06	-1.33E-07	-4.85E-08	-4.82E-08	1.02E-05	8.50E-06	2.33E-05	2.78E-05	5.70E-06	2.48E-05	6.05E-06	4.54E-07	3.66E-08	1.91E-07
-3.93E-08	-2.63E-06	-3.37E-06	-1.70E-07	-1.98E-08	-4.21E-06	-6.05E-06	-2.13E-07	-1.48E-07	-3.85E-08	1.15E-05	9.00E-06	2.21E-05	1.70E-07	1.80E-07	1.99E-05	6.05E-06	3.99E-07	3.09E-07	1.06E-07
-3.26E-06	-1.63E-06	-2.10E-06	-1.37E-05	-5.00E-07	-1.59E-06	-3.44E-06	-9.30E-08	-3.29E-08	-8.60E-09	1.43E-06	1.05E-06	1.07E-06	2.77E-05	5.45E-06	5.40E-06	1.43E-05	7.00E-08	9.00E-08	8.30E-08
-3.19E-06	-4.38E-06	-1.58E-06	-1.37E-05	-5.65E-07	-3.52E-06	-6.05E-06	-2.67E-08	-1.70E-07	-3.89E-08	1.00E-05	8.25E-06	2.34E-05	2.77E-05	5.40E-06	1.91E-05	6.05E-06	1.90E-08	1.70E-07	1.07E-07
-2.92E-08	-3.00E-06	-4.32E-06	-1.70E-07	-1.37E-08	-2.17E-06	-6.05E-06	-4.68E-08	-8.15E-08	-4.75E-08	1.15E-05	9.90E-06	2.36E-05	1.70E-07	9.15E-08	1.44E-05	6.05E-06	3.53E-08	1.28E-07	1.89E-07
5.81E-06	2.68E-06	5.16E-06	2.72E-05	9.19E-07	2.19E-06	5.36E-06	2.96E-08	3.60E-07	4.29E-08	-3.21E-06	-2.95E-06	-1.50E-06	-5.54E-05	-1.13E-05	-8.75E-06	-2.26E-05	-2.88E-07	-4.03E-07	-1.20E-07
5.23E-06	8.57E-06	3.47E-06	2.72E-05	1.18E-06	9.28E-06	1.21E-05	4.09E-07	3.29E-07	6.01E-08	-1.95E-05	-1.72E-05	-4.57E-05	-5.54E-05	-1.09E-05	-4.50E-05	-1.21E-05	-9.36E-07	-5.12E-07	-4.53E-08
9.13E-07	5.80E-06	5.98E-06	3.40E-07	4.19E-07	8.06E-06	1.21E-05	4.24E-07	3.61E-08	5.98E-08	-2.38E-05	-2.01E-05	-4.03E-05	-3.40E-07	-6.39E-07	-3.65E-05	-1.21E-05	-7.92E-07	-2.91E-07	-4.51E-08
4.02E-06	2.71E-06	2.70E-06	2.75E-05	1.12E-06	1.73E-06	1.18E-05	5.38E-08	9.70E-08	1.79E-08	-4.70E-06	-2.74E-06	-5.64E-06	-5.43E-05	-1.06E-05	-8.88E-06	-3.21E-05	-3.70E-08	-7.31E-08	-1.68E-07
5.09E-06	8.55E-06	3.85E-06	2.75E-05	1.38E-06	5.00E-06	1.21E-05	1.18E-07	2.30E-07	7.77E-08	-1.93E-05	-1.75E-05	-4.64E-05	-5.43E-05	-1.04E-05	-3.23E-05	-1.21E-05	-3.22E-07	-4.37E-07	-2.13E-07
5.27E-07	5.94E-06	7.38E-06	3.40E-07	1.83E-07	3.03E-06	1.21E-05	1.32E-07	1.64E-07	5.98E-08	-2.30E-05	-2.03E-05	-4.21E-05	-3.40E-07	-1.38E-07	-2.27E-05	-1.21E-05	-1.78E-07	-2.56E-07	-4.51E-08
5.07E-06	2.07E-06	6.16E-06	2.78E-05	1.39E-06	2.33E-06	9.57E-06	2.50E-07	6.63E-08	5.98E-08	-3.73E-06	-3.41E-06	-1.00E-06	-5.34E-05	-1.02E-05	-1.01E-05	-3.05E-05	-5.01E-07	-1.81E-07	-4.51E-08
4.23E-06	7.76E-06	1.22E-06	2.78E-05	1.77E-06	1.76E-05	1.21E-05	1.10E-08	2.69E-07	3.40E-07	-1.93E-05	-1.73E-05	-4.11E-05	-5.34E-05	-9.27E-06	-6.63E-05	-1.21E-05	-4.00E-07	-7.35E-07	-3.40E-07
4.47E-07	4.96E-06	6.43E-06	3.40E-07	5.45E-07	1.49E-05	1.21E-05	1.07E-07	1.05E-07	5.98E-08	-2.43E-05	-1.94E-05	-4.14E-05	-3.40E-07	-1.38E-06	-5.64E-05	-1.21E-05	-7.71E-08	-4.80E-07	-4.51E-08
4.39E-06	2.92E-06	5.39E-06	2.78E-05	1.22E-06	1.45E-06	4.54E-06	7.88E-08	3.27E-07	5.98E-08	-5.06E-06	-1.41E-06	-1.52E-06	-5.23E-05	-1.02E-05	-9.56E-06	-2.49E-05	-2.16E-07	-5.08E-07	-4.51E-08
3.61E-06	7.71E-06	1.14E-05	2.93E-05	2.13E-06	1.14E-05	1.21E-05	9.27E-08	3.64E-07	3.40E-07	-1.91E-05	-1.76E-05	-8.02E-06	-4.81E-05	-7.97E-06	-5.11E-05	-1.21E-05	-6.23E-07	-8.02E-07	-3.40E-07
1.28E-06	5.23E-06	6.94E-06	1.55E-06	8.27E-07	9.92E-06	1.21E-05	1.40E-08	1.04E-07	3.40E-07	-2.30E-05	-1.99E-05	-6.73E-06	-4.24E-06	-2.04E-06	-4.10E-05	-1.21E-05	-4.08E-07	-4.76E-07	-3.40E-07
4.77E-06	2.50E-06	5.48E-06	2.77E-05	1.03E-06	1.38E-06	1.12E-05	1.32E-07	1.95E-07	6.01E-08	-3.93E-06	-2.47E-06	-6.36E-07	-5.28E-05	-1.05E-05	-9.71E-06	-3.26E-05	-1.78E-07	-1.47E-07	-4.53E-08
3.41E-06	7.63E-06	7.65E-06	3.48E-05	1.75E-06	4.58E-06	1.21E-05	1.72E-07	2.98E-07	1.98E-07	-1.90E-05	-1.76E-05	-1.79E-05	-3.32E-05	-8.59E-06	-3.66E-05	-1.21E-05	-2.87E-07	-6.22E-07	-3.03E-07
1.76E-06	5.07E-06	2.17E-06	7.15E-06	6.63E-07	4.10E-06	1.21E-05	1.86E-07	1.04E-07	2.15E-07	-2.25E-05	-1.98E-05	-1.86E-05	-1.95E-05	-1.92E-06	-2.90E-05	-1.21E-05	-1.40E-07	-4.76E-07	-4.68E-07
4.95E-06	2.02E-06	4.64E-06	2.82E-05	1.46E-06	1.62E-07	6.89E-06	6.40E-08	3.07E-08	7.70E-08	-3.60E-06	-2.96E-06	-6.01E-07	-5.09E-05	-9.47E-06	-7.36E-06	-2.46E-05	-3.61E-07	-1.08E-07	-2.11E-07
2.96E-06	7.11E-06	1.12E-05	4.38E-05	2.16E-06	1.73E-05	1.21E-05	3.71E-07	2.02E-07	3.40E-07	-1.89E-05	-1.71E-05	-6.12E-06	-8.14E-06	-7.83E-06	-6.64E-05	-1.21E-05	-8.30E-07	-5.53E-07	-3.40E-07
1.63E-06	5.47E-06	6.92E-06	1.56E-05	5.81E-07	1.66E-05	1.21E-05	1.20E-07	2.69E-07	5.98E-08	-2.30E-05	-2.05E-05	-4.44E-06	-4.27E-05	-1.23E-06	-5.72E-05	-1.21E-05	-3.29E-07	-7.35E-07	-4.51E-08
4.67E-06	1.39E-06	4.25E-06	2.82E-05	1.68E-06	7.57E-07	1.64E-05	2.41E-07	6.58E-08	1.20E-07	-3.90E-06	-3.49E-06	-1.68E-06	-5.09E-05	-8.98E-06	-9.81E-06	-3.93E-05	-1.02E-07	-1.80E-07	-9.04E-08
2.99E-06	7.12E-06	1.25E-05	4.34E-05	2.29E-06	1.24E-05	1.21E-05	4.01E-07	4.31E-07	1.98E-07	-1.92E-05	-1.75E-05	-3.72E-06	-9.51E-06	-7.43E-06	-5.67E-05	-1.21E-05	-5.42E-07	-9.88E-07	-3.03E-07
1.74E-06	8.22E-06	1.16E-05	2.27E-05	1.03E-06	1.70E-05	1.82E-05	4.19E-07	4.04E-07	2.33E-07	-2.43E-05	-2.08E-05	-2.39E-06	-4.14E-05	-1.78E-06	-4.71E-05	-1.21E-05	-7.64E-07	-7.35E-07	-4.23E-07
5.81E-06	1.28E-06	6.32E-06	4.28E-05	2.27E-06	1.70E-06	7.56E-06	3.62E-07	3.92E-07	6.44E-08	-5.13E-06	-4.62E-06	-1.11E-06	-4.93E-05	-9.01E-06	-9.32E-06	-2.32E-05	-1.04E-07	-3.27E-07	-1.20E-07
3.33E-06	8.90E-06	2.34E-05	7.50E-05	4.34E-06	3.36E-05	1.82E-05	5.01E-07	5.46E-07	2.07E-07	-1.89E-05	-1.60E-05	-2.86E-06	-9.56E-06	-6.12E-06	-8.17E-05	-1.21E-05	-7.27E-07	-8.02E-07	-2.58E-07
3.21E-06	7.58E-06	1.65E-05	3.23E-05	1.82E-06	3.27E-05	1.82E-05	3.86E-08	4.44E-08	1.17E-07	-2.27E-05	-2.03E-05	-2.89E-06	-5.88E-05	-2.44E-06	-7.28E-05	-1.21E-05	-2.99E-07	-1.11E-07	-2.13E-07
6.99E-06	2.30E-06	8.00E-06	4.26E-05	2.39E-06	5.49E-07	8.81E-06	1.19E-07	4.92E-07	9.02E-08	-3.49E-06	-2.96E-06	-1.15E-06	-4.98E-05	-8.80E-06	-8.74E-06	-1.83E-05	-2.17E-07	-5.11E-07	-4.53E-08
3.42E-06	9.78E-06	1.30E-05	7.52E-05	3.60E-06	1.05E-05	1.82E-05	1.61E-07	4.92E-07	3.24E-07	-1.91E-05	-1.73E-05	-9.97E-06	-9.60E-06	-6.81E-06	-4.41E-05	-1.21E-05	-7.61E-08	-5.11E-07	-4.73E-07
3.38E-06	7.49E-06	4.47E-06	3.26E-05	1.35E-06	7.94E-06	1.82E-05	1.55E-07	2.00E-07	2.34E-07	-2.29E-05	-2.03E-05	-1.21E-05	-5.94E-05	-2.71E-06	-3.34E-05	-1.21E-05	-4.67E-07	-3.64E-07	-4.27E-07
5.79E-06	1.92E-06	7.02E-06	4.34E-05	2.64E-06	2.13E-06	6.93E-06	1.65E-07	2.45E-07	5.10E-07	-4.48E-06	-3.15E-06	-1.69E-07	-4.79E-05	-8.80E-06	-1.05E-05	-2.21E-05	-7.19E-08	-2.53E-07	-3.40E-07
2.45E-06	9.17E-06	1.92E-05	7.86E-05	4.19E-06	2.34E-05	1.82E-05	4.19E-07	1.52E-07	2.34E-07	-1.86E-05	-1.72E-05	-2.17E-06	-1.64E-05	-5.99E-06	-6.54E-05	-1.21E-05	-7.64E-07	-4.71E-07	-4.27E-07
3.69E-06	7.25E-06	1.19E-05	3.53E-05	1.53E-06	2.36E-05	1.82E-05	1.80E-07	9.24E-08	2.34E-07	-2.28E-05	-2.04E-05	-4.28E-07	-6.44E-05	-2.31E-06	-5.65E-05	-1.21E-05	-2.28E-07	-2.18E-07	-4.27E-07
6.89E-06	9.47E-07	8.15E-06	4.35E-05	2.64E-06	6.65E-07	6.65E-06	5.99E-08	3.42E-07	9.02E-08	-3.51E-06	-4.19E-06	-1.55E-06	-4.74E-05	-8.13E-06	-1.07E-05	-2.84E-05	-1.09E-07	-4.32E-07	-4.53E-08
2.49E-06	8.58E-06	1.92E-05	8.21E-05	4.47E-06	9.51E-06	1.82E-05	5.10E-07	7.46E-07	5.33E-07	-1.91E-05	-1.69E-05	-1.54E-06	-2.30E-05	-4.77E-06	-3.96E-05	-1.21E-05	-3.40E-07	-1.17E-06	-7.35E-07
4.29E-06	7.58E-06	1.18E-05	3.86E-05	2.16E-06	6.81E-06	1.82E-05	6.00E-07	5.49E-07	4.43E-07	-2.27E-05	-2.13E-05	-1.37E-06	-7.04E-05	-3.68E-06	-2.69E-05	-1.21E-05	-5.37E-07	-8.08E-07	-6.89E-07
5.54E-06	1.80E-06	7.17E-06	4.37E-05	2.46E-06	3.42E-06	6.05E-06	1.19E-07	2.94E-07	9.02E-08	-4.46E-06	-3.07E-06	-8.46E-07	-4.66E-05	-8.20E-06	-1.25E-05	-8.14E-06	-2.17E-07	-5.36E-07	-4.53E-08
1.13E-06	8.73E-06	1.89E-05	8.36E-05	4.88E-06	1.15E-05	1.82E-05	7.38E-07	6.96E-07	3.24E-07	-1.82E-05	-1.74E-05	-5.90E-07	-2.63E-05	-4.25E-06	-4.26E-05	-1.21E-05	-7.90E-07	-1.27E-06	-4.73E-07
3.68E-06	7.22E-06	1.15E-05	3.99E-05	2.36E-06	9.15E-06	1.82E-05	3.18E-07	5.76E-08	1.45E-07	-2.42E-05	-2.08E-05	-4.10E-07	-7.28E-05	-4.09E-06	-3.16E-05	-1.21E-05	-5.79E-07	-2.97E-07	-3.82E-07
4.62E-06	7.97E-07	7.20E-06	4.40E-05	2.49E-06	2.58E-06	6.74E-06	5.40E-07	5.42E-07	2.96E-07	-5.87E-06	-4.39E-06	-2.64E-07	-4.56E-05	-8.16E-06	-1.16E-05	-3.01E-05	-4.28E-07	-7.96E-07	-3.01E-07
6.75E-07	8.48E-06	1.55E-05	8.43E-05	5.66E-06	1.67E-05	1.82E-05	4.41E-07	4.98E-07	5.60E-07	-1.82E-05	-1.72E-05	-4.10E-06	-2.80E-05	-3.13E-06	-5.22E-05	-1.21E-05	-6.16E-07	-9.07E-07	-9.00E-07
4.61E-06	7.20E-06	7.28E-06	4.04E-05	3.35E-06	1.35E-05	1.82E-05	4.41E-07	1.56E-07	2.64E-07	-2.29E-05	-2.08E-05	-6.94E-06	-7.36E-05	-5.13E-06	-4.03E-05	-1.21E-05	-6.16E-07	-4.76E-07	-5.99E-07
4.68E-06	1.36E-06	3.59E-06	4.58E-05	2.64E-06	2.28E-06	4.98E-06	3.41E-07	4.89E-07	2.06E-07	-4.82E-06	-3.61E-06	-1.11E-06	-4.18E-05	-7.44E-06	-1.04E-05	-3.13E-05	-2.50E-07	-5.05E-07	-2.56E-07
5.87E-07	7.71E-06	1.62E-05	8.96E-05	5.54E-06	2.00E-05	1.82E-05	3.00E-07	5.43E-07	3.50E-07	-1.80E-05	-1.70E-05	-7.66E-07	-3.82E-05	-2.40E-06	-5.74E-05	-1.21E-05	-5.48E-07	-7.97E-07	-6.38E-07
6.35E-06	6.36E-06	1.32E-05	4.38E-05	2.58E-06	1.71E-05	1.82E-05	5.82E-07	5.42E-08	1.45E-07	-2.20E-05	-2.06E-05	-2.89E-06	-8.00E-05	-4.71E-06	-4.57E-05	-1.21E-05	-6.90E-07	-2.91E-07	-3.82E-07
5.88E-06	1.08E-06	4.16E-06	4.59E-05	3.03E-06	2.60E-06	9.36E-06	3.41E-07	3.42E-07	2.96E-07	-3.82E-06	-3.75E-06	-4.53E-07	-4.13E-05	-6.98E-06	-1.13E-05	-3.21E-05	-2.50E-07	-4.32E-07	-3.01E-07
5.25E-07	7.31E-06	1.52E-05	9.02E-05	5.90E-06	2.10E-05	1.82E-05	5.03E-07	2.49E-07	4.40E-07	-1.82E-05	-1.66E-05	-4.82E-07	-3.92E-05	-1.73E-06	-6.07E-05	-1.21E-05	-9.16E-07	-6.49E-07	-6.83E-07
5.37E-06	5.58E-06	1.20E-05	4.41E-05	3.06E-06	1.94E-05	1.82E-05	3.63E-07	6.24E-09	1.45E-07	-2.29E-05	-1.95E-05	-1.42E-06	-8.05E-05	-5.18E-06	-5.09E-05	-1.21E-05	-8.46E-07	-3.97E-07	-3.82E-07
5.34E-06	1.62E-06	1.02E-08	4.71E-05	3.45E-06	2.31E-06	5.94E-06	3.17E-07	2.43E-07	3.20E-07	-4.30E-06	-2.57E-06	-4.68E-06	-3.80E-05	-5.82E-06	-1.18E-05	-3.26E-05	-3.94E-07	-2.52E-07	-4.64E-07
1.05E-06	6.54E-06	1.85E-05	9.50E-05	6.60E-06	2.60E-05	1.82E-05	2.75E-07	4.98E-07	4.65E-07	-1.84E-05	-1.69E-05	-8.66E-07	-4.94E-05	-2.07E-07	-6.83E-05	-1.21E-05	-8.73E-07	-9.07E-07	-8.47E-07
6.59E-06	6.59E-06	1.74E-05	4.80E-05	2.73E-06	2.27E-05	1.82E-05	2.75E-07	3.02E-07	1.18E-07	-2.25E-05	-2.19E-05	-5.65E-06	-8.74E-05	-5.24E-06	-5.56E-05	-1.21E-05	-8.73E-07	-5.49E-07	-2.15E-07
4.64E-06	4.77E-07	3.53E-06	4.82E-05	3.68E-06	3.42E-06	2.16E-06	1.04E-07	9.87E-08	4.37E-07	-4.45E-06	-5.35E-06	-1.45E-06	-3.46E-05	-4.90E-06	-1.31E-05	-2.57E-05	-1.83E-07	-1.80E-07	-6.77E-07
2.10E-06	5.64E-06	1.94E-05	9.74E-05	7.50E-06	2.67E-05	1.82E-05	3.60E-07	6.05E-07	5.55E-07	-1.82E-05	-1.66E-05	-2.53E-06	-5.51E-05	-1.87E-06	-6.89E-05	-1.21E-05	-8.45E-07	-1.10E-06	-8.92E-07
7.56E-06	6.82E-06	2.28E-05	6.56E-05	6.10E-06	3.00E-05	2.42E-05	8.12E-08	3.48E-07	1.93E-07	-3.68E-05	-3.08E-05	-9.21E-06	-0.00013455	-1.22E-05	-8.09E-05	-1.82E-05	-9.50E-07	-1.00E-06	-5.73E-07
5.06E-06	3.42E-07	1.72E-06	6.88E-05	4.88E-06	8.32E-06	1.10E-05	3.92E-07	7.84E-07	2.74E-07	-8.45E-06	-5.69E-06	-7.70E-06	-4.04E-05	-7.04E-06	-2.61E-05	-5.33E-05	-8.07E-07	-1.03E-06	-3.84E-07
2.82E-06	6.54E-06	2.08E-05	0.0001374	1.15E-05	2.82E-05	2.42E-05	1.53E-07	1.19E-06	6.24E-07	-2.84E-05	-2.52E-05	-1.91E-06	-0.00010065	-6.48E-06	-9.14E-05	-1.82E-05	-1.15E-06	-1.86E-06	-1.28E-06
9.66E-06	6.34E-06	1.55E-05	6.86E-05	5.74E-06	1.92E-05	2.42E-05	4.00E-07	4.04E-07	3.52E-07	-3.39E-05	-3.09E-05	-1.43E-06	-0.00014085	-1.16E-05	-6.48E-05	-1.82E-05	-8.22E-07	-8.30E-07	-8.99E-07
7.04E-06	3.24E-07	3.26E-06	6.96E-05	5.38E-06	7.56E-06	1.56E-06	2.18E-07	9.82E-07	4.26E-07	-4.94E-06	-6.06E-06	-2.24E-06	-3.75E-05	-5.43E-06	-2.49E-05	-3.90E-05	-1.11E-07	-1.14E-06	-6.96E-07
2.80E-06	5.12E-06	2.08E-05	0.0001098	1.08E-05	4.60E-05	2.42E-05	4.48E-07	1.39E-06	7.78E-07	-2.90E-05	-2.45E-05	-3.75E-07	-8.85E-05	-6.78E-06	-0.0001272	-1.82E-05	-1.48E-06	-1.97E-06	-1.59E-06
9.44E-06	5.46E-06	1.59E-05	4.02E-05	5.60E-06	4.16E-05	2.42E-05	4.78E-07	3.44E-07	5.06E-07	-3.45E-05	-3.12E-05	-5.88E-08	-0.000126	-1.26E-05	-0.0001095	-1.82E-05	-1.26E-06	-9.93E-07	-1.22E-06
6.56E-06	2.14E-07	2.46E-06	7.18E-05	6.06E-06	2.44E-06	1.06E-05	5.92E-08	3.86E-07	1.20E-07	-5.57E-06	-5.87E-06	-2.43E-06	-2.99E-05	-3.36E-06	-1.59E-05	-5.61E-05	-4.32E-07	-2.19E-07	-6.77E-08
3.26E-06	5.42E-06	1.42E-05	8.68E-05	1.26E-05	4.48E-05	2.42E-05	4.48E-07	5.38E-07	6.24E-07	-2.91E-05	-2.57E-05	-3.65E-06	-8.51E-05	-1.12E-05	-0.00012585	-1.82E-05	-1.19E-06	-1.10E-06	-1.28E-06
1.12E-05	5.38E-06	1.37E-05	1.49E-05	6.62E-06	4.20E-05	2.42E-05	1.34E-07	3.44E-07	5.06E-07	-3.38E-05	-3.11E-05	-3.45E-06	-0.0001149	-1.49E-05	-0.00010815	-1.82E-05	-5.51E-07	-9.93E-07	-1.22E-06
9.60E-06	4.02E-07	2.12E-06	7.60E-05	6.04E-06	2.94E-06	8.44E-06	7.18E-07	3.26E-07	2.72E-07	-3.66E-06	-4.85E-06	-1.52E-06	-1.88E-05	-2.87E-06	-1.73E-05	-5.27E-05	-6.41E-07	-3.80E-07	-3.81E-07
1.91E-06	5.26E-06	1.42E-05	7.76E-05	1.30E-05	3.20E-05	2.42E-05	6.66E-07	8.06E-07	9.38E-07	-3.00E-05	-2.61E-05	-1.01E-06	-9.26E-05	-1.32E-05	-9.62E-05	-1.82E-05	-1.09E-06	-1.65E-06	-1.92E-06
1.04E-05	4.94E-06	1.42E-05	1.62E-06	6.62E-06	2.90E-05	2.42E-05	2.68E-07	6.74E-07	6.32E-07	-3.47E-05	-3.08E-05	-6.93E-06	-0.0001113	-1.55E-05	-7.82E-05	-1.82E-05	-2.72E-07	-1.38E-06	-1.29E-06
7.04E-06	3.72E-07	3.74E-06	8.30E-05	6.66E-06	3.94E-06	6.42E-06	2.42E-07	6.80E-08	1.20E-07	-5.10E-06	-5.51E-06	-9.68E-06	-9.14E-07	-8.66E-07	-1.92E-05	-3.11E-05	-3.36E-07	-4.28E-07	-6.80E-08
3.54E-06	4.30E-06	3.76E-07	7.64E-05	1.30E-05	2.88E-05	2.42E-05	5.46E-08	6.86E-07	9.12E-07	-2.99E-05	-2.54E-05	-1.09E-05	-0.000108	-1.53E-05	-9.51E-05	-1.82E-05	-4.43E-07	-1.98E-06	-1.70E-06
9.34E-06	4.04E-06	3.66E-07	6.56E-06	6.72E-06	2.66E-05	2.42E-05	2.10E-07	6.18E-07	6.74E-07	-3.72E-05	-3.00E-05	-7.47E-06	-0.0001089	-1.68E-05	-7.89E-05	-1.82E-05	-7.08E-07	-1.56E-06	-1.56E-06
5.42E-06	1.49E-06	3.72E-07	0.0001106	5.82E-06	5.42E-06	2.44E-06	7.82E-08	3.92E-07	3.94E-07	-7.17E-06	-2.81E-06	-2.82E-06	-6.26E-05	-1.03E-06	-4.01E-06	-4.04E-05	-1.61E-07	-8.04E-07	-4.52E-07
4.10E-06	5.38E-06	2.38E-06	9.60E-05	1.34E-05	2.34E-05	2.42E-05	7.12E-08	5.36E-07	9.06E-07	-3.02E-05	-2.76E-05	-5.40E-06	-1.82E-05	-1.82E-05	-8.42E-05	-1.82E-05	-9.87E-07	-1.68E-06	-1.68E-06
1.03E-05	4.36E-06	4.12E-06	1.47E-05	7.58E-06	2.72E-05	2.42E-05	5.18E-08	3.16E-07	6.32E-07	-3.57E-05	-3.08E-05	-2.43E-07	-0.000108	-1.92E-05	-7.64E-05	-1.82E-05	-3.89E-07	-2.24E-07	-1.29E-06
8.01E-06	3.42E-06	1.98E-06	2.79E-05	3.36E-06	1.10E-05	1.82E-05	3.03E-07	3.36E-07	2.01E-07	-4.02E-05	-3.42E-05	-2.40E-06	-0.00010305	-2.27E-05	-4.50E-06	-1.82E-05	-1.01E-08	-5.45E-07	-1.09E-06
3.26E-06	5.42E-06	1.42E-05	8.68E-05	1.26E-05	4.48E-05	2.42E-05	4.48E-07	5.38E-07	6.24E-07	-2.91E-05	-2.57E-05	-3.65E-06	-8.51E-05	-1.12E-05	-0.00012585	-1.82E-05	-1.19E-06	-1.10E-06	-1.28E-06
1.12E-05	5.38E-06	1.37E-05	1.49E-05	6.62E-06	4.20E-05	2.42E-05	1.34E-07	3.44E-07	5.06E-07	-3.38E-05	-3.11E-05	-3.45E-06	-0.0001149	-1.49E-05	-0.00010815	-1.82E-05	-5.51E-07	-9.93E-07	-1.22E-06
9.60E-06	4.02E-07	2.12E-06	7.60E-05	6.04E-06	2.94E-06	8.44E-06	7.18E-07	3.26E-07	2.72E-07	-3.66E-06	-4.85E-06	-1.52E-06	-1.88E-05	-2.87E-06	-1.73E-05	-5.27E-05	-6.41E-07	-3.80E-07	-3.81E-07
1.91E-06	5.26E-06	1.42E-05	7.76E-05	1.30E-05	3.20E-05	2.42E-05	6.66E-07	8.06E-07	9.38E-07	-3.00E-05	-2.61E-05	-1.01E-06	-9.26E-05	-1.32E-05	-9.62E-05	-1.82E-05	-1.09E-06	-1.65E-06	-1.92E-06
1.04E-05	4.94E-06	1.42E-05	1.62E-06	6.62E-06	2.90E-05	2.42E-05	2.68E-07	6.74E-07	6.32E-07	-3.47E-05	-3.08E-05	-6.93E-06	-0.0001113	-1.55E-05	-7.82E-05	-1.82E-05	-2.72E-07	-1.38E-06	-1.29E-06
7.04E-06	3.72E-07	3.74E-06	8.30E-05	6.66E-06	3.94E-06	6.42E-06	2.42E-07	6.80E-08	1.20E-07	-5.10E-06	-5.51E-06	-9.68E-06	-9.14E-07	-8.66E-07	-1.92E-05	-3.11E-05	-3.36E-07	-4.28E-07	-6.80E-08
3.54E-06	4.30E-06	3.76E-07	7.64E-05	1.30E-05	2.88E-05	2.42E-05	5.46E-08	6.86E-07	9.12E-07	-2.99E-05	-2.54E-05	-1.09E-05	-0.000108	-1.53E-05	-9.51E-05	-1.82E-05	-4.43E-07	-1.98E-06	-1.70E-06
9.34E-06	4.04E-06	3.66E-07	6.56E-06	6.72E-06	2.66E-05	2.42E-05	2.10E-07	6.18E-07	6.74E-07	-3.72E-05	-3.00E-05	-7.47E-06	-0.0001089	-1.68E-05	-7.89E-05	-1.82E-05	-7.08E-07	-1.56E-06	-1.56E-06
5.42E-06	1.49E-06	3.72E-07	0.0001106	5.82E-06	5.42E-06	2.44E-06	7.82E-08	3.92E-07	3.94E-07	-7.17E-06	-2.81E-06	-2.82E-06	-6.26E-05	-1.03E-06	-4.01E-06	-4.04E-05	-1.61E-07	-8.04E-07	-4.52E-07
4.10E-06	5.38E-06	2.38E-06	9.60E-05	1.34E-05	2.34E-05	2.42E-05	7.12E-08	5.36E-07	9.06E-07	-3.02E-05	-2.76E-05	-5.40E-06	-1.82E-05	-1.82E-05	-8.42E-05	-1.82E-05	-9.87E-07	-1.68E-06	-1.68E-06
1.03E-05	4.36E-06	4.12E-06	1.47E-05	7.58E-06	2.72E-05	2.42E-05	5.18E-08	3.16E-07	6.32E-07	-3.57E-05	-3.08E-05	-2.43E-07	-0.000108	-1.92E-05	-7.64E-05	-1.82E-05	-3.89E-07	-2.24E-07	-1.29E-06
8.01E-06	3.42E-06	1.98E-06	2.79E-05	3.36E-06	1.10E-05	1.82E-05	3.03E-07	3.36E-07	2.01E-07	-4.02E-05	-3.42E-05	-2.40E-06	-0.00010305	-2.27E-05	-4.50E-06	-1.82E-05	-1.01E-08	-5.45E-07	-1.09E-06
8.15E-07	1.52E-07	1.40E-07	1.22E-05	6.65E-07	4.51E-07	2.04E-06	1.11E-07	4.82E-08	4.68E-08	-2.62E-06	-9.70E-07	-1.77E-06	-9.15E-06	-1.07E-07	-1.44E-06	-1.14E-05	-3.94E-07	-3.63E-08	-1.87E-07
2.04E-06	1.25E-06	5.50E-07	2.06E-06	1.56E-06	4.47E-06	6.05E-06	1.04E-07	1.26E-07	8.35E-08	-1.05E-05	-1.06E-05	-3.72E-07	-4.32E-05	-7.65E-06	-9.95E-07	-6.05E-06	-4.69E-07	-2.39E-07	-5.25E-07
3.17E-06	1.43E-06	8.30E-07	1.01E-05	1.16E-06	3.15E-06	6.05E-06	1.33E-08	2.92E-08	6.70E-08	-1.26E-05	-1.25E-05	-1.50E-06	-3.40E-05	-7.80E-06	-7.15E-07	-6.05E-06	-1.49E-07	-3.12E-07	-3.63E-07
1.41E-06	1.73E-07	5.65E-08	8.60E-06	2.39E-07	1.73E-06	3.94E-06	1.44E-07	1.45E-08	2.47E-08	-1.64E-06	-1.65E-06	-1.45E-06	-6.50E-06	-2.97E-07	-1.06E-06	-2.58E-06	-3.03E-07	-2.47E-07	-2.46E-07
1.97E-06	1.14E-06	1.41E-06	1.86E-06	1.20E-06	4.48E-06	6.05E-06	1.77E-07	6.30E-09	1.40E-07	-1.06E-05	-1.07E-05	-1.80E-06	-4.04E-05	-7.45E-06	-1.77E-06	-6.05E-06	-5.75E-07	-5.95E-07	-7.40E-07
3.58E-06	1.57E-06	4.99E-06	1.05E-05	9.60E-07	3.48E-06	6.05E-06	1.26E-08	2.77E-08	8.50E-08	-1.19E-05	-1.30E-05	-1.29E-05	-3.39E-05	-7.75E-06	-2.05E-06	-6.05E-06	-2.19E-07	-3.13E-07	-4.73E-07
1.01E-06	5.30E-07	3.23E-06	4.68E-06	8.15E-08	8.75E-08	2.08E-06	5.20E-08	8.20E-08	5.45E-08	-1.71E-06	-2.45E-06	-1.06E-05	-3.53E-06	-4.92E-07	-1.57E-06	-4.02E-06	-2.34E-07	-3.20E-07	-2.68E-07
8.15E-07	1.52E-07	1.40E-07	1.22E-05	6.65E-07	4.51E-07	2.04E-06	1.11E-07	4.82E-08	4.68E-08	-2.62E-06	-9.70E-07	-1.77E-06	-9.15E-06	-1.07E-07	-1.44E-06	-1.14E-05	-3.94E-07	-3.63E-08	-1.87E-07
8.15E-07	1.52E-07	1.40E-07	1.22E-05	6.65E-07	4.51E-07	2.04E-06	1.11E-07	4.82E-08	4.68E-08	-2.62E-06	-9.70E-07	-1.77E-06	-9.15E-06	-1.07E-07	-1.44E-06	-1.14E-05	-3.94E-07	-3.63E-08	-1.87E-07
2.04E-06	1.25E-06	5.50E-07	2.06E-06	1.56E-06	4.47E-06	6.05E-06	1.04E-07	1.26E-07	8.35E-08	-1.05E-05	-1.06E-05	-3.72E-07	-4.32E-05	-7.65E-06	-9.95E-07	-6.05E-06	-4.69E-07	-2.39E-07	-5.25E-07
3.17E-06	1.43E-06	8.30E-07	1.01E-05	1.16E-06	3.15E-06	6.05E-06	1.33E-08	2.92E-08	6.70E-08	-1.26E-05	-1.25E-05	-1.50E-06	-3.40E-05	-7.80E-06	-7.15E-07	-6.05E-06	-1.49E-07	-3.12E-07	-3.63E-07
1.41E-06	1.73E-07	5.65E-08	8.60E-06	2.39E-07	1.73E-06	3.94E-06	1.44E-07	1.45E-08	2.47E-08	-1.64E-06	-1.65E-06	-1.45E-06	-6.50E-06	-2.97E-07	-1.06E-06	-2.58E-06	-3.03E-07	-2.47E-07	-2.46E-07
1.97E-06	1.14E-06	1.41E-06	1.86E-06	1.20E-06	4.48E-06	6.05E-06	1.77E-07	6.30E-09	1.40E-07	-1.06E-05	-1.07E-05	-1.80E-06	-4.04E-05	-7.45E-06	-1.77E-06	-6.05E-06	-5.75E-07	-5.95E-07	-7.40E-07
3.58E-06	1.57E-06	4.99E-06	1.05E-05	9.60E-07	3.48E-06	6.05E-06	1.26E-08	2.77E-08	8.50E-08	-1.19E-05	-1.30E-05	-1.29E-05	-3.39E-05	-7.75E-06	-2.05E-06	-6.05E-06	-2.19E-07	-3.13E-07	-4.73E-07
1.01E-06	5.30E-07	3.23E-06	4.68E-06	8.15E-08	8.75E-08	2.08E-06	5.20E-08	8.20E-08	5.45E-08	-1.71E-06	-2.45E-06	-1.06E-05	-3.53E-06	-4.92E-07	-1.57E-06	-4.02E-06	-2.34E-07	-3.20E-07	-2.68E-07
2.85E-06	8.90E-07	2.27E-06	6.05E-06	7.85E-07	2.66E-06	6.05E-06	5.55E-08	6.95E-08	1.40E-07	-9.80E-06	-1.03E-05	-4.95E-06	-3.77E-05	-7.40E-06	-5.00E-07	-6.05E-06	-3.13E-07	-5.75E-07	-7.40E-07
4.01E-06	1.57E-06	5.25E-06	1.08E-05	6.30E-07	1.93E-06	6.05E-06	8.75E-08	3.05E-08	8.50E-08	-1.13E-05	-1.31E-05	-1.46E-05	-3.42E-05	-7.75E-06	-6.65E-07	-6.05E-06	-1.33E-07	-1.11E-07	-4.73E-07
1.21E-06	7.45E-07	2.85E-06	1.92E-07	3.56E-07	1.25E-07	2.30E-06	1.25E-07	5.20E-08	9.20E-08	-9.55E-07	-2.90E-06	-8.70E-06	-1.45E-07	-1.88E-07	-8.45E-07	-7.30E-06	-2.50E-07	-4.29E-07	-3.71E-07
2.95E-06	6.80E-07	2.34E-06	1.08E-05	9.95E-07	2.87E-07	6.05E-06	1.45E-07	4.37E-08	1.29E-07	-1.02E-05	-9.90E-06	-5.30E-06	-3.44E-05	-8.05E-06	-1.51E-06	-6.05E-06	-6.75E-07	-5.60E-07	-7.10E-07
3.24E-06	1.66E-06	8.25E-06	1.10E-05	7.00E-07	1.05E-08	6.05E-06	1.14E-07	2.92E-08	3.67E-08	-1.15E-05	-1.33E-05	-2.19E-05	-3.43E-05	-7.95E-06	-1.27E-06	-6.05E-06	-4.98E-07	-3.12E-07	-3.41E-07
9.65E-08	1.10E-06	6.60E-06	1.70E-07	2.53E-07	1.90E-07	4.28E-06	3.94E-08	9.40E-08	6.25E-08	-1.70E-06	-3.47E-06	-1.90E-05	-1.70E-07	-3.00E-08	-3.14E-07	-9.75E-06	-1.08E-07	-1.23E-07	-3.48E-07
3.28E-06	3.08E-07	8.90E-07	1.12E-05	9.95E-07	3.77E-08	6.05E-06	1.54E-08	7.30E-08	1.30E-07	-9.40E-06	-9.60E-06	-1.56E-06	-3.44E-05	-8.40E-06	-1.17E-06	-6.05E-06	-1.46E-07	-4.73E-07	-7.10E-07
5.05E-06	1.45E-06	1.06E-05	1.12E-05	6.75E-07	8.45E-07	6.05E-06	1.68E-07	1.24E-08	6.70E-08	-9.10E-06	-1.43E-05	-3.00E-05	-3.44E-05	-8.30E-06	-1.45E-06	-6.05E-06	-8.70E-08	-2.59E-07	-3.64E-07
1.76E-06	1.28E-06	9.10E-06	1.70E-07	1.90E-07	1.01E-06	2.63E-06	4.61E-08	1.08E-07	4.22E-08	-5.50E-07	-4.65E-06	-2.67E-05	-1.70E-07	-9.60E-08	-2.99E-06	-1.98E-06	-3.48E-08	-1.79E-07	-1.20E-07
3.31E-06	2.92E-08	1.54E-06	1.13E-05	7.05E-07	5.05E-07	6.90E-06	9.95E-08	1.55E-07	1.06E-07	-9.05E-06	-9.20E-06	-5.20E-06	-3.49E-05	-8.10E-06	-1.80E-06	-4.11E-07	-4.36E-09	-3.44E-07	-7.05E-07
5.20E-06	1.21E-06	7.95E-06	1.13E-05	5.30E-07	4.26E-08	3.71E-06	7.30E-08	8.00E-08	1.49E-07	-7.60E-06	-1.38E-05	-2.99E-05	-3.49E-05	-8.30E-06	-5.30E-07	-1.26E-06	-1.55E-08	-7.40E-08	-5.85E-07
1.97E-06	1.07E-06	6.65E-06	1.70E-07	1.75E-07	2.81E-07	5.40E-06	5.95E-08	2.39E-07	4.22E-08	-1.97E-06	-4.38E-06	-2.40E-05	-1.70E-07	-5.00E-08	-1.34E-06	-1.77E-06	-1.63E-07	-1.80E-07	-1.20E-07
3.48E-06	2.08E-07	3.13E-07	1.16E-05	7.10E-07	2.01E-07	1.56E-05	1.76E-07	4.03E-07	5.50E-09	-8.65E-06	-9.05E-06	-5.15E-06	-3.48E-05	-8.55E-06	-1.78E-06	-1.17E-05	-1.47E-08	-2.37E-07	-4.61E-07
-1.36E-05	-2.61E-06	-2.16E-05	-3.48E-05	-1.58E-06	-3.84E-07	-3.09E-05	-2.49E-07	-2.93E-07	-8.37E-08	1.91E-05	3.78E-05	8.78E-05	0.00010425	2.54E-05	1.05E-06	9.81E-06	1.67E-07	3.77E-07	7.70E-07
-2.03E-06	-9.98E-07	-2.15E-05	-5.10E-07	-3.63E-07	-1.03E-06	-1.74E-06	-5.10E-07	-7.17E-07	-4.19E-07	5.34E-06	8.42E-06	7.80E-05	5.10E-07	3.18E-08	1.37E-06	9.89E-06	5.10E-07	5.40E-07	8.42E-08
-1.21E-05	-9.69E-07	-2.40E-06	-3.62E-05	-2.06E-06	-2.09E-06	-2.58E-05	-9.74E-08	-1.21E-06	-6.66E-07	2.19E-05	2.76E-05	1.30E-05	0.000102	2.63E-05	2.25E-06	9.60E-06	5.46E-07	7.16E-07	3.71E-08
-1.86E-05	-1.43E-07	-1.98E-05	-3.62E-05	-1.82E-06	-1.18E-05	-5.39E-05	-2.22E-07	-5.94E-07	-3.38E-07	7.82E-06	3.18E-05	8.79E-05	0.000102	2.66E-05	3.18E-05	6.72E-05	4.79E-08	4.47E-07	2.09E-08
-6.68E-06	-2.67E-07	-1.44E-05	-5.10E-07	-2.97E-07	-8.88E-06	-1.76E-05	-2.37E-07	-5.27E-08	-1.52E-07	1.49E-05	5.84E-06	6.86E-05	5.10E-07	2.24E-07	2.67E-05	6.03E-05	6.50E-07	4.32E-07	1.17E-07
-1.26E-05	-1.24E-06	-5.51E-06	-3.78E-05	-5.72E-07	-6.14E-06	-3.12E-05	-1.04E-07	-2.91E-07	-3.98E-07	1.83E-05	2.25E-05	2.21E-05	9.98E-05	2.42E-05	1.44E-05	1.97E-05	2.75E-07	3.72E-07	1.65E-07
-2.04E-05	-3.41E-06	-1.20E-05	-3.78E-05	-3.17E-07	-1.59E-05	-3.77E-05	-1.77E-07	-3.44E-07	-3.87E-08	3.44E-06	2.18E-05	8.46E-05	9.98E-05	2.42E-05	4.17E-05	4.97E-05	4.86E-07	5.97E-08	4.35E-07
-7.53E-06	-2.10E-06	-7.97E-06	-5.10E-07	-3.38E-07	-1.15E-05	-6.44E-06	-5.99E-07	-3.90E-07	-2.69E-07	2.18E-05	4.23E-07	6.29E-05	5.10E-07	1.46E-06	3.23E-05	2.99E-05	8.04E-07	4.94E-07	2.03E-07
-1.35E-05	-1.76E-06	-3.02E-06	-3.81E-05	-1.06E-07	-4.38E-06	-2.19E-05	-4.22E-07	-7.34E-07	-4.26E-07	1.39E-05	1.98E-05	2.15E-05	9.90E-05	2.22E-05	9.54E-06	2.96E-05	3.17E-07	5.52E-07	8.97E-08
-2.01E-05	-6.53E-06	-1.53E-05	-3.81E-05	-4.02E-07	-1.82E-05	-2.58E-05	-2.25E-08	-2.43E-07	-4.82E-07	1.10E-05	1.21E-05	8.76E-05	9.90E-05	2.43E-05	5.16E-05	5.75E-05	2.19E-07	2.13E-07	5.96E-07
-2.00E-06	-1.76E-06	-4.00E-06	-1.70E-07	-2.27E-07	-4.72E-06	-1.83E-06	-1.24E-08	-1.70E-07	-4.82E-08	8.15E-06	2.94E-06	2.20E-05	1.70E-07	4.21E-07	1.41E-05	1.08E-05	1.28E-07	1.70E-07	1.91E-07
-4.99E-06	-8.15E-07	-1.24E-06	-1.29E-05	-6.50E-08	-1.23E-07	-1.33E-05	-3.98E-08	-1.77E-08	-4.24E-08	2.56E-06	5.55E-06	7.50E-06	3.23E-05	7.85E-06	1.11E-06	1.46E-05	1.09E-07	1.46E-07	1.23E-07
-6.95E-06	-2.94E-06	-4.98E-06	-1.29E-05	-1.06E-07	-7.85E-06	-1.68E-05	-1.21E-07	-1.55E-08	-2.13E-08	7.15E-06	9.70E-07	2.93E-05	3.23E-05	8.05E-06	2.72E-05	2.66E-05	5.15E-08	5.45E-08	6.15E-08
-2.11E-06	-1.81E-06	-3.91E-06	-1.70E-07	-3.38E-09	-7.60E-06	-2.93E-06	-1.97E-08	-1.54E-08	-8.80E-09	1.01E-05	3.86E-06	2.25E-05	1.70E-07	2.42E-07	2.55E-05	1.06E-05	5.35E-08	5.40E-08	8.35E-08
-4.84E-06	-1.67E-06	-1.04E-06	-1.29E-05	-1.00E-07	-1.78E-07	-6.10E-07	-2.10E-08	-1.81E-08	-8.80E-09	1.77E-06	2.69E-06	7.00E-06	3.15E-05	7.05E-06	2.99E-06	4.62E-07	2.21E-07	1.46E-07	8.35E-08
-6.45E-06	-4.01E-06	-4.68E-06	-1.29E-05	-4.08E-09	-4.88E-06	-6.05E-06	-8.00E-08	-1.70E-07	-8.80E-09	9.30E-06	3.23E-06	2.93E-05	3.15E-05	7.60E-06	1.95E-05	6.05E-06	5.85E-08	1.70E-07	8.35E-08
-1.67E-06	-2.61E-06	-4.09E-06	-1.70E-07	-9.15E-08	-4.06E-06	-6.05E-06	-1.70E-07	-1.81E-08	-3.85E-08	1.15E-05	6.75E-06	2.26E-05	1.70E-07	4.84E-07	1.53E-05	6.05E-06	1.70E-07	1.46E-07	1.06E-07
-4.53E-06	-1.52E-06	-8.45E-07	-1.33E-05	-1.82E-07	-8.25E-07	-2.61E-06	-1.33E-07	-6.40E-08	-4.73E-08	1.11E-06	2.45E-06	3.33E-06	3.01E-05	6.70E-06	4.66E-06	1.08E-05	1.79E-07	1.73E-08	1.89E-07
-5.55E-06	-4.20E-06	-3.52E-06	-1.33E-05	-3.40E-07	-4.19E-06	-6.05E-06	-3.96E-08	-4.89E-08	-8.80E-09	1.11E-05	5.60E-06	2.62E-05	3.01E-05	6.50E-06	1.95E-05	6.05E-06	1.09E-07	3.69E-08	8.35E-08
-9.70E-07	-2.49E-06	-3.93E-06	-1.70E-07	-2.00E-07	-3.76E-06	-6.05E-06	-7.90E-08	-1.54E-08	-2.99E-08	1.19E-05	7.50E-06	2.19E-05	1.70E-07	3.13E-07	1.63E-05	6.05E-06	2.16E-07	5.40E-08	2.26E-08
-3.39E-06	-1.96E-06	-1.22E-06	-1.36E-05	-3.98E-07	-9.30E-07	-1.84E-06	-9.30E-08	-9.75E-08	-2.11E-08	1.52E-06	5.60E-07	2.91E-06	2.87E-05	6.00E-06	3.27E-06	1.07E-05	7.00E-08	7.35E-08	6.10E-08
-3.52E-06	-4.64E-06	-1.85E-06	-1.36E-05	-5.70E-07	-4.58E-06	-6.05E-06	-9.85E-08	-8.20E-08	-8.80E-09	1.03E-05	8.55E-06	2.42E-05	2.87E-05	5.70E-06	2.22E-05	6.05E-06	2.70E-07	1.28E-07	8.35E-08
-1.90E-07	-2.90E-06	-2.69E-06	-1.70E-07	-1.67E-07	-3.26E-06	-6.05E-06	-1.13E-07	-1.54E-08	-3.85E-08	1.17E-05	9.80E-06	2.00E-05	1.70E-07	2.07E-07	1.74E-05	6.05E-06	1.25E-07	5.40E-08	1.06E-07
-2.70E-06	-1.20E-06	-3.00E-06	-1.39E-05	-5.10E-07	-1.13E-06	-6.30E-06	-5.35E-08	-4.85E-08	-3.85E-08	1.99E-06	1.56E-06	6.50E-07	2.72E-05	5.40E-06	4.89E-06	1.82E-05	3.81E-08	3.66E-08	1.06E-07
-1.95E-06	-3.92E-06	-5.05E-06	-1.39E-05	-9.25E-07	-4.39E-06	-6.05E-06	-5.95E-08	-1.01E-07	-7.80E-08	9.65E-06	8.60E-06	6.30E-06	2.72E-05	4.47E-06	2.23E-05	6.05E-06	1.63E-07	2.75E-07	2.14E-07
-6.60E-07	-2.87E-06	-1.97E-06	-1.70E-07	-3.10E-07	-3.46E-06	-6.05E-06	-7.90E-08	-1.01E-07	-7.80E-08	1.17E-05	1.04E-05	7.00E-06	1.70E-07	7.75E-07	1.78E-05	6.05E-06	2.17E-07	2.75E-07	2.14E-07
-2.56E-06	-6.40E-07	-2.68E-06	-1.43E-05	-9.00E-07	-2.35E-07	-1.64E-06	-1.70E-07	-3.29E-08	-1.70E-07	1.94E-06	1.82E-06	1.31E-06	2.50E-05	4.37E-06	4.27E-06	1.06E-05	1.70E-07	9.00E-08	1.70E-07
-1.25E-06	-3.21E-06	-7.45E-06	-2.62E-05	-1.46E-06	-1.83E-06	-6.05E-06	-1.40E-07	-1.67E-07	-7.80E-08	9.50E-06	8.70E-06	2.00E-06	7.70E-06	3.02E-06	1.60E-05	6.05E-06	3.82E-07	4.58E-07	2.14E-07
-1.35E-06	-2.40E-06	-5.25E-06	-1.20E-05	-5.20E-07	-1.50E-06	-6.05E-06	-1.74E-07	-1.01E-07	-4.82E-08	1.12E-05	1.02E-05	1.77E-06	3.27E-05	1.24E-06	1.09E-05	6.05E-06	2.90E-07	2.77E-07	1.91E-07
-1.92E-06	-4.73E-07	-2.26E-06	-1.47E-05	-8.90E-07	-1.03E-06	-9.35E-07	-7.35E-08	-9.85E-08	-9.85E-08	2.09E-06	1.89E-06	4.36E-08	2.30E-05	3.85E-06	6.45E-06	1.08E-05	1.60E-08	2.70E-07	1.51E-07
-2.09E-07	-2.72E-06	-5.55E-06	-2.87E-05	-1.76E-06	-4.77E-06	-6.05E-06	-8.00E-08	-2.49E-07	-1.87E-07	9.00E-06	8.35E-06	1.44E-06	1.52E-05	1.67E-06	2.37E-05	6.05E-06	2.19E-07	5.85E-07	4.50E-07
-1.43E-06	-2.25E-06	-2.97E-06	-1.40E-05	-1.12E-06	-4.24E-06	-6.05E-06	-1.20E-07	-1.01E-07	-8.80E-08	1.21E-05	1.02E-05	2.70E-06	3.82E-05	2.95E-06	1.87E-05	6.05E-06	3.27E-07	2.77E-07	3.00E-07
-1.31E-06	-2.38E-07	-8.00E-07	-1.57E-05	-9.50E-07	-1.07E-06	-1.01E-07	-5.85E-08	-1.47E-07	-6.85E-08	2.99E-06	1.88E-06	9.50E-07	1.87E-05	3.42E-06	5.75E-06	1.26E-05	1.60E-07	3.07E-07	1.28E-07
-6.05E-07	-2.08E-06	-5.55E-06	-3.17E-05	-2.36E-06	-7.50E-06	-6.05E-06	-3.74E-08	-2.49E-07	-1.17E-07	8.90E-06	8.30E-06	7.65E-07	2.51E-05	3.14E-07	3.02E-05	6.05E-06	3.81E-07	5.85E-07	3.19E-07
-2.22E-06	-1.90E-06	-4.49E-06	-1.60E-05	-1.11E-06	-5.80E-06	-6.05E-06	-5.25E-08	-1.01E-07	-4.82E-08	1.12E-05	1.04E-05	1.14E-06	4.37E-05	2.86E-06	2.27E-05	6.05E-06	2.37E-07	2.77E-07	1.91E-07
-1.75E-06	-2.30E-07	-8.15E-07	-1.68E-05	-1.40E-06	-1.43E-06	-6.10E-07	-5.40E-08	-1.96E-07	-1.07E-07	2.01E-06	2.63E-06	1.11E-06	1.46E-05	1.78E-06	7.55E-06	8.75E-06	3.70E-08	3.44E-07	2.32E-07
-6.25E-07	-1.32E-06	-5.15E-06	-3.37E-05	-2.72E-06	-8.35E-06	-6.05E-06	-1.12E-07	-2.97E-07	-2.35E-07	9.25E-06	7.60E-06	1.09E-06	3.21E-05	1.99E-06	3.43E-05	6.05E-06	4.91E-07	6.20E-07	6.40E-07
-2.20E-06	-1.37E-06	-4.68E-06	-1.69E-05	-1.20E-06	-7.30E-06	-6.05E-06	-1.39E-07	-8.60E-08	-1.28E-07	1.14E-05	1.00E-05	3.17E-06	4.67E-05	3.84E-06	2.71E-05	6.05E-06	4.72E-07	3.31E-07	4.09E-07
-1.56E-06	-2.15E-08	-3.01E-07	-1.80E-05	-1.69E-06	-8.35E-07	-1.02E-06	-5.35E-08	-8.10E-08	-1.07E-07	2.07E-06	1.75E-06	2.65E-06	9.60E-06	9.10E-07	6.70E-06	1.52E-05	3.70E-08	1.27E-07	2.32E-07
-7.90E-07	-1.27E-06	-3.26E-06	-2.03E-05	-3.01E-06	-8.10E-06	-6.05E-06	-1.76E-08	-1.19E-07	-2.35E-07	9.30E-06	8.30E-06	3.22E-07	2.79E-05	3.68E-06	3.38E-05	6.05E-06	4.18E-07	4.21E-07	6.40E-07
-2.70E-06	-1.25E-06	-2.81E-06	-2.34E-06	-1.56E-06	-6.95E-06	-6.05E-06	-3.18E-08	-1.35E-07	-1.67E-07	1.11E-05	1.01E-05	7.45E-07	3.75E-05	4.84E-06	2.76E-05	6.05E-06	2.73E-07	3.68E-07	5.15E-07
-1.89E-06	-1.63E-07	-3.38E-07	-2.05E-05	-1.53E-06	-9.10E-07	-1.33E-06	-1.42E-08	-1.70E-07	-3.85E-08	1.65E-06	1.45E-06	1.13E-06	4.68E-07	6.10E-07	6.10E-06	1.54E-05	1.45E-07	1.70E-07	1.06E-07
-9.00E-07	-1.22E-06	-8.65E-07	-1.84E-05	-3.25E-06	-1.09E-05	-6.05E-06	-8.60E-08	-7.05E-08	-1.28E-07	9.65E-06	8.60E-06	1.60E-06	3.56E-05	5.05E-06	4.16E-05	6.05E-06	4.19E-07	3.87E-07	4.09E-07
-2.54E-06	-9.80E-07	-1.66E-06	-2.15E-06	-1.65E-06	-1.08E-05	-6.05E-06	-2.74E-08	-7.05E-08	-1.58E-07	1.17E-05	9.85E-06	1.25E-06	3.60E-05	5.50E-06	3.66E-05	6.05E-06	2.59E-07	3.87E-07	4.32E-07
-2.06E-06	-1.89E-07	-9.25E-07	-2.71E-05	-1.59E-06	-1.08E-06	-1.01E-06	-1.32E-07	-1.21E-09	-7.65E-08	1.39E-06	1.38E-06	3.22E-06	2.04E-05	5.70E-08	1.95E-06	1.59E-05	1.77E-07	1.95E-07	2.10E-07
-5.50E-07	-1.15E-06	-2.27E-07	-2.28E-05	-3.26E-06	-9.15E-06	-6.05E-06	-1.39E-07	-1.56E-07	-2.83E-07	1.05E-05	8.70E-06	3.45E-06	6.05E-06	6.30E-06	3.81E-05	6.05E-06	3.80E-07	7.15E-07	7.75E-07
-2.59E-06	-9.95E-07	-3.46E-07	-4.36E-06	-1.83E-06	-1.02E-05	-6.05E-06	-1.12E-07	-1.06E-07	-1.77E-07	1.20E-05	1.01E-05	1.20E-06	3.59E-05	6.60E-06	3.63E-05	6.05E-06	3.98E-07	4.83E-07	5.40E-07
-1.58E-06	-4.29E-07	-7.00E-07	-2.52E-05	-1.30E-06	-1.49E-06	-3.95E-06	-1.13E-07	-4.98E-08	-4.69E-08	1.70E-06	7.90E-07	2.87E-06	1.90E-05	1.22E-07	7.15E-07	5.90E-06	1.23E-07	2.32E-07	1.87E-07
-1.10E-06	-1.34E-06	-2.96E-07	-1.92E-05	-3.16E-06	-5.65E-06	-6.05E-06	-1.11E-07	-1.06E-07	-1.15E-07	1.04E-05	9.40E-06	2.56E-06	6.05E-06	7.10E-06	2.92E-05	6.05E-06	3.96E-07	6.75E-07	5.50E-07
-2.30E-06	-9.90E-07	-3.79E-07	-6.00E-06	-1.91E-06	-6.65E-06	-6.05E-06	-1.70E-07	-1.01E-08	-5.85E-08	1.32E-05	1.04E-05	1.84E-06	3.52E-05	7.45E-06	2.68E-05	6.05E-06	1.70E-07	2.63E-07	2.80E-07
-1.23E-06	-1.57E-07	-7.60E-07	-2.25E-05	-8.15E-07	-1.74E-06	-3.84E-06	-4.11E-08	-1.65E-07	-9.35E-08	2.38E-06	1.25E-06	3.02E-07	1.69E-05	4.88E-07	1.19E-06	2.08E-06	1.66E-07	4.50E-07	3.75E-07
-1.11E-06	-1.20E-06	-1.21E-07	-1.51E-05	-2.67E-06	-4.75E-06	-6.05E-06	-4.52E-08	-8.55E-08	-1.52E-07	1.09E-05	9.40E-06	1.73E-06	6.05E-06	7.30E-06	2.62E-05	6.05E-06	4.02E-07	5.25E-07	6.55E-07
-2.55E-06	-9.30E-07	-4.55E-08	-7.30E-06	-1.73E-06	-6.55E-06	-6.05E-06	-1.41E-08	-1.24E-08	-6.75E-08	1.27E-05	1.04E-05	6.45E-07	3.47E-05	7.35E-06	2.51E-05	6.05E-06	2.40E-07	2.57E-07	3.64E-07
-1.27E-06	-5.35E-07	-3.41E-07	-1.96E-05	-5.05E-07	-2.50E-06	-3.47E-06	-7.15E-08	-9.80E-08	-8.45E-08	1.94E-06	2.82E-07	1.40E-06	1.48E-05	3.91E-07	1.37E-06	1.01E-05	2.87E-07	2.68E-07	2.91E-07
-1.43E-06	-1.41E-06	-3.08E-07	-1.10E-05	-1.95E-06	-4.74E-06	-6.05E-06	-4.89E-08	-3.59E-08	-1.52E-07	1.08E-05	1.02E-05	9.10E-07	4.91E-05	7.15E-06	6.50E-07	6.05E-06	2.36E-07	4.87E-07	6.55E-07
-1.63E-06	-1.09E-06	-3.58E-08	-8.65E-06	-1.42E-06	-2.62E-06	-6.05E-06	-1.24E-08	-9.50E-08	-6.75E-08	1.37E-05	1.10E-05	9.00E-07	3.43E-05	7.60E-06	1.73E-06	6.05E-06	1.28E-07	1.29E-07	3.64E-07
-4.88E-08	-8.00E-08	-1.09E-06	-1.57E-05	-4.53E-07	-1.28E-06	-6.10E-06	-6.15E-08	-1.79E-08	-1.15E-07	2.97E-06	1.01E-06	5.50E-07	1.19E-05	4.38E-07	2.00E-07	6.70E-08	1.09E-07	1.45E-07	3.13E-07
-1.73E-06	-1.19E-06	-7.15E-07	-5.95E-06	-1.65E-06	-4.64E-06	-6.05E-06	-3.84E-08	-9.30E-08	-1.52E-07	1.06E-05	1.02E-05	1.29E-06	4.57E-05	7.25E-06	1.60E-06	6.05E-06	3.81E-07	3.29E-07	6.55E-07
-2.90E-06	-1.33E-06	-6.50E-07	-9.75E-06	-1.23E-06	-2.85E-06	-6.05E-06	-5.30E-08	-7.75E-08	-1.61E-09	1.27E-05	1.18E-05	4.89E-07	3.38E-05	7.70E-06	7.45E-07	6.05E-06	3.97E-08	2.76E-07	2.35E-07
-1.37E-06	-1.71E-08	-7.50E-07	-1.06E-05	-3.73E-07	-9.00E-07	-3.96E-06	-1.57E-07	-3.41E-08	-1.61E-07	1.81E-06	1.35E-06	2.90E-06	8.00E-06	1.18E-07	2.91E-07	1.98E-05	4.29E-07	2.84E-07	5.00E-07
-1.76E-06	-1.23E-06	-1.07E-06	-2.58E-07	-1.29E-06	-5.05E-06	-6.05E-06	-8.35E-08	-2.80E-08	-2.08E-07	1.05E-05	1.05E-05	5.50E-07	4.18E-05	7.50E-06	2.58E-06	6.05E-06	4.14E-07	5.05E-07	8.65E-07
-3.30E-06	-1.92E-06	-2.85E-06	-1.04E-05	-8.35E-07	-4.58E-06	-6.05E-06	-1.37E-08	-3.54E-08	-8.60E-08	1.21E-05	1.37E-05	6.55E-06	3.38E-05	7.35E-06	3.45E-06	6.05E-06	1.48E-07	2.93E-07	4.74E-07
-9.45E-07	-5.65E-07	-7.20E-07	-8.60E-06	-1.74E-07	-5.35E-07	-6.10E-06	-1.25E-07	-6.35E-08	-9.25E-08	1.92E-06	2.84E-06	3.54E-06	6.50E-06	2.60E-07	3.58E-07	4.61E-06	2.49E-07	2.10E-07	3.71E-07
-2.62E-06	-1.31E-06	-2.83E-06	-2.08E-06	-8.70E-07	-3.82E-06	-6.05E-06	-1.77E-07	-4.09E-08	-1.30E-07	9.80E-06	1.09E-05	5.95E-06	4.03E-05	7.20E-06	9.70E-07	6.05E-06	5.75E-07	6.90E-07	7.10E-07
-3.49E-06	-1.49E-06	-7.75E-06	-1.07E-05	-7.10E-07	-2.81E-06	-6.05E-06	-7.35E-09	-5.95E-08	-3.73E-08	1.22E-05	1.28E-05	2.03E-05	3.38E-05	7.55E-06	4.62E-07	6.05E-06	1.65E-07	2.26E-07	3.41E-07
-8.15E-07	-3.68E-07	-5.50E-06	-2.44E-06	-3.43E-07	-2.45E-07	-4.96E-06	-5.25E-08	-1.33E-07	-1.22E-07	2.03E-06	2.10E-06	1.59E-05	1.84E-06	9.80E-08	6.70E-07	1.49E-05	2.36E-07	5.55E-07	3.93E-07
-2.88E-06	-7.00E-07	-2.35E-06	-1.34E-05	-9.05E-07	-3.91E-07	-6.05E-06	-9.50E-08	-3.90E-09	-1.60E-07	9.85E-06	9.90E-06	4.65E-06	3.22E-05	7.85E-06	4.44E-07	6.05E-06	2.04E-07	5.90E-07	7.35E-07
-4.66E-06	-1.65E-06	-7.45E-06	-1.10E-05	-3.39E-07	-7.65E-07	-6.05E-06	-7.45E-08	-6.20E-08	-6.70E-08	9.90E-06	1.34E-05	2.03E-05	3.40E-05	7.55E-06	5.75E-07	6.05E-06	1.62E-08	2.20E-07	3.64E-07
-1.57E-06	-1.38E-06	-5.15E-06	-1.70E-07	-5.25E-07	-3.97E-07	-3.32E-06	-7.20E-08	-1.11E-07	-6.25E-08	1.72E-07	4.11E-06	1.62E-05	1.70E-07	1.57E-07	1.50E-06	1.37E-05	2.90E-07	1.81E-08	3.48E-07
-3.23E-06	-6.75E-08	-1.00E-06	-1.11E-05	-9.30E-07	-1.01E-07	-9.30E-06	-1.78E-08	-1.88E-07	-1.70E-07	9.30E-06	9.15E-06	2.13E-06	3.43E-05	8.10E-06	1.38E-06	4.17E-06	3.29E-07	2.58E-07	8.20E-07
-4.77E-06	-1.25E-06	-1.05E-05	-1.11E-05	-7.35E-07	-8.25E-08	-7.60E-06	-4.82E-08	-1.35E-08	-1.08E-07	8.95E-06	1.38E-05	2.99E-05	3.43E-05	8.35E-06	1.30E-06	1.40E-07	2.41E-07	2.58E-07	4.74E-07
-2.00E-06	-9.30E-07	-9.85E-06	-1.70E-07	-8.60E-08	-6.15E-07	-4.59E-08	-3.28E-08	-1.89E-07	-4.22E-08	7.30E-07	4.10E-06	2.78E-05	1.70E-07	2.59E-07	6.95E-07	8.80E-06	1.82E-07	5.30E-08	1.20E-07
-2.83E-06	-1.52E-07	-9.50E-07	-1.13E-05	-7.15E-07	-2.00E-07	-6.05E-06	-1.89E-07	-1.68E-07	-6.55E-08	9.15E-06	9.35E-06	4.05E-06	3.45E-05	8.05E-06	1.12E-06	6.05E-06	1.43E-07	4.06E-07	5.95E-07
-5.15E-06	-1.08E-06	-8.00E-06	-1.13E-05	-5.80E-07	-1.57E-07	-6.05E-06	-2.30E-07	-4.32E-08	-7.75E-08	7.55E-06	1.33E-05	2.97E-05	3.45E-05	8.10E-06	6.70E-07	6.05E-06	2.53E-07	3.70E-07	4.52E-07
-1.84E-06	-1.10E-06	-6.25E-06	-1.70E-07	-1.33E-07	-4.11E-07	-7.30E-07	-9.95E-08	-1.44E-07	-2.55E-08	1.49E-06	4.16E-06	2.40E-05	1.70E-07	6.05E-08	1.47E-06	6.10E-06	2.73E-07	1.08E-07	2.46E-07
-3.46E-06	-1.56E-08	-1.49E-06	-1.15E-05	-6.15E-07	-2.46E-07	-4.83E-06	-1.22E-07	-2.73E-07	-6.30E-08	8.35E-06	8.65E-06	6.35E-06	3.47E-05	8.20E-06	1.86E-06	3.44E-06	5.25E-08	7.40E-08	5.85E-07
-5.35E-06	-7.45E-07	-7.75E-06	-1.15E-05	-4.47E-07	-3.07E-07	-2.56E-06	-1.88E-07	-1.15E-07	-5.85E-08	6.05E-06	1.23E-05	3.03E-05	3.47E-05	8.20E-06	2.32E-07	1.91E-06	1.42E-07	1.99E-08	2.80E-07
-1.70E-06	-4.71E-07	-6.25E-06	-1.70E-07	-6.75E-08	-2.45E-07	-1.20E-06	-6.60E-08	-2.73E-07	-1.69E-07	2.26E-06	3.01E-06	2.40E-05	1.70E-07	1.89E-07	1.64E-06	5.60E-06	8.90E-08	2.72E-07	5.00E-08
-3.96E-06	-1.47E-07	-1.25E-06	-1.19E-05	-5.90E-07	-8.00E-07	-1.20E-06	-1.40E-07	-4.37E-07	-2.21E-07	7.20E-06	8.65E-06	5.70E-06	3.40E-05	8.25E-06	1.04E-06	5.60E-06	1.05E-07	3.29E-07	1.13E-08
-6.30E-06	-1.90E-07	-6.55E-06	-1.19E-05	-6.20E-07	-3.30E-06	-3.81E-06	-1.99E-08	-2.13E-07	-8.20E-08	2.70E-06	1.03E-05	2.90E-05	3.40E-05	8.75E-06	9.45E-06	8.45E-06	5.45E-08	9.40E-08	1.61E-08
-2.06E-06	-1.98E-07	-4.94E-06	-1.70E-07	-1.93E-07	-1.89E-06	-3.18E-06	-6.70E-08	-1.50E-08	-1.10E-07	4.34E-06	1.85E-06	2.27E-05	1.70E-07	4.72E-07	7.50E-06	1.45E-05	8.95E-08	5.45E-08	5.40E-09
-4.33E-06	-2.68E-07	-2.08E-06	-1.24E-05	-6.70E-08	-1.97E-06	-6.00E-06	-1.34E-07	-2.62E-07	-2.00E-07	6.05E-06	7.70E-06	7.40E-06	3.33E-05	7.70E-06	4.08E-06	2.04E-07	1.79E-07	1.31E-07	7.35E-08
-6.55E-06	-1.03E-06	-5.40E-06	-1.24E-05	-1.99E-07	-4.73E-06	-9.15E-06	-2.66E-08	-1.65E-07	-5.15E-08	4.41E-07	7.35E-06	2.89E-05	3.33E-05	7.90E-06	1.28E-05	1.26E-05	1.93E-08	5.85E-08	3.81E-08
-2.44E-06	-6.45E-07	-3.91E-06	-1.70E-07	-1.31E-07	-3.48E-06	-1.06E-06	-5.90E-08	-3.29E-08	-5.95E-08	6.80E-06	2.53E-07	2.25E-05	1.70E-07	1.80E-07	9.90E-06	9.15E-06	1.61E-07	9.00E-08	4.50E-08
-4.47E-06	-6.45E-07	-1.00E-06	-1.27E-05	-9.75E-09	-1.46E-06	-7.20E-06	-5.40E-08	-3.21E-08	-1.42E-07	4.13E-06	6.30E-06	6.60E-06	3.27E-05	7.60E-06	3.01E-06	9.75E-06	3.70E-08	1.07E-07	2.99E-08
-7.05E-06	-2.29E-06	-4.63E-06	-1.27E-05	-8.75E-08	-6.40E-06	-6.40E-06	-6.70E-08	-9.80E-08	-8.20E-08	4.65E-06	3.56E-06	2.89E-05	3.27E-05	7.70E-06	1.82E-05	1.75E-05	8.95E-08	7.40E-08	1.51E-08
-2.45E-06	-1.76E-06	-2.95E-06	-1.70E-07	-9.10E-08	-5.35E-06	-2.61E-07	-2.26E-07	-8.20E-08	-2.99E-08	8.80E-06	3.04E-06	2.02E-05	1.70E-07	5.55E-07	1.57E-05	9.60E-06	2.49E-07	1.28E-07	2.26E-08
-5.00E-06	-8.35E-07	-2.18E-06	-1.28E-05	-1.44E-07	-2.06E-08	-3.15E-06	-2.63E-08	-9.75E-08	-5.15E-08	1.89E-06	5.25E-06	1.04E-05	3.19E-05	7.00E-06	1.37E-06	4.93E-06	1.96E-08	7.35E-08	3.84E-08
-6.90E-06	-3.07E-06	-5.65E-06	-1.28E-05	-4.00E-08	-5.30E-06	-6.05E-06	-1.06E-07	-1.77E-08	-6.05E-08	8.05E-06	4.90E-08	3.09E-05	3.19E-05	7.50E-06	2.02E-05	6.05E-06	1.97E-07	1.46E-07	4.54E-08
-1.83E-06	-2.20E-06	-4.63E-06	-1.70E-07	-1.78E-07	-4.62E-06	-6.05E-06	-4.68E-08	-4.85E-08	-4.75E-08	1.01E-05	5.00E-06	2.30E-05	1.70E-07	3.78E-07	1.73E-05	6.05E-06	3.53E-08	3.66E-08	1.89E-07
-4.78E-06	-1.45E-06	-4.94E-07	-1.30E-05	-3.40E-07	-1.85E-07	-5.30E-07	-2.75E-08	-1.54E-08	-1.74E-08	1.05E-06	2.80E-06	6.75E-06	3.08E-05	6.50E-06	3.30E-06	8.00E-06	1.83E-08	5.40E-08	1.67E-07
-5.90E-06	-3.73E-06	-4.59E-06	-1.30E-05	-1.90E-07	-6.55E-06	-6.05E-06	-1.67E-07	-8.20E-08	-8.80E-09	9.90E-06	3.50E-06	2.94E-05	3.08E-05	6.85E-06	2.51E-05	6.05E-06	3.64E-07	1.28E-07	8.35E-08
-1.15E-06	-2.17E-06	-3.40E-06	-1.70E-07	-1.01E-08	-6.40E-06	-6.05E-06	-1.94E-08	-6.45E-08	-8.60E-09	1.12E-05	6.35E-06	2.12E-05	1.70E-07	3.32E-07	2.21E-05	6.05E-06	2.23E-07	1.66E-08	8.30E-08
-4.05E-06	-1.64E-06	-3.92E-07	-1.35E-05	-3.82E-07	-4.13E-07	-1.42E-06	-2.64E-08	-5.10E-08	-2.15E-08	9.55E-07	1.69E-06	4.58E-06	2.92E-05	5.90E-06	3.24E-06	9.90E-06	1.93E-08	2.36E-07	6.00E-08
-4.46E-06	-4.17E-06	-2.42E-06	-1.35E-05	-3.72E-07	-4.52E-06	-6.05E-06	-1.34E-08	-1.70E-07	-3.01E-08	1.05E-05	6.50E-06	2.53E-05	2.92E-05	6.25E-06	2.18E-05	6.05E-06	1.29E-07	1.70E-07	2.27E-08
-6.45E-07	-3.00E-06	-4.38E-06	-1.70E-07	-1.00E-07	-3.71E-06	-6.05E-06	-2.62E-08	-6.65E-08	-8.60E-09	1.21E-05	9.35E-06	2.34E-05	1.70E-07	3.99E-07	1.80E-05	6.05E-06	2.55E-07	1.82E-07	8.30E-08
-2.51E-06	-1.10E-06	-3.82E-06	-1.37E-05	-6.00E-07	-1.05E-06	-2.51E-06	-1.12E-07	-1.57E-08	-8.60E-09	2.56E-06	1.91E-06	2.62E-06	2.74E-05	5.20E-06	4.27E-06	9.05E-06	1.23E-07	5.40E-08	8.30E-08
-2.40E-06	-3.99E-06	-8.65E-07	-1.37E-05	-7.70E-07	-1.16E-05	-6.05E-06	-1.12E-07	-1.16E-07	-1.70E-07	9.45E-06	8.35E-06	2.10E-05	2.74E-05	4.89E-06	4.04E-05	6.05E-06	3.98E-07	2.21E-07	1.70E-07
-3.42E-07	-2.63E-06	-2.53E-06	-1.70E-07	-3.55E-07	-1.13E-05	-6.05E-06	-1.12E-07	-1.86E-08	-2.99E-08	1.16E-05	9.55E-06	1.87E-05	1.70E-07	6.65E-07	3.69E-05	6.05E-06	3.98E-07	1.47E-07	2.26E-08
-2.01E-06	-5.60E-07	-2.10E-06	-1.42E-05	-5.95E-07	-1.82E-07	-2.74E-06	-4.65E-08	-1.96E-07	-2.99E-08	2.32E-06	1.91E-06	8.60E-07	2.49E-05	4.76E-06	4.13E-06	1.50E-05	3.50E-08	3.44E-07	2.26E-08
-8.50E-07	-3.05E-06	-5.75E-06	-2.57E-05	-1.15E-06	-2.68E-06	-6.05E-06	-7.15E-08	-2.15E-07	-1.18E-07	9.00E-06	8.25E-06	1.60E-06	6.80E-06	3.49E-06	1.88E-05	6.05E-06	2.89E-07	4.91E-07	3.22E-07
-1.25E-06	-2.55E-06	-3.25E-06	-1.16E-05	-5.00E-07	-2.08E-06	-6.05E-06	-5.95E-08	-8.45E-08	-8.80E-08	1.13E-05	1.04E-05	1.79E-06	3.17E-05	1.07E-06	1.38E-05	6.05E-06	1.63E-07	3.28E-07	3.00E-07
-1.61E-06	-3.28E-07	-1.32E-06	-1.50E-05	-8.20E-07	-6.75E-07	-8.85E-07	-5.35E-08	-1.14E-07	-6.85E-08	2.60E-06	2.12E-06	6.85E-07	2.13E-05	3.76E-06	5.25E-06	1.02E-05	3.75E-08	2.15E-07	1.28E-07
-2.67E-07	-2.50E-06	-5.95E-06	-2.99E-05	-1.86E-06	-7.10E-06	-6.05E-06	-7.25E-08	-1.98E-07	-1.47E-07	8.45E-06	8.25E-06	7.20E-07	1.93E-05	1.17E-06	3.07E-05	6.05E-06	2.90E-07	5.40E-07	3.42E-07
-9.85E-07	-1.95E-06	-4.67E-06	-1.49E-05	-1.06E-06	-6.75E-06	-6.05E-06	-1.93E-07	-8.45E-08	-1.17E-07	1.18E-05	9.95E-06	1.09E-06	4.06E-05	2.76E-06	2.57E-05	6.05E-06	3.42E-07	3.28E-07	3.19E-07
-6.20E-07	-2.71E-07	-8.40E-07	-1.64E-05	-1.21E-06	-8.75E-07	-2.61E-06	-7.75E-09	-1.57E-08	-2.99E-08	3.00E-06	1.61E-06	1.53E-06	1.57E-05	2.24E-06	6.10E-06	1.61E-05	7.15E-08	5.35E-08	2.26E-08
-7.20E-07	-1.76E-06	-5.55E-06	-3.32E-05	-2.63E-06	-6.85E-06	-6.05E-06	-1.85E-07	-1.35E-07	-1.56E-07	8.70E-06	8.20E-06	1.31E-06	3.03E-05	1.70E-06	2.97E-05	6.05E-06	4.13E-07	3.68E-07	4.28E-07
-2.29E-06	-1.57E-06	-4.43E-06	-1.68E-05	-1.15E-06	-5.90E-06	-6.05E-06	-1.93E-07	-8.60E-08	-1.27E-07	1.11E-05	1.00E-05	2.27E-06	4.60E-05	3.34E-06	2.38E-05	6.05E-06	3.42E-07	3.31E-07	4.05E-07
-1.61E-06	-6.90E-08	-1.37E-07	-1.77E-05	-1.74E-06	-5.35E-07	-5.85E-07	-1.27E-07	-8.15E-08	-2.99E-08	2.08E-06	1.92E-06	1.72E-06	1.07E-05	6.95E-07	5.20E-06	1.31E-05	2.02E-08	1.27E-07	2.26E-08
-8.60E-07	-1.16E-06	-5.20E-06	-2.00E-05	-3.16E-06	-4.36E-06	-6.05E-06	-1.93E-08	-2.02E-07	-1.86E-07	9.05E-06	7.95E-06	1.75E-06	2.69E-05	3.73E-06	2.33E-05	6.05E-06	3.27E-07	5.50E-07	4.50E-07
-2.50E-06	-1.23E-06	-5.05E-06	-2.38E-06	-1.53E-06	-3.82E-06	-6.05E-06	-1.07E-07	-1.69E-07	-1.86E-07	1.13E-05	9.85E-06	4.17E-06	3.76E-05	4.67E-06	1.81E-05	6.05E-06	1.99E-07	4.61E-07	4.50E-07
-1.80E-06	-8.65E-08	-5.15E-07	-2.11E-05	-1.61E-06	-4.54E-07	-9.70E-07	-1.22E-08	-1.70E-08	-1.70E-07	1.68E-06	2.03E-06	2.36E-06	1.45E-06	2.53E-07	5.25E-06	1.37E-05	1.26E-07	1.43E-07	1.70E-07
-7.75E-07	-9.95E-07	-4.77E-07	-1.85E-05	-3.24E-06	-5.00E-06	-6.05E-06	-1.45E-07	-1.57E-07	-2.37E-07	9.70E-06	7.95E-06	4.40E-06	3.71E-05	5.25E-06	2.57E-05	6.05E-06	3.05E-07	7.20E-07	6.50E-07
-2.26E-06	-1.00E-06	-5.00E-07	-2.63E-06	-1.71E-06	-4.89E-06	-6.05E-06	-7.20E-08	-5.80E-08	-1.69E-07	1.24E-05	9.90E-06	3.52E-06	3.57E-05	5.75E-06	2.12E-05	6.05E-06	2.89E-07	4.50E-07	5.20E-07
-1.38E-06	-2.44E-07	-2.54E-07	-2.58E-05	-1.38E-06	-1.22E-06	-3.01E-06	-1.97E-07	-8.30E-08	-7.65E-08	2.44E-06	1.29E-06	1.65E-06	1.95E-05	4.23E-08	1.44E-06	7.60E-06	2.63E-07	3.22E-07	2.10E-07
-9.40E-07	-1.21E-06	-1.85E-07	-2.04E-05	-3.20E-06	-1.47E-06	-6.05E-06	-1.90E-07	-3.74E-08	-1.44E-07	1.02E-05	8.95E-06	1.96E-06	6.05E-06	6.70E-06	1.77E-05	6.05E-06	6.10E-07	4.89E-07	5.75E-07
-2.57E-06	-9.25E-07	-3.87E-07	-5.45E-06	-1.79E-06	-2.45E-06	-6.05E-06	-6.05E-08	-7.90E-08	-2.88E-08	1.20E-05	1.01E-05	1.57E-06	3.52E-05	6.70E-06	1.54E-05	6.05E-06	1.65E-07	7.45E-08	2.58E-07
-1.71E-06	-1.30E-07	-8.00E-07	-2.30E-05	-1.27E-06	-1.57E-06	-2.88E-06	-6.80E-08	-1.65E-07	-1.24E-07	1.27E-06	1.32E-06	6.05E-07	1.73E-05	4.09E-07	9.90E-07	5.20E-06	1.83E-07	4.50E-07	3.97E-07
-1.00E-06	-1.08E-06	-2.43E-07	-1.58E-05	-2.91E-06	-6.25E-06	-6.05E-06	-7.80E-09	-1.20E-07	-1.52E-07	1.08E-05	8.95E-06	1.43E-06	6.05E-06	7.65E-06	2.93E-05	6.05E-06	3.48E-07	6.20E-07	6.55E-07
-2.58E-06	-8.55E-07	-2.44E-07	-7.15E-06	-1.57E-06	-7.45E-06	-6.05E-06	-6.30E-09	-2.63E-08	-6.75E-08	1.24E-05	1.01E-05	5.25E-07	3.48E-05	7.15E-06	2.75E-05	6.05E-06	2.04E-07	3.15E-07	3.64E-07
-1.33E-06	-4.86E-07	-6.65E-07	-2.01E-05	-7.15E-07	-2.15E-06	-5.50E-06	-1.36E-07	-6.55E-08	-4.69E-08	1.77E-06	4.17E-07	2.47E-06	1.52E-05	1.50E-07	1.10E-06	3.97E-06	3.73E-07	1.79E-07	1.87E-07
-1.32E-06	-1.41E-06	-2.43E-07	-1.17E-05	-2.10E-06	-4.98E-06	-6.05E-06	-1.96E-07	-5.00E-09	-1.15E-07	1.08E-05	9.95E-06	1.48E-06	4.94E-05	7.15E-06	4.24E-08	6.05E-06	5.35E-07	4.00E-07	5.50E-07
-1.61E-06	-1.14E-06	-4.04E-07	-8.50E-06	-1.49E-06	-3.29E-06	-6.05E-06	-8.65E-08	-1.24E-08	-6.75E-08	1.34E-05	1.08E-05	3.05E-07	3.42E-05	7.55E-06	2.54E-07	6.05E-06	1.45E-07	2.57E-07	3.64E-07
-9.70E-08	-3.59E-07	-9.60E-08	-1.51E-05	-2.63E-07	-1.16E-06	-7.15E-06	-1.68E-08	-4.98E-08	-1.52E-07	2.68E-06	4.56E-07	1.22E-06	1.14E-05	5.80E-07	6.20E-08	1.43E-07	3.22E-07	2.32E-07	4.16E-07
-1.77E-06	-1.40E-06	-4.88E-07	-5.05E-06	-1.45E-06	-5.40E-06	-6.05E-06	-1.70E-07	-2.20E-08	-1.59E-07	1.05E-05	1.06E-05	9.65E-08	4.50E-05	7.25E-06	3.28E-06	6.05E-06	6.45E-07	5.45E-07	7.35E-07
-3.09E-06	-1.87E-06	-1.35E-06	-1.01E-05	-1.06E-06	-3.35E-06	-6.05E-06	-2.32E-07	-5.35E-08	-6.80E-09	1.23E-05	1.32E-05	2.91E-06	3.36E-05	7.40E-06	1.71E-06	6.05E-06	5.40E-07	4.40E-07	3.18E-07
-1.55E-06	-5.65E-07	-1.02E-06	-1.11E-05	-3.62E-07	-8.35E-07	-3.84E-06	-3.18E-09	-4.74E-08	-8.45E-08	1.49E-06	2.62E-06	3.45E-06	8.30E-06	4.03E-08	5.65E-07	9.05E-07	1.94E-07	1.57E-07	2.91E-07
-1.86E-06	-1.18E-06	-1.06E-06	-5.10E-07	-9.70E-07	-4.33E-06	-6.05E-06	-1.49E-07	-4.09E-08	-1.63E-07	1.03E-05	1.05E-05	1.74E-06	4.19E-05	7.10E-06	1.54E-06	6.05E-06	4.99E-07	6.90E-07	7.40E-07
-3.49E-06	-1.52E-06	-6.35E-06	-1.05E-05	-6.55E-07	-3.70E-06	-6.05E-06	-1.46E-07	-5.55E-08	-1.08E-07	1.17E-05	1.26E-05	1.69E-05	3.36E-05	7.25E-06	2.26E-06	6.05E-06	3.06E-07	4.45E-07	4.74E-07
-8.80E-07	-3.28E-07	-4.82E-06	-8.60E-06	-2.12E-07	-4.12E-08	-3.96E-06	-4.68E-08	-6.50E-08	-9.20E-08	1.79E-06	2.04E-06	1.43E-05	6.50E-06	1.55E-07	4.69E-07	1.76E-06	3.53E-08	3.70E-07	3.71E-07
-2.87E-06	-9.00E-07	-1.82E-06	-2.12E-06	-7.45E-07	-3.37E-07	-6.05E-06	-2.44E-09	-8.60E-08	-1.29E-07	9.55E-06	1.02E-05	4.06E-06	4.05E-05	7.35E-06	1.65E-06	6.05E-06	2.74E-07	7.20E-07	7.10E-07
-4.18E-06	-1.63E-06	-7.05E-06	-1.07E-05	-4.51E-07	-4.61E-08	-6.05E-06	-1.46E-08	-9.45E-08	-3.67E-08	1.06E-05	1.34E-05	1.87E-05	3.40E-05	7.20E-06	1.69E-06	6.05E-06	1.48E-07	1.31E-07	3.41E-07
-1.40E-06	-1.12E-06	-5.35E-06	-2.44E-06	-5.65E-07	-2.59E-07	-2.63E-06	-8.75E-08	-8.50E-08	-3.30E-08	4.40E-07	3.86E-06	1.55E-05	1.84E-06	6.60E-07	5.20E-07	5.25E-06	1.28E-07	5.15E-07	3.26E-07
-2.97E-06	-2.90E-07	-1.84E-06	-1.35E-05	-1.03E-06	-1.80E-07	-6.05E-06	-1.15E-07	-4.36E-08	-1.49E-07	9.80E-06	9.15E-06	3.32E-06	3.25E-05	8.10E-06	1.37E-06	6.05E-06	1.47E-07	5.55E-07	8.20E-07
-5.15E-06	-1.63E-06	-1.13E-05	-1.10E-05	-5.55E-07	-1.35E-07	-6.05E-06	-7.40E-08	-1.35E-08	-8.60E-08	8.90E-06	1.44E-05	3.13E-05	3.43E-05	7.80E-06	6.85E-07	6.05E-06	1.65E-08	2.56E-07	4.74E-07
-1.95E-06	-1.27E-06	-9.00E-06	-1.70E-07	-1.65E-07	-2.83E-07	-3.98E-06	-9.90E-08	-1.27E-07	-1.72E-08	4.81E-07	4.71E-06	2.69E-05	1.70E-07	2.71E-07	3.28E-08	1.09E-05	3.52E-09	3.46E-08	1.65E-07
-3.26E-06	-1.65E-07	-1.61E-06	-1.13E-05	-8.90E-07	-3.74E-07	-1.98E-06	-1.81E-07	-1.56E-07	-2.40E-08	8.85E-06	9.45E-06	4.63E-06	3.46E-05	8.25E-06	3.55E-08	1.53E-05	6.05E-08	3.47E-07	4.83E-07
-5.05E-06	-1.13E-06	-8.30E-06	-1.13E-05	-7.95E-07	-5.80E-07	-3.64E-06	-4.64E-09	-1.97E-08	-3.67E-08	7.60E-06	1.32E-05	2.98E-05	3.46E-05	8.65E-06	1.15E-06	6.15E-06	2.00E-07	3.49E-07	3.41E-07
-1.80E-06	-7.55E-07	-6.55E-06	-1.70E-07	-1.68E-07	-6.00E-07	-2.82E-06	-6.65E-08	-3.21E-07	-4.22E-08	1.58E-06	3.27E-06	2.42E-05	1.70E-07	3.54E-08	2.27E-07	1.10E-05	8.90E-08	3.08E-07	1.20E-07
-3.56E-06	-3.26E-07	-1.23E-06	-1.16E-05	-7.45E-07	-1.15E-07	-6.05E-06	-1.97E-08	-3.20E-07	-1.51E-08	8.10E-06	9.35E-06	5.70E-06	3.46E-05	8.45E-06	1.55E-06	6.05E-06	5.35E-08	1.08E-07	3.74E-07
-5.30E-06	-6.10E-07	-7.60E-06	-1.16E-05	-6.20E-07	-1.70E-07	-6.05E-06	-1.52E-07	-1.63E-07	-1.17E-08	5.95E-06	1.20E-05	2.97E-05	3.46E-05	8.60E-06	1.70E-07	6.05E-06	2.32E-07	5.55E-08	1.48E-07
-1.57E-06	-6.30E-07	-6.30E-06	-1.70E-07	-1.84E-09	-1.22E-09	-1.64E-06	-5.90E-08	-7.70E-08	-1.10E-07	2.16E-06	3.32E-06	2.43E-05	1.70E-07	3.25E-07	1.23E-06	4.49E-06	1.62E-07	7.40E-08	5.40E-09
-3.97E-06	-3.51E-07	-1.96E-06	-1.22E-05	-4.24E-07	-1.15E-06	-4.92E-06	-1.00E-07	-2.73E-07	-1.61E-07	6.95E-06	7.75E-06	6.75E-06	3.36E-05	8.05E-06	2.32E-06	4.59E-07	2.77E-09	7.40E-08	3.37E-08
-6.15E-06	-4.76E-07	-5.10E-06	-1.22E-05	-2.41E-07	-3.63E-06	-6.40E-06	-5.40E-08	-1.15E-07	-4.24E-08	1.93E-06	9.45E-06	2.86E-05	3.36E-05	8.25E-06	9.15E-06	8.70E-06	3.75E-08	1.99E-08	1.23E-07
-2.01E-06	-3.24E-07	-3.28E-06	-1.70E-07	-1.25E-07	-2.13E-06	-1.57E-06	-1.96E-08	-1.30E-07	-8.70E-09	5.00E-06	1.08E-06	2.14E-05	1.70E-07	1.50E-07	5.80E-06	9.55E-06	5.35E-08	1.65E-07	8.30E-08
-4.34E-06	-3.02E-07	-1.10E-06	-1.25E-05	-1.46E-07	-1.87E-06	-1.08E-05	-1.25E-07	-3.45E-07	-1.04E-07	5.35E-06	7.60E-06	6.95E-06	3.32E-05	7.70E-06	4.32E-06	1.18E-05	2.51E-07	2.60E-07	7.55E-08
-6.90E-06	-1.47E-06	-4.93E-06	-1.25E-05	-2.42E-07	-4.20E-06	-1.39E-05	-1.79E-07	-1.82E-07	-1.21E-07	2.30E-06	6.00E-06	2.88E-05	3.32E-05	8.00E-06	1.17E-05	2.24E-05	2.14E-07	4.89E-09	9.15E-08
-3.32E-06	-1.37E-06	-4.09E-06	-1.70E-07	-2.15E-08	-3.04E-06	-4.25E-06	-1.97E-08	-1.70E-07	-2.08E-08	8.35E-06	2.11E-06	2.23E-05	1.70E-07	6.60E-08	9.45E-06	1.03E-05	5.35E-08	1.70E-07	6.15E-08
-4.01E-06	-5.55E-07	-8.90E-07	-1.28E-05	-3.26E-08	-1.70E-07	-8.70E-06	-1.53E-07	-1.77E-08	-4.19E-08	3.56E-06	6.40E-06	7.05E-06	3.24E-05	7.60E-06	1.70E-07	1.34E-05	2.33E-07	1.46E-07	1.24E-07
-6.75E-06	-2.68E-06	-4.70E-06	-1.28E-05	-5.25E-08	-9.95E-06	-5.15E-06	-1.32E-08	-1.55E-08	-1.21E-08	6.45E-06	1.61E-06	2.92E-05	3.24E-05	7.60E-06	3.14E-05	1.78E-05	1.28E-07	5.45E-08	1.46E-07
-9.68E-07	-8.78E-07	-1.78E-06	-8.50E-08	-1.69E-09	-4.80E-06	-2.48E-06	-8.50E-08	-3.30E-08	-1.93E-08	-2.39E-06	-9.70E-07	-5.40E-06	-4.25E-08	-6.04E-08	-7.51E-06	-4.71E-07	-4.25E-08	-4.51E-08	-2.64E-08
-2.37E-06	-7.90E-07	-5.75E-07	-6.53E-06	-1.01E-07	-6.73E-08	-1.60E-06	-4.00E-08	-8.58E-09	-8.70E-09	-3.49E-07	-6.76E-07	-2.03E-06	-7.74E-06	-1.71E-06	-8.36E-07	-2.19E-06	-1.43E-08	-3.60E-08	-4.16E-08
-3.05E-06	-1.95E-06	-2.63E-06	-6.53E-06	-7.05E-08	-2.26E-06	-3.03E-06	-8.50E-08	-7.85E-09	-4.40E-09	-2.39E-06	-8.74E-07	-7.53E-06	-7.74E-06	-1.79E-06	-4.85E-06	-1.51E-06	-4.25E-08	-1.35E-08	-2.09E-08
-7.20E-07	-1.32E-06	-2.55E-06	-8.50E-08	-6.15E-08	-2.00E-06	-3.03E-06	-1.60E-08	-3.33E-08	-2.98E-08	-2.79E-06	-1.74E-06	-5.91E-06	-4.25E-08	-8.43E-08	-3.94E-06	-1.51E-06	-4.51E-08	-4.55E-08	-1.13E-08
-2.09E-06	-7.00E-07	-8.45E-07	-6.70E-06	-1.70E-07	-3.50E-07	-6.73E-07	-1.36E-08	-4.13E-08	-4.48E-08	-2.40E-07	-6.05E-07	-4.69E-07	-7.39E-06	-1.55E-06	-9.04E-07	-1.91E-06	-4.56E-09	-3.21E-08	-1.69E-08
-2.46E-06	-2.05E-06	-1.15E-06	-6.70E-06	-3.13E-07	-2.98E-06	-3.03E-06	-5.30E-08	-2.45E-08	-1.50E-08	-2.69E-06	-1.51E-06	-6.18E-06	-7.39E-06	-1.50E-06	-6.20E-06	-1.51E-06	-4.94E-08	-9.21E-09	-5.66E-09
-3.43E-07	-1.28E-06	-1.75E-06	-8.50E-08	-1.77E-07	-2.70E-06	-3.03E-06	-6.88E-09	-4.10E-08	-1.50E-08	-2.93E-06	-2.05E-06	-5.54E-06	-4.25E-08	-8.69E-08	-5.28E-06	-1.51E-06	-3.65E-08	-3.20E-08	-5.64E-09
-1.37E-06	-7.23E-07	-1.22E-06	-6.85E-06	-2.25E-07	-7.08E-07	-2.70E-06	-9.73E-09	-8.20E-08	-4.48E-09	-4.94E-07	-3.10E-07	-7.30E-08	-6.90E-06	-1.41E-06	-1.33E-06	-3.71E-06	-1.33E-08	-6.39E-08	-2.10E-08
-1.16E-06	-2.05E-06	-7.38E-07	-6.85E-06	-2.98E-07	-1.75E-06	-3.03E-06	-4.03E-08	-5.03E-08	-1.94E-08	-2.36E-06	-2.16E-06	-3.59E-06	-6.90E-06	-1.35E-06	-4.84E-06	-1.51E-06	-1.39E-08	-6.86E-08	-2.66E-08
-1.25E-07	-1.38E-06	-1.89E-07	-8.50E-08	-9.00E-08	-1.06E-06	-3.03E-06	-1.36E-08	-1.45E-09	-1.50E-08	-3.00E-06	-2.50E-06	-3.33E-06	-4.25E-08	-7.40E-08	-3.40E-06	-1.51E-06	-4.63E-09	-5.03E-08	-5.64E-09
-5.48E-07	-1.50E-07	-1.49E-06	-7.23E-06	-3.68E-07	-1.36E-07	-1.07E-08	-3.30E-08	-2.43E-08	-3.43E-08	-7.29E-07	-5.49E-07	-4.09E-07	-5.94E-06	-1.07E-06	-1.23E-06	-2.21E-06	-2.21E-08	-9.14E-09	-3.20E-08
-1.58E-07	-1.30E-06	-3.25E-06	-1.40E-05	-7.93E-07	-4.00E-06	-3.03E-06	-3.43E-09	-7.45E-08	-7.33E-08	-2.19E-06	-2.01E-06	-1.69E-07	-3.38E-06	-5.16E-07	-8.21E-06	-1.51E-06	-1.84E-08	-7.78E-08	-8.54E-08
-7.73E-07	-1.11E-06	-1.86E-06	-6.80E-06	-4.05E-07	-3.85E-06	-3.03E-06	-2.95E-08	-9.08E-08	-3.90E-08	-2.84E-06	-2.55E-06	-1.14E-07	-9.31E-06	-5.21E-07	-7.10E-06	-1.51E-06	-4.05E-08	-1.00E-07	-5.34E-08
-8.80E-07	-1.09E-07	-3.15E-07	-7.95E-06	-5.80E-07	-5.45E-07	-8.50E-07	-1.95E-08	-8.50E-08	-5.33E-08	-5.89E-07	-4.49E-07	-4.03E-07	-4.51E-06	-6.93E-07	-1.46E-06	-3.56E-06	-2.66E-08	-4.25E-08	-5.80E-08
-1.87E-07	-9.58E-07	-2.95E-06	-1.62E-05	-1.21E-06	-3.30E-06	-3.03E-06	-5.58E-08	-1.08E-07	-9.23E-08	-2.21E-06	-2.08E-06	-4.16E-07	-6.76E-06	-1.50E-07	-7.34E-06	-1.51E-06	-9.95E-08	-1.24E-07	-1.12E-07
-1.03E-06	-8.63E-07	-2.15E-06	-8.25E-06	-6.00E-07	-2.63E-06	-3.03E-06	-2.65E-08	-6.73E-08	-5.83E-08	-2.84E-06	-2.56E-06	-3.90E-07	-1.13E-05	-8.51E-07	-5.63E-06	-1.51E-06	-5.94E-08	-9.19E-08	-7.98E-08
-7.50E-07	-5.00E-08	-7.00E-07	-9.13E-06	-7.60E-07	-4.35E-07	-2.70E-07	-1.58E-08	-8.98E-08	-3.40E-08	-5.31E-07	-5.15E-07	-2.64E-07	-2.05E-06	-2.64E-07	-1.49E-06	-3.58E-06	-4.46E-08	-5.01E-08	-3.18E-08
-3.95E-07	-6.05E-07	-1.15E-06	-9.10E-06	-1.62E-06	-3.25E-06	-3.03E-06	-8.88E-08	-1.50E-07	-1.17E-07	-2.34E-06	-2.06E-06	-2.84E-07	-7.09E-06	-1.07E-06	-7.18E-06	-1.51E-06	-1.22E-07	-1.56E-07	-1.60E-07
-1.25E-06	-5.85E-07	-7.05E-07	-3.98E-08	-8.78E-07	-3.30E-06	-3.03E-06	-3.65E-08	-4.35E-08	-4.90E-08	-2.84E-06	-2.48E-06	-1.19E-07	-9.14E-06	-1.34E-06	-6.19E-06	-1.51E-06	-7.29E-08	-8.35E-08	-9.66E-08
-9.40E-07	-4.33E-08	-1.65E-07	-1.16E-05	-7.35E-07	-4.85E-07	-4.38E-06	-2.55E-08	-6.55E-08	-3.43E-08	-3.04E-07	-3.88E-07	-5.35E-07	-2.29E-06	-6.19E-08	-5.31E-07	-8.23E-06	-5.76E-08	-8.96E-08	-3.20E-08
7.80E-07	1.15E-06	5.55E-07	1.88E-05	3.30E-06	5.90E-06	6.05E-06	2.90E-08	1.35E-07	1.67E-07	-1.03E-05	-8.60E-06	-1.83E-06	-4.49E-05	-6.30E-06	-2.86E-05	-6.05E-06	-2.88E-07	-5.60E-07	-5.15E-07
2.50E-06	1.14E-06	1.82E-07	4.47E-06	1.85E-06	6.55E-06	6.05E-06	1.18E-07	3.69E-08	1.28E-07	-1.19E-05	-1.04E-05	-2.11E-06	-3.57E-05	-6.55E-06	-2.58E-05	-6.05E-06	-3.22E-07	-2.94E-07	-4.09E-07
1.48E-06	1.82E-07	4.82E-08	2.43E-05	1.26E-06	1.60E-06	3.30E-06	1.20E-07	4.98E-08	8.45E-08	-1.74E-06	-1.23E-06	-1.07E-06	-1.83E-05	-1.00E-07	-9.10E-07	-5.10E-06	-5.25E-08	-2.32E-07	-2.91E-07
1.13E-06	1.28E-06	6.95E-08	1.74E-05	3.04E-06	3.95E-06	6.05E-06	4.95E-08	3.74E-08	1.52E-07	-1.04E-05	-9.30E-06	-2.53E-06	-6.05E-06	-7.45E-06	-2.44E-05	-6.05E-06	-2.34E-07	-4.89E-07	-6.55E-07
1.60E-06	1.02E-06	5.55E-07	6.85E-06	1.73E-06	5.00E-06	6.05E-06	7.40E-08	4.55E-08	9.75E-08	-1.30E-05	-1.03E-05	-2.60E-07	-3.48E-05	-7.30E-06	-2.21E-05	-6.05E-06	-1.65E-08	-1.66E-07	-3.86E-07
4.24E-07	4.11E-07	6.30E-07	2.12E-05	8.00E-07	2.09E-06	1.48E-06	7.95E-08	1.79E-08	1.27E-08	-2.50E-06	-3.77E-07	-3.30E-06	-1.60E-05	-1.66E-07	-3.01E-07	-7.00E-06	-5.70E-08	-1.45E-07	-1.43E-07
1.26E-06	1.48E-06	8.15E-07	1.30E-05	2.24E-06	4.33E-06	6.05E-06	9.25E-08	1.62E-07	8.50E-08	-1.06E-05	-1.03E-05	-4.81E-06	-6.05E-06	-7.15E-06	-1.44E-06	-6.05E-06	-4.36E-07	-1.43E-07	-5.30E-07
1.58E-06	1.02E-06	3.75E-08	8.25E-06	1.48E-06	2.38E-06	6.05E-06	2.12E-07	1.46E-07	6.75E-08	-1.34E-05	-1.06E-05	-1.65E-06	-3.44E-05	-7.35E-06	-1.36E-06	-6.05E-06	-4.87E-07	-8.90E-08	-3.64E-07
1.63E-07	4.82E-07	1.02E-07	1.47E-05	4.82E-07	1.26E-06	4.29E-06	5.05E-08	8.20E-08	1.15E-07	-2.71E-06	-2.12E-07	-9.20E-07	-1.11E-05	-1.85E-07	-1.19E-07	-2.39E-06	-2.30E-07	-3.20E-07	-3.13E-07
1.65E-06	1.39E-06	1.58E-06	4.63E-06	1.61E-06	5.35E-06	6.05E-06	1.96E-07	3.02E-08	1.52E-07	-1.05E-05	-1.06E-05	-1.71E-06	-4.47E-05	-7.40E-06	-2.36E-06	-6.05E-06	-5.35E-07	-5.00E-07	-6.55E-07
-3.01E-06	-2.00E-06	-1.31E-06	-1.00E-05	-1.09E-06	-3.92E-06	-6.05E-06	-7.25E-08	-4.78E-08	-3.73E-08	1.22E-05	1.35E-05	2.35E-06	3.36E-05	7.60E-06	1.81E-06	6.05E-06	2.90E-07	1.65E-07	3.41E-07
-1.10E-06	-8.80E-07	-4.09E-07	-1.18E-05	-1.08E-07	-1.96E-07	-1.40E-06	-1.04E-07	-3.02E-08	-1.22E-07	1.66E-06	3.48E-06	2.62E-07	8.90E-06	5.40E-07	1.31E-06	5.75E-06	1.94E-07	3.01E-07	3.93E-07
-2.36E-06	-8.95E-07	-1.76E-06	-1.19E-06	-8.45E-07	-2.99E-06	-6.05E-06	-3.66E-08	-7.60E-08	-1.60E-07	9.80E-06	9.80E-06	3.89E-06	4.26E-05	7.05E-06	4.95E-08	6.05E-06	3.78E-07	7.85E-07	7.35E-07
-3.40E-06	-1.45E-06	-5.40E-06	-1.06E-05	-8.45E-07	-2.24E-06	-6.05E-06	-2.88E-08	-2.49E-08	-3.73E-08	1.20E-05	1.23E-05	1.45E-05	3.37E-05	7.75E-06	8.45E-07	6.05E-06	2.91E-07	3.21E-07	3.41E-07
-6.70E-07	-6.15E-07	-3.63E-06	-5.65E-06	-2.57E-07	-1.69E-07	-3.58E-06	-7.30E-08	-1.49E-07	-9.25E-08	2.30E-06	2.45E-06	1.06E-05	4.28E-06	1.28E-07	6.35E-07	8.25E-06	1.68E-08	5.00E-07	3.71E-07
-2.98E-06	-4.56E-07	-1.79E-06	-5.30E-06	-9.65E-07	-2.36E-07	-6.05E-06	-2.43E-08	-6.95E-08	-1.30E-07	9.35E-06	9.20E-06	3.51E-06	3.83E-05	7.85E-06	1.49E-06	6.05E-06	2.53E-07	5.75E-07	7.10E-07
-4.72E-06	-1.64E-06	-7.45E-06	-1.10E-05	-6.00E-07	-1.84E-07	-6.05E-06	-1.27E-07	-3.00E-09	-2.83E-08	9.45E-06	1.36E-05	1.92E-05	3.40E-05	7.70E-06	6.90E-07	6.05E-06	2.24E-08	2.03E-07	2.57E-07
-1.66E-06	-1.23E-06	-5.75E-06	-1.70E-07	-1.89E-07	-3.39E-07	-6.10E-07	-7.15E-08	-1.26E-07	-7.20E-08	1.47E-07	3.98E-06	1.66E-05	1.70E-07	2.49E-07	1.93E-06	4.62E-07	1.50E-08	3.61E-08	4.32E-07
-3.16E-06	-2.57E-07	-6.80E-07	-1.12E-05	-7.05E-07	-7.90E-08	-1.14E-05	-9.80E-08	-2.23E-07	-1.00E-07	9.00E-06	9.50E-06	2.10E-06	3.44E-05	7.55E-06	1.22E-06	1.47E-06	4.25E-09	1.64E-07	6.90E-07
-3.78E-06	-9.80E-07	-8.55E-06	-1.12E-05	-5.40E-07	-1.25E-09	-1.35E-05	-8.60E-08	-6.35E-08	-3.73E-08	8.95E-06	1.30E-05	2.87E-05	3.44E-05	7.85E-06	2.47E-07	1.19E-05	1.43E-07	2.19E-07	3.41E-07
-1.83E-06	-2.42E-06	-3.36E-05	-6.80E-07	-3.34E-07	-9.20E-07	-2.10E-05	-2.64E-07	-7.68E-07	-4.92E-08	6.54E-08	1.25E-05	0.0001066	6.80E-07	1.20E-06	2.96E-06	6.42E-05	3.54E-07	5.78E-07	5.70E-07
-1.41E-05	-1.07E-06	-3.42E-07	-4.52E-05	-2.04E-06	-4.24E-07	-6.46E-06	-4.32E-07	-1.29E-06	-2.20E-08	3.20E-05	3.68E-05	1.42E-05	0.0001386	3.16E-05	4.32E-06	5.32E-05	3.04E-07	4.46E-07	1.84E-06
-2.08E-05	-2.92E-06	-3.08E-05	-4.52E-05	-1.95E-06	-1.34E-07	-7.90E-06	-2.76E-07	-6.58E-07	-8.70E-09	2.44E-05	4.88E-05	0.0001184	0.0001386	3.20E-05	1.08E-06	7.16E-06	7.34E-07	2.30E-07	9.36E-07
-6.14E-06	-1.91E-06	-2.66E-05	-6.80E-07	-8.06E-07	-5.78E-07	-9.36E-06	-1.07E-07	-4.46E-07	-3.20E-07	8.52E-06	1.25E-05	9.82E-05	6.80E-07	9.26E-07	3.22E-06	3.86E-05	7.40E-08	7.28E-08	6.70E-08
-1.59E-05	-4.70E-07	-8.58E-06	-4.82E-05	-1.34E-06	-5.06E-06	-2.08E-05	-5.10E-07	-9.02E-07	-3.66E-07	2.72E-05	3.22E-05	2.80E-05	0.000134	3.16E-05	8.74E-06	5.06E-07	8.00E-08	1.52E-07	6.58E-07
-2.44E-05	-1.53E-06	-2.22E-05	-4.82E-05	-2.64E-07	-1.79E-05	-2.94E-05	-3.46E-07	-7.86E-07	-1.09E-07	6.36E-06	3.76E-05	0.0001164	0.000134	3.02E-05	4.46E-05	4.46E-05	5.76E-07	5.92E-07	1.02E-06
-8.80E-06	-1.90E-07	-1.62E-05	-6.80E-07	-1.32E-06	-1.17E-05	-1.69E-05	-1.58E-07	-5.88E-08	-2.38E-07	2.26E-05	6.56E-06	9.24E-05	6.80E-07	2.60E-06	3.50E-05	6.62E-06	4.34E-07	2.20E-07	1.80E-07
-1.66E-05	-1.65E-06	-2.92E-06	-5.04E-05	-9.02E-07	-5.80E-06	-4.58E-05	-7.90E-08	-9.78E-07	-5.68E-07	2.12E-05	2.78E-05	2.44E-05	0.000131	3.14E-05	1.29E-05	7.64E-05	2.16E-07	7.36E-07	1.20E-07
-2.80E-05	-8.12E-06	-2.12E-05	-5.04E-05	-3.38E-07	-2.00E-05	-2.90E-05	-6.80E-07	-4.58E-07	-4.84E-07	1.31E-05	1.83E-05	0.0001184	0.000131	3.06E-05	5.64E-05	6.96E-05	6.80E-07	8.26E-08	3.66E-07
-1.07E-05	-7.48E-06	-1.77E-05	-6.80E-07	-2.34E-07	-1.55E-05	-5.80E-06	-7.90E-08	-6.80E-07	-1.90E-07	3.34E-05	1.23E-05	8.90E-05	6.80E-07	1.14E-06	4.72E-05	4.20E-05	2.16E-07	6.80E-07	7.56E-07
-9.59E-06	-1.39E-06	-2.35E-06	-2.53E-05	-1.10E-07	-3.77E-07	-1.45E-05	-2.48E-08	-1.30E-07	-2.56E-08	4.64E-06	1.11E-05	1.57E-05	6.43E-05	1.51E-05	2.21E-06	1.60E-05	2.55E-07	3.35E-08	2.87E-07
-1.35E-05	-5.84E-06	-1.07E-05	-2.53E-05	-1.18E-07	-1.06E-05	-1.21E-05	-6.41E-08	-9.85E-08	-4.28E-08	1.50E-05	8.63E-07	5.98E-05	6.43E-05	1.56E-05	3.76E-05	1.21E-05	3.62E-07	7.42E-08	1.22E-07
-3.78E-06	-4.07E-06	-7.44E-06	-3.40E-07	-1.44E-07	-1.01E-05	-1.21E-05	-9.35E-08	-1.28E-07	-3.40E-07	1.98E-05	9.63E-06	4.21E-05	3.40E-07	2.15E-07	3.35E-05	1.21E-05	7.05E-08	3.46E-08	3.40E-07
-9.25E-06	-2.87E-06	-2.01E-06	-2.60E-05	-3.39E-07	-1.51E-07	-6.71E-06	-7.88E-08	-6.16E-08	-1.76E-08	2.33E-06	5.95E-06	1.65E-05	6.10E-05	1.31E-05	5.60E-06	1.84E-05	2.16E-07	2.18E-07	1.67E-07
-1.15E-05	-7.76E-06	-8.90E-06	-2.60E-05	-3.46E-07	-8.58E-06	-1.21E-05	-1.41E-08	-6.16E-08	-1.76E-08	1.95E-05	7.75E-06	5.82E-05	6.10E-05	1.36E-05	3.60E-05	1.21E-05	1.46E-07	2.18E-07	1.67E-07
-2.35E-06	-5.12E-06	-7.47E-06	-3.40E-07	-6.50E-08	-7.05E-06	-1.21E-05	-3.40E-07	-9.70E-08	-1.72E-08	2.24E-05	1.39E-05	4.29E-05	3.40E-07	5.37E-07	2.77E-05	1.21E-05	3.40E-07	7.31E-08	1.66E-07
-6.49E-06	-3.17E-06	-3.75E-06	-2.72E-05	-9.40E-07	-2.55E-06	-8.77E-07	-1.86E-07	-3.14E-08	-4.29E-08	3.31E-06	2.51E-06	4.27E-06	5.63E-05	1.12E-05	9.07E-06	1.18E-05	1.40E-07	1.08E-07	1.20E-07
-6.49E-06	-8.72E-06	-4.26E-06	-2.72E-05	-1.15E-06	-1.70E-05	-1.21E-05	-3.85E-07	-2.32E-07	-6.01E-08	1.97E-05	1.64E-05	4.76E-05	5.63E-05	1.09E-05	6.46E-05	1.21E-05	6.83E-07	4.41E-07	4.53E-08
-7.33E-08	-5.32E-06	-7.58E-06	-3.40E-07	-1.98E-07	-1.55E-05	-1.21E-05	-1.45E-07	-3.72E-08	-5.98E-08	2.30E-05	1.87E-05	4.15E-05	3.40E-07	1.49E-07	5.68E-05	1.21E-05	5.80E-07	2.94E-07	4.51E-08
-4.12E-06	-1.95E-06	-5.31E-06	-2.81E-05	-1.47E-06	-7.99E-07	-6.92E-06	-9.22E-08	-2.94E-07	-1.79E-08	4.82E-06	2.71E-06	1.36E-06	5.05E-05	8.73E-06	8.49E-06	2.76E-05	6.95E-08	6.13E-07	1.68E-07
2.04E-06	6.67E-06	1.13E-05	5.13E-05	2.84E-06	8.86E-06	1.21E-05	2.25E-07	2.64E-07	1.58E-07	-1.76E-05	-1.69E-05	-7.02E-08	-1.29E-05	-5.87E-06	-4.50E-05	-1.21E-05	-8.01E-07	-7.23E-07	-4.32E-07
2.28E-06	4.99E-06	5.17E-06	2.32E-05	1.24E-06	7.66E-06	1.21E-05	2.44E-08	1.33E-07	2.35E-07	-2.24E-05	-2.04E-05	-4.58E-06	-6.34E-05	-2.93E-06	-3.62E-05	-1.21E-05	-3.00E-07	-3.64E-07	-6.44E-07
2.92E-06	6.52E-07	3.48E-06	3.04E-05	2.00E-06	1.61E-06	1.49E-06	2.89E-07	3.27E-07	1.53E-07	-5.03E-06	-4.05E-06	-2.05E-06	-4.05E-05	-6.57E-06	-1.08E-05	-2.35E-05	-6.07E-07	-5.06E-07	-4.19E-07
1.15E-06	4.54E-06	1.39E-05	6.18E-05	4.19E-06	1.45E-05	1.21E-05	7.66E-08	5.96E-07	3.10E-07	-1.67E-05	-1.63E-05	-4.20E-06	-4.53E-05	-6.82E-07	-6.22E-05	-1.21E-05	-7.66E-07	-1.24E-06	-8.47E-07
4.79E-06	3.61E-06	1.21E-05	3.14E-05	1.93E-06	1.30E-05	1.21E-05	9.14E-08	1.72E-07	1.56E-07	-2.14E-05	-1.96E-05	-6.78E-06	-8.58E-05	-5.53E-06	-5.05E-05	-1.21E-05	-6.22E-07	-6.62E-07	-4.27E-07
3.60E-06	2.58E-08	4.63E-08	3.40E-05	3.09E-06	3.12E-06	3.89E-07	6.83E-08	3.40E-07	7.70E-08	-4.14E-06	-3.79E-06	-6.59E-06	-2.66E-05	-3.05E-06	-1.55E-05	-2.01E-05	-1.80E-07	-3.40E-07	-2.11E-07
1.71E-06	2.47E-06	8.31E-06	4.42E-05	5.85E-06	1.68E-05	1.21E-05	1.03E-07	1.42E-07	3.93E-07	-1.75E-05	-1.56E-05	-4.44E-06	-5.07E-05	-5.61E-06	-6.99E-05	-1.21E-05	-4.65E-07	-7.76E-07	-1.07E-06
5.26E-06	2.18E-06	7.45E-06	1.02E-05	3.18E-06	1.46E-05	1.21E-05	1.72E-07	1.42E-07	2.56E-07	-2.19E-05	-1.92E-05	-7.29E-08	-7.73E-05	-9.30E-06	-5.71E-05	-1.21E-05	-2.86E-07	-7.76E-07	-8.18E-07
3.76E-06	6.16E-07	2.10E-06	4.16E-05	2.92E-06	3.07E-07	7.22E-06	6.83E-08	6.58E-08	5.98E-08	-3.36E-06	-2.57E-06	-5.75E-06	-1.34E-06	-1.31E-06	-7.29E-06	-4.02E-05	-1.80E-07	-1.80E-07	-4.51E-08
1.84E-06	2.44E-06	1.52E-07	3.58E-05	6.22E-06	1.05E-05	1.21E-05	2.31E-08	4.11E-08	3.16E-07	-1.90E-05	-1.70E-05	-5.67E-06	-7.31E-05	-1.03E-05	-5.04E-05	-1.21E-05	-8.02E-07	-6.94E-07	-8.63E-07
5.15E-06	2.04E-06	1.84E-07	5.74E-06	3.22E-06	1.01E-05	1.21E-05	6.65E-08	7.23E-08	2.56E-07	-2.29E-05	-1.95E-05	-3.22E-06	-7.18E-05	-1.14E-05	-4.06E-05	-1.21E-05	-3.69E-07	-5.87E-07	-8.18E-07
4.09E-06	2.77E-07	1.35E-06	5.06E-05	2.71E-06	2.15E-06	1.23E-05	1.58E-07	6.23E-08	2.29E-07	-2.51E-06	-2.39E-06	-4.34E-07	-3.81E-05	-1.91E-07	-4.69E-06	-3.35E-06	-4.31E-07	-2.13E-07	-6.26E-07
1.23E-06	2.24E-06	5.76E-07	3.77E-05	6.06E-06	1.06E-05	1.21E-05	3.31E-07	1.48E-07	3.64E-07	-2.08E-05	-1.77E-05	-2.11E-06	-1.21E-05	-1.41E-05	-5.19E-05	-1.21E-05	-7.20E-07	-1.18E-06	-1.35E-06
5.11E-06	1.90E-06	5.15E-07	1.29E-05	3.65E-06	1.44E-05	1.21E-05	1.33E-08	1.13E-07	1.35E-07	-2.43E-05	-2.00E-05	-9.71E-07	-6.94E-05	-1.47E-05	-5.09E-05	-1.21E-05	-4.03E-07	-8.90E-07	-7.27E-07
2.82E-06	1.02E-06	1.01E-06	4.06E-05	9.80E-07	6.58E-06	9.58E-06	3.40E-07	2.60E-07	9.37E-08	-3.50E-06	-3.63E-07	-4.08E-06	-3.06E-05	-1.28E-06	-6.35E-06	-6.89E-06	-5.64E-07	-7.11E-07	-3.74E-07
2.62E-06	2.80E-06	2.00E-07	2.35E-05	3.99E-06	9.34E-06	1.21E-05	3.54E-07	2.05E-07	2.29E-07	-2.11E-05	-2.01E-05	-4.82E-06	-9.88E-05	-1.39E-05	-1.89E-06	-1.21E-05	-9.68E-07	-1.34E-06	-1.10E-06
4.39E-06	2.17E-06	7.63E-07	1.72E-05	2.89E-06	5.64E-06	1.21E-05	6.62E-08	1.89E-07	1.35E-07	-2.76E-05	-2.16E-05	-3.12E-06	-6.82E-05	-1.51E-05	-3.15E-06	-1.21E-05	-3.65E-07	-2.62E-07	-7.27E-07
1.50E-06	4.82E-07	1.26E-06	2.68E-05	2.95E-07	9.48E-07	1.53E-05	1.41E-07	3.29E-07	3.04E-07	-5.91E-06	-1.55E-06	-6.76E-07	-2.02E-05	-1.79E-06	-1.29E-06	-4.01E-07	-5.68E-07	-9.00E-07	-8.31E-07
3.50E-06	2.57E-06	9.72E-07	6.27E-06	2.35E-06	8.67E-06	1.21E-05	1.93E-08	2.09E-07	3.17E-07	-2.10E-05	-2.08E-05	-8.92E-07	-8.70E-05	-1.35E-05	-3.43E-06	-1.21E-05	-7.92E-07	-1.35E-06	-1.47E-06
6.11E-06	3.59E-06	1.98E-06	2.05E-05	1.88E-06	6.83E-06	1.21E-05	1.74E-07	1.37E-08	6.42E-08	-2.47E-05	-2.65E-05	-4.03E-06	-6.69E-05	-1.47E-05	-4.59E-06	-1.21E-05	-2.62E-07	-8.16E-07	-4.23E-07
3.72E-06	1.78E-06	2.52E-06	4.24E-05	1.22E-06	9.14E-08	1.93E-05	2.34E-07	1.36E-07	2.58E-07	-8.44E-06	-9.78E-06	-1.12E-05	-3.20E-05	-2.88E-07	-7.86E-06	-8.52E-05	-6.38E-07	-1.13E-06	-1.41E-06
1.02E-05	4.72E-06	7.34E-06	4.80E-07	3.64E-06	1.19E-05	2.42E-05	4.46E-07	1.12E-07	4.46E-07	-3.84E-05	-4.18E-05	-1.57E-05	-0.0001666	-2.94E-05	-2.26E-06	-2.42E-05	-1.59E-06	-2.02E-06	-2.88E-06
1.71E-05	6.06E-06	2.22E-05	4.28E-05	2.76E-06	1.09E-05	2.42E-05	6.90E-07	1.87E-07	3.44E-07	-4.24E-05	-5.00E-05	-6.14E-05	-0.0001346	-3.00E-05	-8.24E-06	-2.42E-05	-1.15E-06	-6.62E-07	-1.89E-06
5.54E-06	2.48E-06	1.49E-05	1.87E-05	9.54E-07	4.62E-07	8.86E-06	8.20E-07	1.24E-08	6.66E-07	-3.98E-06	-1.05E-05	-4.76E-05	-1.41E-05	-1.19E-06	-3.66E-06	-1.14E-05	-7.74E-07	-1.56E-06	-2.30E-06
1.24E-05	2.18E-06	4.74E-06	2.54E-05	4.16E-06	8.00E-07	2.42E-05	2.34E-07	3.70E-08	8.14E-07	-3.72E-05	-3.78E-05	-8.78E-06	-0.00015	-3.18E-05	-4.48E-06	-2.42E-05	-4.58E-07	-2.60E-06	-3.66E-06
1.92E-05	6.72E-06	4.38E-05	4.42E-05	2.84E-06	7.08E-07	2.42E-05	1.07E-07	2.78E-07	1.49E-07	-3.66E-05	-5.74E-05	-0.0001226	-0.000136	-3.18E-05	-4.66E-06	-2.42E-05	-1.03E-06	-1.55E-06	-1.36E-06
6.76E-06	4.46E-06	3.92E-05	6.80E-07	6.18E-07	5.86E-07	1.91E-05	1.83E-07	7.02E-07	4.92E-08	-1.58E-06	-1.74E-05	-0.0001098	-6.80E-07	-4.72E-07	-2.34E-06	-5.90E-05	-1.38E-07	-9.06E-09	-5.70E-07
1.29E-05	1.36E-06	2.74E-06	4.50E-05	2.66E-06	1.56E-06	9.44E-06	9.28E-07	4.22E-07	9.98E-08	-3.46E-05	-3.84E-05	-1.71E-05	-0.0001382	-3.14E-05	-6.54E-07	-2.44E-05	-7.00E-07	-1.54E-06	-1.93E-06
2.06E-05	2.62E-06	3.48E-05	4.50E-05	1.94E-06	9.78E-07	1.47E-05	9.82E-07	3.18E-07	2.68E-07	-2.86E-05	-4.82E-05	-0.0001216	-0.0001382	-3.18E-05	-2.68E-06	-1.62E-05	-1.21E-06	-3.02E-07	-1.45E-06
7.18E-06	1.72E-06	2.96E-05	6.80E-07	1.26E-06	3.16E-07	5.50E-07	3.16E-07	3.66E-07	4.76E-07	-8.00E-06	-1.09E-05	-9.92E-05	-6.80E-07	-1.27E-06	-4.88E-06	-3.86E-06	-8.62E-07	-5.18E-07	-3.58E-07
1.49E-05	4.40E-07	4.84E-06	4.72E-05	2.86E-06	1.58E-06	9.32E-06	3.50E-07	1.43E-06	5.26E-07	-3.14E-05	-3.42E-05	-2.40E-05	-0.0001362	-3.34E-05	-3.18E-07	-5.16E-05	-5.18E-07	-8.12E-07	-2.24E-07
1.98E-05	1.54E-06	2.30E-05	4.72E-05	1.95E-06	1.59E-05	6.62E-06	1.09E-07	6.58E-07	4.98E-08	-1.72E-05	-4.58E-05	-0.0001146	-0.0001362	-3.34E-05	-4.02E-05	-1.81E-05	-7.62E-08	-2.34E-07	-5.82E-07
4.18E-06	1.14E-06	1.78E-05	6.80E-07	1.58E-07	1.25E-05	9.94E-06	4.78E-07	3.86E-07	2.38E-07	-1.35E-05	-1.13E-05	-9.16E-05	-6.80E-07	-8.46E-07	-3.58E-05	-1.98E-05	-2.02E-07	-2.92E-07	-1.80E-07
1.65E-05	9.94E-07	5.24E-06	4.98E-05	1.49E-06	6.36E-06	4.00E-05	2.64E-07	1.05E-06	4.46E-07	-2.36E-05	-3.02E-05	-2.62E-05	-0.0001324	-3.20E-05	-1.58E-05	-4.16E-05	-3.56E-07	-5.24E-07	-2.78E-08
2.62E-05	4.76E-06	1.89E-05	4.98E-05	1.56E-06	1.70E-05	4.06E-05	1.57E-07	4.62E-07	2.06E-07	-4.46E-06	-2.74E-05	-0.0001146	-0.0001324	-3.28E-05	-4.82E-05	-7.54E-05	-4.28E-07	-8.60E-08	-1.52E-07
1.22E-05	4.46E-06	1.58E-05	6.80E-07	4.82E-07	1.09E-05	1.26E-05	1.37E-07	1.96E-07	2.38E-07	-3.00E-05	-5.40E-06	-8.88E-05	-6.80E-07	-1.32E-06	-3.52E-05	-5.10E-05	-3.64E-07	-1.47E-07	-1.80E-07
1.57E-05	1.60E-06	4.60E-06	5.06E-05	3.16E-07	2.42E-06	3.22E-05	6.80E-07	7.08E-08	4.46E-07	-1.59E-05	-2.72E-05	-3.16E-05	-0.0001302	-2.88E-05	-6.64E-06	-3.62E-05	-6.80E-07	-5.82E-07	-2.78E-08
2.72E-05	9.46E-06	2.14E-05	5.06E-05	2.86E-07	2.62E-05	3.74E-05	2.44E-07	1.96E-07	2.06E-07	-2.24E-05	-1.15E-05	-0.0001212	-0.0001302	-3.02E-05	-8.90E-05	-8.16E-05	-4.38E-07	-1.47E-07	-1.52E-07
8.52E-06	7.16E-06	1.51E-05	6.80E-07	4.52E-07	2.46E-05	1.37E-06	7.78E-08	7.22E-08	1.20E-07	-3.68E-05	-1.32E-05	-8.58E-05	-6.80E-07	-1.50E-08	-8.04E-05	-2.72E-05	-2.12E-07	-5.82E-07	-9.02E-08
1.88E-05	6.02E-06	4.58E-06	5.18E-05	4.42E-07	1.46E-06	4.56E-06	1.34E-07	6.14E-08	8.44E-08	-4.84E-06	-1.04E-05	-3.36E-05	-0.0001232	-2.72E-05	-1.47E-05	-2.84E-05	-3.66E-07	-2.16E-07	-2.44E-07
2.36E-05	1.58E-05	1.97E-05	5.18E-05	7.84E-07	1.64E-05	2.42E-05	2.80E-08	6.80E-07	3.52E-08	-3.86E-05	-1.53E-05	-0.0001194	-0.0001232	-2.74E-05	-7.26E-05	-2.42E-05	-2.94E-07	-6.80E-07	-3.34E-07
4.84E-06	9.48E-06	1.75E-05	6.80E-07	3.58E-08	1.17E-05	2.42E-05	5.62E-08	1.94E-07	1.20E-07	-4.50E-05	-2.60E-05	-9.12E-05	-6.80E-07	-6.20E-07	-5.36E-05	-2.42E-05	-5.86E-07	-1.46E-07	-9.02E-08
1.34E-05	6.76E-06	8.06E-06	5.38E-05	1.86E-06	4.70E-06	7.24E-07	4.50E-07	2.56E-07	1.20E-07	-6.30E-06	-4.92E-06	-4.52E-06	-0.000115	-2.28E-05	-1.72E-05	-2.46E-05	-4.94E-07	-7.22E-08	-9.02E-08
1.29E-05	1.74E-05	9.40E-06	5.38E-05	2.22E-06	1.70E-05	2.42E-05	5.56E-07	1.96E-07	6.80E-07	-3.94E-05	-3.22E-05	-9.58E-05	-0.000115	-2.26E-05	-8.62E-05	-2.42E-05	-1.52E-06	-1.47E-07	-6.80E-07
1.33E-06	1.05E-05	1.52E-05	6.80E-07	9.40E-07	1.61E-05	2.42E-05	4.46E-07	7.22E-08	1.20E-07	-4.52E-05	-3.70E-05	-8.30E-05	-6.80E-07	-1.36E-06	-7.58E-05	-2.42E-05	-1.59E-06	-5.82E-07	-9.02E-08
8.60E-06	3.38E-06	8.06E-06	5.66E-05	2.66E-06	1.95E-07	4.28E-06	1.86E-07	4.56E-07	1.20E-07	-9.30E-06	-4.96E-06	-3.62E-06	-9.94E-05	-1.85E-05	-1.54E-05	-5.34E-05	-1.40E-07	-8.64E-07	-9.02E-08
2.78E-06	1.24E-05	2.56E-05	0.000107	5.50E-06	1.22E-05	2.42E-05	2.86E-07	4.68E-07	3.12E-07	-3.48E-05	-3.38E-05	-4.22E-06	-3.82E-05	-1.17E-05	-7.72E-05	-2.42E-05	-1.15E-06	-1.67E-06	-8.54E-07
5.14E-06	9.66E-06	1.92E-05	5.02E-05	2.42E-06	1.03E-05	2.42E-05	1.32E-07	1.16E-08	3.46E-07	-4.52E-05	-4.04E-05	-2.10E-06	-0.0001376	-6.14E-06	-5.86E-05	-2.42E-05	-3.72E-07	-8.04E-07	-1.19E-06
6.50E-06	4.92E-07	5.18E-06	6.46E-05	5.14E-06	4.42E-06	6.00E-07	7.14E-07	3.26E-07	2.72E-07	-9.96E-06	-8.22E-06	-1.60E-06	-6.68E-05	-9.08E-06	-2.30E-05	-4.42E-05	-8.48E-07	-5.06E-07	-5.08E-07
1.88E-06	6.16E-06	2.08E-05	0.0001322	1.06E-05	2.38E-05	2.42E-05	9.28E-07	1.14E-06	8.98E-07	-3.48E-05	-3.14E-05	-1.91E-06	-0.0001182	-7.14E-06	-0.0001066	-2.42E-05	-1.80E-06	-2.72E-06	-2.22E-06
1.37E-05	7.35E-06	2.22E-05	0.0001014	8.34E-06	3.09E-05	3.63E-05	8.34E-07	1.22E-06	7.05E-07	-6.72E-05	-5.76E-05	-1.11E-07	-0.0002778	-2.54E-05	-0.0001266	-3.63E-05	-2.28E-06	-3.33E-06	-1.93E-06
9.87E-06	1.47E-07	7.71E-06	0.0001182	8.85E-06	2.37E-06	4.89E-06	3.96E-07	3.93E-07	1.79E-07	-1.20E-05	-1.13E-05	-1.83E-05	-1.62E-05	-4.83E-06	-2.99E-05	-9.42E-05	-5.28E-07	-1.07E-06	-1.35E-07
5.10E-06	5.67E-06	2.58E-06	0.0001035	1.87E-05	3.33E-05	3.63E-05	9.27E-08	7.32E-07	9.48E-07	-5.67E-05	-4.68E-05	-2.09E-05	-0.0001983	-2.94E-05	-0.0001566	-3.63E-05	-8.61E-07	-3.75E-06	-2.59E-06
1.31E-05	6.21E-06	3.12E-06	1.48E-05	1.00E-05	2.81E-05	3.63E-05	1.12E-06	6.06E-08	7.68E-07	-7.41E-05	-5.94E-05	-1.64E-05	-0.0002145	-3.45E-05	-0.0001203	-3.63E-05	-8.43E-07	-1.58E-06	-2.45E-06
8.64E-06	1.07E-06	3.66E-06	0.000153	7.38E-06	4.17E-06	3.18E-05	4.71E-07	6.99E-07	2.81E-07	-1.29E-05	-8.01E-06	-3.63E-06	-0.0001152	-2.31E-06	-1.79E-05	-9.36E-06	-1.29E-06	-2.48E-06	-1.12E-06
5.10E-06	7.50E-06	3.42E-06	0.0001158	1.88E-05	3.57E-05	3.63E-05	1.68E-07	5.19E-07	6.87E-07	-6.27E-05	-5.46E-05	-2.30E-05	-3.63E-05	-4.17E-05	-0.0001608	-3.63E-05	-1.76E-06	-3.15E-06	-3.30E-06
1.45E-05	6.00E-06	2.82E-06	3.72E-05	1.11E-05	4.32E-05	3.63E-05	2.85E-07	2.24E-08	6.36E-07	-7.41E-05	-6.15E-05	-1.07E-05	-0.0002097	-4.29E-05	-0.000147	-3.63E-05	-1.44E-06	-1.22E-06	-2.81E-06
8.37E-06	2.34E-06	4.68E-07	0.000123	3.75E-06	1.69E-05	2.20E-06	9.03E-07	9.78E-07	2.77E-07	-1.07E-05	-3.63E-06	-6.75E-06	-9.27E-05	-2.23E-06	-1.13E-05	-8.49E-05	-1.37E-06	-2.68E-06	-1.11E-06
7.23E-06	8.07E-06	1.78E-06	7.17E-05	1.22E-05	3.15E-05	3.63E-05	6.60E-07	4.08E-07	9.12E-07	-6.42E-05	-5.94E-05	-7.95E-06	-0.0002973	-4.23E-05	-4.14E-06	-3.63E-05	-2.36E-06	-3.45E-06	-3.93E-06
1.57E-05	6.84E-06	7.89E-07	5.16E-05	7.14E-06	2.00E-05	3.63E-05	1.94E-07	8.10E-08	4.05E-07	-7.74E-05	-6.57E-05	-8.22E-06	-0.0002046	-4.32E-05	-3.81E-08	-3.63E-05	-1.09E-06	-1.54E-06	-2.18E-06
6.63E-06	1.64E-06	1.72E-06	8.49E-05	2.93E-06	2.96E-06	4.68E-05	9.24E-07	1.87E-07	9.12E-07	-1.36E-05	-4.53E-06	-3.57E-06	-6.42E-05	-1.49E-06	-6.51E-06	-2.04E-06	-2.53E-06	-6.39E-07	-2.49E-06
1.07E-05	8.37E-06	2.36E-06	2.42E-05	8.13E-06	3.12E-05	3.63E-05	1.28E-06	3.63E-07	9.51E-07	-6.21E-05	-6.30E-05	-3.09E-06	-0.0002658	-4.26E-05	-6.00E-06	-3.63E-05	-3.51E-06	-2.51E-06	-4.41E-06
2.03E-05	1.08E-05	1.04E-05	6.09E-05	5.82E-06	2.49E-05	3.63E-05	5.88E-07	1.75E-07	2.20E-07	-7.26E-05	-7.86E-05	-2.42E-05	-0.0002016	-4.35E-05	-8.49E-06	-3.63E-05	-1.61E-06	-1.87E-06	-2.04E-06
8.22E-06	2.14E-06	5.34E-06	6.84E-05	2.04E-06	2.98E-06	1.04E-05	6.84E-08	8.70E-08	1.51E-07	-9.87E-06	-1.27E-05	-2.37E-05	-5.16E-05	-6.03E-07	-2.18E-06	-4.86E-05	-7.38E-07	-1.48E-06	-1.47E-06
1.46E-05	6.93E-06	1.45E-05	4.05E-06	6.18E-06	1.99E-05	3.63E-05	1.30E-06	1.68E-07	8.46E-07	-5.91E-05	-6.36E-05	-2.93E-05	-0.0002532	-4.53E-05	-7.38E-06	-3.63E-05	-3.54E-06	-3.03E-06	-4.44E-06
2.27E-05	1.09E-05	3.03E-05	6.45E-05	4.74E-06	1.69E-05	3.63E-05	4.38E-07	8.10E-08	5.16E-07	-6.75E-05	-8.04E-05	-8.16E-05	-0.0002013	-4.71E-05	-8.01E-06	-3.63E-05	-1.75E-06	-1.54E-06	-2.84E-06
5.28E-06	5.82E-06	1.67E-05	2.81E-05	1.68E-06	1.05E-06	4.86E-07	5.10E-07	3.72E-07	3.78E-07	-9.33E-06	-2.09E-05	-5.46E-05	-2.12E-05	-1.13E-06	-7.89E-07	-2.75E-05	-8.49E-07	-1.27E-06	-2.09E-06
1.89E-05	2.80E-06	1.11E-05	3.84E-05	5.46E-06	1.98E-06	1.46E-05	3.72E-07	4.53E-07	4.17E-07	-5.55E-05	-5.67E-05	-2.30E-05	-0.0002259	-4.68E-05	-3.21E-06	-0.000105	-6.51E-07	-2.80E-06	-3.99E-06
2.84E-05	7.26E-06	6.81E-05	6.66E-05	3.66E-06	3.18E-07	6.03E-06	9.99E-07	5.70E-07	4.08E-08	-5.49E-05	-8.13E-05	-0.0001878	-0.0002049	-4.62E-05	-4.95E-06	-4.86E-05	-5.19E-07	-7.71E-07	-1.91E-06
1.05E-06	6.00E-06	1.36E-05	5.44E-05	2.96E-06	1.86E-06	1.21E-05	1.58E-07	3.32E-07	3.55E-07	-1.75E-05	-1.70E-05	-3.95E-06	-2.15E-05	-5.13E-06	-2.84E-05	-1.21E-05	-4.33E-07	-9.07E-07	-7.35E-07
1.07E-05	8.37E-06	2.36E-06	2.42E-05	8.13E-06	3.12E-05	3.63E-05	1.28E-06	3.63E-07	9.51E-07	-6.21E-05	-6.30E-05	-3.09E-06	-0.0002658	-4.26E-05	-6.00E-06	-3.63E-05	-3.51E-06	-2.51E-06	-4.41E-06
2.03E-05	1.08E-05	1.04E-05	6.09E-05	5.82E-06	2.49E-05	3.63E-05	5.88E-07	1.75E-07	2.20E-07	-7.26E-05	-7.86E-05	-2.42E-05	-0.0002016	-4.35E-05	-8.49E-06	-3.63E-05	-1.61E-06	-1.87E-06	-2.04E-06
8.22E-06	2.14E-06	5.34E-06	6.84E-05	2.04E-06	2.98E-06	1.04E-05	6.84E-08	8.70E-08	1.51E-07	-9.87E-06	-1.27E-05	-2.37E-05	-5.16E-05	-6.03E-07	-2.18E-06	-4.86E-05	-7.38E-07	-1.48E-06	-1.47E-06
1.46E-05	6.93E-06	1.45E-05	4.05E-06	6.18E-06	1.99E-05	3.63E-05	1.30E-06	1.68E-07	8.46E-07	-5.91E-05	-6.36E-05	-2.93E-05	-0.0002532	-4.53E-05	-7.38E-06	-3.63E-05	-3.54E-06	-3.03E-06	-4.44E-06
2.27E-05	1.09E-05	3.03E-05	6.45E-05	4.74E-06	1.69E-05	3.63E-05	4.38E-07	8.10E-08	5.16E-07	-6.75E-05	-8.04E-05	-8.16E-05	-0.0002013	-4.71E-05	-8.01E-06	-3.63E-05	-1.75E-06	-1.54E-06	-2.84E-06
5.28E-06	5.82E-06	1.67E-05	2.81E-05	1.68E-06	1.05E-06	4.86E-07	5.10E-07	3.72E-07	3.78E-07	-9.33E-06	-2.09E-05	-5.46E-05	-2.12E-05	-1.13E-06	-7.89E-07	-2.75E-05	-8.49E-07	-1.27E-06	-2.09E-06
1.89E-05	2.80E-06	1.11E-05	3.84E-05	5.46E-06	1.98E-06	1.46E-05	3.72E-07	4.53E-07	4.17E-07	-5.55E-05	-5.67E-05	-2.30E-05	-0.0002259	-4.68E-05	-3.21E-06	-0.000105	-6.51E-07	-2.80E-06	-3.99E-06
2.84E-05	7.26E-06	6.81E-05	6.66E-05	3.66E-06	3.18E-07	6.03E-06	9.99E-07	5.70E-07	4.08E-08	-5.49E-05	-8.13E-05	-0.0001878	-0.0002049	-4.62E-05	-4.95E-06	-4.86E-05	-5.19E-07	-7.71E-07	-1.91E-06
1.05E-06	6.00E-06	1.36E-05	5.44E-05	2.96E-06	1.86E-06	1.21E-05	1.58E-07	3.32E-07	3.55E-07	-1.75E-05	-1.70E-05	-3.95E-06	-2.15E-05	-5.13E-06	-2.84E-05	-1.21E-05	-4.33E-07	-9.07E-07	-7.35E-07
1.57E-06	2.52E-06	4.06E-06	1.30E-05	7.05E-07	7.50E-08	6.05E-06	1.18E-07	1.01E-07	1.18E-07	-5.55E-06	-5.25E-06	-1.44E-07	-1.78E-05	-9.05E-07	-4.15E-06	-3.03E-06	-1.62E-07	-1.37E-07	-1.61E-07
1.53E-06	3.11E-07	6.95E-07	1.53E-05	1.05E-06	1.27E-06	3.39E-07	1.31E-07	6.55E-08	1.07E-07	-1.32E-06	-9.23E-07	-5.13E-07	-1.02E-05	-1.65E-06	-3.25E-06	-3.48E-06	-8.78E-08	-8.95E-08	-1.16E-07
6.35E-07	2.26E-06	6.10E-06	3.12E-05	2.12E-06	5.10E-06	6.05E-06	1.30E-07	2.00E-07	1.85E-07	-4.13E-06	-4.18E-06	-3.73E-07	-1.16E-05	-1.88E-07	-1.21E-05	-3.03E-06	-2.24E-07	-2.73E-07	-2.23E-07
2.24E-06	2.04E-06	4.55E-06	1.59E-05	9.95E-07	4.26E-06	6.05E-06	2.06E-08	1.83E-07	7.80E-08	-5.48E-06	-5.20E-06	-7.95E-08	-2.18E-05	-1.39E-06	-9.08E-06	-3.03E-06	-1.10E-07	-2.02E-07	-1.07E-07
1.70E-06	3.52E-07	1.45E-06	1.75E-05	1.36E-06	1.30E-06	1.15E-06	1.32E-07	4.89E-08	1.37E-07	-1.11E-06	-1.33E-06	-5.45E-07	-5.78E-06	-8.05E-07	-3.65E-06	-6.03E-06	-8.80E-08	-1.84E-08	-1.28E-07
8.05E-07	1.10E-06	5.10E-06	1.95E-05	2.96E-06	7.25E-06	6.05E-06	2.45E-07	2.03E-07	2.25E-07	-4.45E-06	-3.80E-06	-3.40E-07	-1.27E-05	-1.53E-06	-1.54E-05	-3.03E-06	-2.88E-07	-2.78E-07	-2.78E-07
2.12E-06	1.13E-06	3.96E-06	1.96E-06	1.76E-06	6.75E-06	6.05E-06	9.35E-08	1.55E-07	8.80E-08	-5.95E-06	-4.80E-06	-7.23E-07	-1.85E-05	-2.55E-06	-1.25E-05	-3.03E-06	-1.74E-07	-2.60E-07	-1.50E-07
1.45E-06	7.85E-08	6.00E-07	2.30E-05	1.46E-06	1.00E-06	2.08E-06	9.70E-08	4.98E-08	6.85E-08	-1.16E-06	-8.28E-07	-1.31E-06	-3.98E-06	-2.45E-07	-9.38E-07	-7.28E-06	-1.33E-07	-1.16E-07	-6.40E-08
8.40E-07	1.15E-06	9.75E-08	1.88E-05	3.35E-06	1.00E-05	6.05E-06	1.68E-08	3.74E-08	2.07E-07	-4.90E-06	-4.23E-06	-1.41E-06	-2.18E-05	-3.08E-06	-1.95E-05	-3.03E-06	-1.61E-07	-2.44E-07	-3.13E-07
2.58E-06	1.01E-06	3.27E-07	4.27E-06	1.79E-06	1.03E-05	6.05E-06	1.25E-08	4.55E-08	1.38E-07	-5.90E-06	-4.98E-06	-7.50E-07	-1.79E-05	-3.23E-06	-1.80E-05	-3.03E-06	-6.35E-08	-8.30E-08	-2.49E-07
1.68E-06	2.97E-07	2.58E-07	2.31E-05	1.22E-06	1.56E-06	3.19E-06	1.49E-08	1.31E-07	4.69E-08	-7.03E-07	-4.88E-07	-9.25E-07	-8.68E-06	-1.07E-07	-8.05E-08	-3.00E-06	-7.13E-08	-1.79E-07	-9.35E-08
1.57E-06	2.52E-06	4.06E-06	1.30E-05	7.05E-07	7.50E-08	6.05E-06	1.18E-07	1.01E-07	1.18E-07	-5.55E-06	-5.25E-06	-1.44E-07	-1.78E-05	-9.05E-07	-4.15E-06	-3.03E-06	-1.62E-07	-1.37E-07	-1.61E-07
1.53E-06	3.11E-07	6.95E-07	1.53E-05	1.05E-06	1.27E-06	3.39E-07	1.31E-07	6.55E-08	1.07E-07	-1.32E-06	-9.23E-07	-5.13E-07	-1.02E-05	-1.65E-06	-3.25E-06	-3.48E-06	-8.78E-08	-8.95E-08	-1.16E-07
6.35E-07	2.26E-06	6.10E-06	3.12E-05	2.12E-06	5.10E-06	6.05E-06	1.30E-07	2.00E-07	1.85E-07	-4.13E-06	-4.18E-06	-3.73E-07	-1.16E-05	-1.88E-07	-1.21E-05	-3.03E-06	-2.24E-07	-2.73E-07	-2.23E-07
2.24E-06	2.04E-06	4.55E-06	1.59E-05	9.95E-07	4.26E-06	6.05E-06	2.06E-08	1.83E-07	7.80E-08	-5.48E-06	-5.20E-06	-7.95E-08	-2.18E-05	-1.39E-06	-9.08E-06	-3.03E-06	-1.10E-07	-2.02E-07	-1.07E-07
1.70E-06	3.52E-07	1.45E-06	1.75E-05	1.36E-06	1.30E-06	1.15E-06	1.32E-07	4.89E-08	1.37E-07	-1.11E-06	-1.33E-06	-5.45E-07	-5.78E-06	-8.05E-07	-3.65E-06	-6.03E-06	-8.80E-08	-1.84E-08	-1.28E-07
8.05E-07	1.10E-06	5.10E-06	1.95E-05	2.96E-06	7.25E-06	6.05E-06	2.45E-07	2.03E-07	2.25E-07	-4.45E-06	-3.80E-06	-3.40E-07	-1.27E-05	-1.53E-06	-1.54E-05	-3.03E-06	-2.88E-07	-2.78E-07	-2.78E-07
2.12E-06	1.13E-06	3.96E-06	1.96E-06	1.76E-06	6.75E-06	6.05E-06	9.35E-08	1.55E-07	8.80E-08	-5.95E-06	-4.80E-06	-7.23E-07	-1.85E-05	-2.55E-06	-1.25E-05	-3.03E-06	-1.74E-07	-2.60E-07	-1.50E-07
1.45E-06	7.85E-08	6.00E-07	2.30E-05	1.46E-06	1.00E-06	2.08E-06	9.70E-08	4.98E-08	6.85E-08	-1.16E-06	-8.28E-07	-1.31E-06	-3.98E-06	-2.45E-07	-9.38E-07	-7.28E-06	-1.33E-07	-1.16E-07	-6.40E-08
8.40E-07	1.15E-06	9.75E-08	1.88E-05	3.35E-06	1.00E-05	6.05E-06	1.68E-08	3.74E-08	2.07E-07	-4.90E-06	-4.23E-06	-1.41E-06	-2.18E-05	-3.08E-06	-1.95E-05	-3.03E-06	-1.61E-07	-2.44E-07	-3.13E-07
2.58E-06	1.01E-06	3.27E-07	4.27E-06	1.79E-06	1.03E-05	6.05E-06	1.25E-08	4.55E-08	1.38E-07	-5.90E-06	-4.98E-06	-7.50E-07	-1.79E-05	-3.23E-06	-1.80E-05	-3.03E-06	-6.35E-08	-8.30E-08	-2.49E-07
1.68E-06	2.97E-07	2.58E-07	2.31E-05	1.22E-06	1.56E-06	3.19E-06	1.49E-08	1.31E-07	4.69E-08	-7.03E-07	-4.88E-07	-9.25E-07	-8.68E-06	-1.07E-07	-8.05E-08	-3.00E-06	-7.13E-08	-1.79E-07	-9.35E-08
1.06E-06	1.23E-06	1.46E-07	1.57E-05	2.85E-06	1.86E-06	6.05E-06	9.55E-09	8.55E-08	1.15E-07	-5.30E-06	-4.63E-06	-7.73E-07	-3.03E-06	-3.80E-06	-8.98E-06	-3.03E-06	-1.72E-07	-2.63E-07	-2.75E-07
2.62E-06	1.03E-06	3.50E-07	7.40E-06	1.50E-06	2.89E-06	6.05E-06	3.41E-08	1.24E-08	6.75E-08	-6.23E-06	-5.20E-06	-1.64E-07	-1.73E-05	-3.60E-06	-8.18E-06	-3.03E-06	-4.65E-08	-1.29E-07	-1.82E-07
1.39E-06	5.40E-08	1.31E-07	1.68E-05	5.20E-07	1.55E-06	7.10E-06	4.06E-08	1.74E-08	4.69E-08	-8.13E-07	-5.35E-07	-8.25E-07	-6.33E-06	-1.89E-07	-1.89E-07	-2.68E-06	-8.15E-08	-7.15E-08	-9.35E-08
1.52E-06	1.07E-06	4.07E-08	7.00E-06	1.48E-06	5.50E-06	6.05E-06	5.45E-08	1.29E-07	8.40E-08	-5.35E-06	-4.85E-06	-1.09E-06	-2.32E-05	-3.45E-06	-1.54E-06	-3.03E-06	-1.56E-07	-1.16E-07	-2.65E-07
1.84E-06	1.51E-06	1.88E-07	9.80E-06	1.13E-06	3.48E-06	6.05E-06	6.45E-08	9.75E-08	3.73E-08	-6.70E-06	-6.10E-06	-6.43E-07	-1.69E-05	-3.78E-06	-7.78E-07	-3.03E-06	-1.81E-07	-6.28E-08	-1.71E-07
3.33E-07	1.32E-08	4.31E-07	1.11E-05	8.45E-08	9.00E-07	1.37E-06	7.70E-08	1.45E-08	9.25E-08	-1.30E-06	-7.05E-07	-1.62E-07	-4.15E-06	-3.60E-07	-1.84E-08	-5.58E-06	-1.05E-07	-1.23E-07	-1.85E-07
1.90E-06	1.29E-06	1.49E-06	4.79E-07	9.75E-07	3.86E-06	6.05E-06	2.42E-07	4.37E-08	1.30E-07	-5.08E-06	-5.35E-06	-1.61E-06	-2.10E-05	-3.63E-06	-5.63E-07	-3.03E-06	-2.85E-07	-2.80E-07	-3.55E-07
3.73E-06	1.66E-06	6.05E-06	1.06E-05	7.20E-07	2.67E-06	6.05E-06	1.34E-08	6.25E-08	6.70E-08	-5.65E-06	-6.48E-06	-8.20E-06	-1.69E-05	-3.73E-06	-5.98E-07	-3.03E-06	-6.40E-08	-1.11E-07	-1.82E-07
1.08E-06	8.30E-07	4.17E-06	7.30E-06	4.00E-07	6.05E-07	1.52E-06	1.24E-07	2.88E-08	6.25E-08	-7.30E-07	-1.52E-06	-6.15E-06	-2.75E-06	-7.30E-08	-8.25E-07	-1.46E-06	-1.24E-07	-1.51E-07	-1.74E-07
-5.96E-06	-9.19E-07	-4.19E-06	-7.10E-06	-1.84E-06	-1.67E-07	-1.82E-05	-1.42E-07	-1.31E-08	-3.89E-07	9.45E-06	9.25E-06	4.63E-06	3.96E-05	7.65E-06	1.52E-06	3.03E-06	2.87E-07	6.55E-07	8.90E-07
-8.96E-06	-3.52E-06	-1.96E-05	-2.17E-05	-1.20E-06	-6.03E-08	-3.41E-06	-2.12E-07	-1.19E-07	-2.04E-07	1.02E-05	1.39E-05	2.61E-05	3.41E-05	7.70E-06	1.21E-06	7.05E-06	1.98E-07	2.26E-07	5.20E-07
-2.69E-06	-2.23E-06	-1.63E-05	-3.40E-07	-5.73E-07	-1.47E-06	-1.51E-06	-4.61E-07	-1.37E-07	-5.10E-08	5.70E-07	3.83E-06	2.29E-05	1.70E-07	9.85E-08	7.85E-07	2.29E-06	1.74E-07	3.78E-07	2.46E-07
-6.45E-06	-8.63E-07	-2.09E-06	-2.25E-05	-1.44E-06	-2.87E-07	-1.21E-05	-5.16E-07	-1.20E-07	-1.26E-07	8.95E-06	9.95E-06	3.52E-06	3.45E-05	7.80E-06	1.38E-06	6.05E-06	1.56E-07	4.15E-07	5.85E-07
-1.01E-05	-1.99E-06	-1.67E-05	-2.25E-05	-9.19E-07	-3.74E-07	-1.21E-05	-5.04E-07	-2.70E-08	-1.34E-07	7.75E-06	1.31E-05	2.96E-05	3.45E-05	7.90E-06	9.25E-07	6.05E-06	2.29E-07	2.56E-07	3.64E-07
-3.67E-06	-1.87E-06	-1.38E-05	-3.40E-07	-3.34E-07	-4.27E-07	-2.19E-07	-1.96E-07	-6.11E-07	-2.19E-07	1.49E-06	3.71E-06	2.50E-05	1.70E-07	3.27E-08	1.32E-06	5.50E-06	2.68E-07	3.63E-07	6.40E-09
-7.14E-06	-1.23E-07	-2.24E-06	-2.32E-05	-1.35E-06	-8.37E-09	-9.54E-08	-1.75E-07	-8.74E-07	-1.65E-07	8.05E-06	8.50E-06	5.35E-06	3.45E-05	8.25E-06	1.17E-06	1.68E-05	1.28E-07	3.29E-07	2.48E-07
-8.90E-06	-1.46E-06	-1.47E-05	-2.32E-05	-1.04E-06	-1.21E-06	-2.96E-06	-1.48E-08	-3.29E-07	-5.43E-08	6.15E-06	1.25E-05	2.99E-05	3.45E-05	8.35E-06	1.25E-06	1.01E-05	7.25E-08	5.75E-08	2.54E-07
-2.66E-06	-1.26E-06	-1.10E-05	-3.40E-07	-3.14E-07	-1.17E-06	-5.23E-06	-1.85E-07	-1.93E-07	-2.38E-07	2.40E-06	3.58E-06	2.28E-05	1.70E-07	3.58E-07	2.17E-06	8.50E-06	6.95E-08	7.30E-08	8.95E-08
-6.65E-06	-4.31E-07	-4.20E-06	-2.47E-05	-2.64E-07	-2.03E-06	-6.99E-06	-7.88E-08	-4.22E-07	-3.41E-07	7.05E-06	7.90E-06	7.30E-06	3.34E-05	7.65E-06	2.55E-06	6.25E-07	1.08E-07	9.30E-08	5.15E-08
-6.40E-06	-1.04E-06	-5.05E-06	-1.24E-05	-3.57E-07	-3.78E-06	-7.25E-06	-7.85E-08	-8.10E-08	-1.21E-07	2.53E-08	7.50E-06	2.82E-05	3.34E-05	8.15E-06	1.07E-05	1.38E-05	2.15E-07	7.10E-08	9.10E-08
-2.19E-06	-9.75E-07	-3.64E-06	-1.70E-07	-5.90E-08	-2.77E-06	-4.20E-06	-1.40E-07	-1.57E-08	-9.10E-09	6.45E-06	7.35E-07	2.23E-05	1.70E-07	2.86E-07	7.90E-06	1.44E-05	1.05E-07	5.35E-08	8.40E-08
-4.61E-06	-3.85E-07	-7.85E-07	-1.27E-05	-1.25E-08	-1.49E-06	-7.60E-06	-3.90E-08	-2.08E-09	-7.20E-08	3.92E-06	6.75E-06	6.15E-06	3.27E-05	7.35E-06	3.48E-06	9.00E-06	1.07E-07	1.99E-07	1.01E-07
-6.95E-06	-2.13E-06	-3.52E-06	-1.27E-05	-1.97E-08	-8.40E-06	-1.10E-05	-1.96E-08	-4.89E-08	-1.25E-08	4.78E-06	3.73E-06	2.77E-05	3.27E-05	7.60E-06	2.62E-05	2.27E-05	5.35E-08	3.69E-08	1.46E-07
-2.59E-06	-1.46E-06	-2.89E-06	-1.70E-07	-4.87E-08	-7.00E-06	-5.25E-07	-1.40E-07	-1.81E-08	-1.70E-07	9.50E-06	2.46E-06	2.11E-05	1.70E-07	4.47E-08	2.28E-05	6.00E-06	1.05E-07	1.46E-07	1.70E-07
-4.51E-06	-1.53E-06	-5.95E-07	-1.29E-05	-3.25E-08	-2.58E-07	-2.59E-06	-7.30E-08	-3.08E-08	-8.80E-09	2.01E-06	2.85E-06	7.25E-06	3.10E-05	7.05E-06	3.21E-06	5.75E-06	1.63E-08	1.09E-07	8.35E-08
-5.65E-06	-3.70E-06	-4.92E-06	-1.29E-05	-1.45E-07	-7.10E-06	-6.05E-06	-5.25E-08	-1.77E-08	-8.80E-09	9.20E-06	3.32E-06	2.95E-05	3.10E-05	7.05E-06	2.59E-05	6.05E-06	2.36E-07	1.46E-07	8.35E-08
-8.20E-07	-2.27E-06	-4.33E-06	-1.70E-07	-5.45E-08	-6.35E-06	-6.05E-06	-4.01E-08	-4.85E-08	-3.85E-08	1.09E-05	6.60E-06	2.22E-05	1.70E-07	2.03E-07	2.18E-05	6.05E-06	1.67E-07	3.66E-08	1.06E-07
-3.36E-06	-1.74E-06	-1.82E-06	-1.35E-05	-3.97E-07	-1.18E-06	-1.21E-06	-6.55E-08	-6.40E-08	-4.73E-08	1.62E-06	1.23E-06	1.66E-06	2.85E-05	6.00E-06	4.68E-06	8.50E-06	8.80E-08	1.73E-08	1.89E-07
-3.17E-06	-4.45E-06	-1.97E-06	-1.35E-05	-5.15E-07	-3.34E-06	-6.05E-06	-8.55E-08	-6.70E-08	-8.80E-09	9.70E-06	8.25E-06	2.35E-05	2.85E-05	5.70E-06	1.88E-05	6.05E-06	1.42E-07	1.84E-07	8.35E-08
-1.60E-07	-2.82E-06	-3.15E-06	-1.70E-07	-2.60E-07	-2.45E-06	-6.05E-06	-1.79E-07	-3.58E-08	-2.99E-08	1.14E-05	9.70E-06	2.03E-05	1.70E-07	5.15E-07	1.44E-05	6.05E-06	2.12E-07	2.91E-07	2.26E-08
-2.10E-06	-5.65E-07	-2.55E-06	-1.45E-05	-7.10E-07	-6.00E-07	-2.85E-06	-7.35E-08	-1.57E-08	-2.99E-08	2.27E-06	1.82E-06	6.00E-07	2.37E-05	4.33E-06	5.25E-06	1.59E-05	1.70E-08	5.35E-08	2.26E-08
-5.50E-07	-2.87E-06	-7.80E-06	-2.82E-05	-1.56E-06	-4.05E-06	-6.05E-06	-1.45E-07	-6.65E-08	-1.08E-07	8.70E-06	8.30E-06	2.14E-06	1.39E-05	2.13E-06	2.16E-05	6.05E-06	3.04E-07	1.82E-07	2.37E-07
-1.73E-06	-2.36E-06	-5.00E-06	-1.38E-05	-7.75E-07	-2.58E-06	-6.05E-06	-5.90E-08	-9.95E-08	-1.17E-07	1.10E-05	1.00E-05	6.30E-07	3.76E-05	2.06E-06	1.44E-05	6.05E-06	1.62E-07	2.72E-07	3.19E-07
-1.58E-06	-1.74E-07	-9.25E-07	-1.69E-05	-1.32E-06	-1.99E-06	-1.39E-06	-9.25E-08	-3.29E-08	-6.80E-08	2.22E-06	2.22E-06	7.60E-07	1.45E-05	1.94E-06	8.65E-06	1.41E-05	6.95E-08	9.00E-08	1.27E-07
-7.85E-07	-1.22E-06	-4.29E-06	-2.61E-05	-2.85E-06	-1.21E-05	-6.05E-06	-1.86E-07	-2.52E-07	-1.95E-07	8.70E-06	7.50E-06	9.00E-07	2.67E-05	2.42E-06	4.31E-05	6.05E-06	4.17E-07	5.90E-07	5.30E-07
-2.01E-06	-1.04E-06	-2.82E-06	-9.25E-06	-1.46E-06	-1.04E-05	-6.05E-06	-9.35E-08	-2.03E-07	-8.80E-08	1.18E-05	9.35E-06	1.47E-06	4.11E-05	4.23E-06	3.55E-05	6.05E-06	3.47E-07	5.55E-07	3.00E-07
-1.34E-06	-3.27E-07	-8.25E-08	-1.88E-05	-1.64E-06	-1.69E-06	-5.20E-06	-8.50E-08	-6.55E-08	-6.85E-08	2.58E-06	1.16E-06	6.15E-07	5.90E-06	4.30E-07	7.20E-06	2.37E-05	1.42E-07	1.79E-07	1.28E-07
-8.10E-07	-1.22E-06	-6.15E-07	-1.71E-05	-3.15E-06	-6.10E-06	-6.05E-06	-9.80E-08	-1.72E-07	-1.97E-07	9.40E-06	8.40E-06	2.06E-06	3.01E-05	4.73E-06	2.70E-05	6.05E-06	2.69E-07	6.60E-07	5.35E-07
-2.43E-06	-1.22E-06	-4.07E-08	-1.76E-06	-1.56E-06	-4.97E-06	-6.05E-06	-1.32E-08	-3.92E-08	-1.37E-07	1.15E-05	1.02E-05	1.71E-06	3.60E-05	5.25E-06	2.10E-05	6.05E-06	1.28E-07	3.00E-07	4.92E-07
-1.68E-06	-8.95E-08	-3.28E-07	-2.56E-05	-1.30E-06	-9.85E-07	-3.25E-06	-5.85E-08	-1.32E-07	-6.80E-08	1.39E-06	1.63E-06	8.55E-07	1.93E-05	1.61E-07	1.85E-06	6.90E-06	1.60E-07	3.62E-07	1.27E-07
-8.90E-07	-1.24E-06	-5.15E-07	-1.94E-05	-3.11E-06	-4.93E-06	-6.05E-06	-2.88E-08	-5.30E-08	-1.44E-07	1.03E-05	8.90E-06	3.93E-06	6.05E-06	6.85E-06	2.59E-05	6.05E-06	2.91E-07	4.36E-07	5.75E-07
-2.53E-06	-1.01E-06	-5.75E-08	-6.20E-06	-1.74E-06	-6.05E-06	-6.05E-06	-5.35E-09	-7.90E-08	-6.75E-08	1.20E-05	1.02E-05	1.42E-06	3.49E-05	6.80E-06	2.36E-05	6.05E-06	2.01E-07	7.45E-08	3.64E-07
-1.58E-06	-1.43E-08	-3.08E-07	-2.14E-05	-9.60E-07	-2.42E-06	-3.66E-06	-5.85E-08	-1.17E-07	-4.69E-08	1.41E-06	1.61E-06	7.50E-07	1.61E-05	3.42E-07	8.80E-07	4.07E-06	1.60E-07	4.14E-07	1.87E-07
-1.11E-06	-1.08E-06	-6.55E-07	-1.29E-05	-2.33E-06	-4.22E-06	-6.05E-06	-1.11E-07	-1.23E-08	-1.15E-07	1.08E-05	8.95E-06	8.30E-07	5.00E-05	7.45E-06	1.56E-06	6.05E-06	3.96E-07	4.51E-07	5.50E-07
-2.44E-06	-1.02E-06	-2.48E-07	-8.55E-06	-1.37E-06	-2.14E-06	-6.05E-06	-5.25E-08	-6.20E-08	-6.75E-08	1.30E-05	1.05E-05	8.35E-07	3.39E-05	7.45E-06	1.93E-06	6.05E-06	2.36E-07	2.20E-07	3.64E-07
-9.75E-07	-4.26E-07	-6.20E-08	-1.31E-05	-4.20E-07	-1.03E-06	-5.25E-06	-1.16E-07	-4.98E-08	-1.15E-07	2.27E-06	3.65E-07	1.71E-06	9.85E-06	3.88E-07	2.74E-07	3.41E-06	3.17E-07	2.32E-07	3.13E-07
-1.82E-06	-1.35E-06	-6.55E-07	-2.82E-06	-1.21E-06	-4.56E-06	-6.05E-06	-2.81E-07	-2.80E-08	-1.52E-07	1.03E-05	1.05E-05	2.34E-08	4.34E-05	6.95E-06	1.84E-06	6.05E-06	7.70E-07	5.05E-07	6.55E-07
-2.11E-06	-1.94E-06	-2.23E-06	-1.03E-05	-8.65E-07	-3.46E-06	-6.05E-06	-1.53E-07	-7.75E-08	-3.73E-08	1.28E-05	1.34E-05	5.80E-06	3.35E-05	7.35E-06	1.77E-06	6.05E-06	3.25E-07	2.76E-07	3.41E-07
-3.44E-07	-6.45E-07	-1.57E-06	-1.06E-05	-2.26E-07	-3.76E-07	-3.69E-06	-3.40E-08	-6.60E-08	-1.22E-07	2.17E-06	2.60E-06	5.60E-06	8.00E-06	4.53E-07	7.15E-07	1.31E-06	9.20E-08	3.71E-07	3.93E-07
-2.25E-06	-9.65E-07	-1.83E-06	-1.93E-07	-1.01E-06	-1.54E-06	-6.05E-06	-1.65E-07	-3.90E-09	-1.60E-07	9.90E-06	1.02E-05	4.18E-06	4.16E-05	7.40E-06	1.60E-07	6.05E-06	4.52E-07	5.90E-07	7.35E-07
-4.20E-06	-1.50E-06	-7.65E-06	-1.08E-05	-8.50E-07	-1.12E-06	-6.05E-06	-1.39E-07	-1.35E-08	-3.73E-08	1.06E-05	1.26E-05	2.06E-05	3.37E-05	7.90E-06	5.85E-07	6.05E-06	4.70E-07	2.56E-07	3.41E-07
-1.28E-06	-6.35E-07	-5.90E-06	-6.95E-06	-1.34E-07	-3.07E-07	-3.50E-07	-6.55E-08	-6.40E-08	-1.30E-07	9.00E-07	2.44E-06	1.65E-05	5.20E-06	2.94E-07	1.65E-06	4.25E-06	8.80E-08	1.71E-08	4.72E-07
-3.10E-06	-4.32E-07	-3.73E-07	-1.80E-05	-7.15E-07	-5.00E-07	-6.05E-06	-6.95E-08	-9.30E-08	-1.67E-07	9.00E-06	9.70E-06	1.02E-06	2.91E-05	7.65E-06	3.00E-07	6.05E-06	1.82E-07	3.29E-07	8.15E-07
-4.89E-06	-1.38E-06	-8.90E-06	-1.11E-05	-4.75E-07	-3.44E-07	-6.05E-06	-4.16E-09	-1.45E-07	-2.83E-08	8.25E-06	1.38E-05	2.78E-05	3.43E-05	7.70E-06	2.59E-07	6.05E-06	1.99E-07	9.35E-08	2.57E-07
-1.87E-06	-1.18E-06	-8.50E-06	-1.70E-07	-4.22E-07	-3.59E-08	-1.89E-06	-6.65E-08	-1.91E-07	-7.10E-08	1.47E-06	4.28E-06	2.62E-05	1.70E-07	5.60E-07	1.28E-06	3.74E-08	8.85E-08	1.44E-07	1.00E-07
-3.28E-06	-1.21E-07	-7.15E-07	-1.14E-05	-9.70E-07	-6.90E-09	-5.50E-06	-1.70E-07	-3.87E-07	-4.26E-08	8.50E-06	8.80E-06	4.74E-06	3.46E-05	8.75E-06	2.03E-06	8.80E-07	1.70E-07	2.92E-07	3.57E-07
-5.60E-06	-8.45E-07	-7.45E-06	-1.14E-05	-5.90E-07	-8.20E-07	-2.67E-06	-5.90E-08	-1.63E-07	-6.70E-08	5.50E-06	1.26E-05	2.96E-05	3.46E-05	8.40E-06	1.15E-06	3.58E-06	1.62E-07	5.65E-08	3.64E-07
-2.01E-06	-7.50E-07	-5.85E-06	-1.70E-07	-1.76E-08	-3.86E-08	-3.49E-06	-3.96E-08	-1.50E-08	-1.10E-07	2.67E-06	3.67E-06	2.34E-05	1.70E-07	1.74E-07	1.06E-06	4.97E-06	1.09E-07	5.45E-08	6.40E-09
-3.93E-06	-2.97E-07	-2.18E-06	-1.24E-05	-3.64E-07	-1.45E-06	-7.05E-06	-3.44E-08	-2.12E-07	-1.62E-07	6.50E-06	7.85E-06	7.50E-06	3.31E-05	8.10E-06	3.57E-06	3.86E-06	9.20E-08	9.35E-08	3.17E-08
3.15E-06	5.38E-07	2.65E-06	6.20E-06	2.20E-07	1.96E-06	2.34E-06	1.11E-08	3.28E-08	2.58E-08	-1.18E-07	-3.75E-06	-1.44E-05	-1.66E-05	-4.10E-06	-5.63E-06	-4.58E-06	-1.09E-07	-8.10E-09	-1.90E-08
1.11E-06	5.35E-07	1.95E-06	8.50E-08	2.01E-08	1.23E-06	8.68E-07	4.25E-08	4.88E-08	2.98E-08	-3.15E-06	-5.40E-07	-1.09E-05	-8.50E-08	-5.50E-08	-3.73E-06	-3.53E-06	-7.08E-08	-3.68E-08	-2.25E-08
2.27E-06	1.64E-07	5.58E-07	6.30E-06	5.58E-09	9.60E-07	4.23E-06	2.31E-08	1.45E-09	5.58E-08	-1.90E-06	-3.53E-06	-3.78E-06	-1.64E-05	-3.68E-06	-2.35E-06	-5.68E-06	-1.74E-08	-1.01E-07	-3.48E-09
3.40E-06	1.14E-06	2.21E-06	6.30E-06	3.78E-08	3.48E-06	5.60E-06	4.28E-08	7.58E-09	4.53E-08	-2.42E-06	-1.67E-06	-1.45E-05	-1.64E-05	-3.85E-06	-1.17E-05	-1.09E-05	-7.13E-08	-2.78E-08	-3.43E-08
1.22E-06	8.45E-07	1.61E-06	8.50E-08	1.20E-08	2.95E-06	2.38E-06	1.97E-08	2.55E-08	4.48E-09	-4.73E-06	-1.52E-06	-1.08E-05	-8.50E-08	-1.31E-07	-1.03E-05	-6.50E-06	-5.40E-08	-1.18E-07	-4.20E-08
2.22E-06	7.40E-07	5.28E-07	6.45E-06	6.70E-08	1.90E-08	2.09E-07	3.65E-08	3.23E-08	9.08E-09	-9.80E-07	-1.43E-06	-3.90E-06	-1.55E-05	-3.38E-06	-1.27E-06	-3.20E-06	-8.00E-09	-8.28E-09	-8.43E-08
3.00E-06	1.82E-06	2.43E-06	6.45E-06	1.33E-07	2.63E-06	3.03E-06	1.64E-08	2.45E-08	2.40E-08	-4.73E-06	-1.62E-06	-1.50E-05	-1.55E-05	-3.45E-06	-1.06E-05	-3.03E-06	-9.13E-08	-1.84E-08	-9.55E-08
6.00E-07	1.11E-06	2.12E-06	8.50E-08	2.83E-08	2.31E-06	3.03E-06	3.98E-08	5.75E-08	1.93E-08	-5.40E-06	-3.13E-06	-1.16E-05	-8.50E-08	-1.41E-07	-8.50E-06	-3.03E-06	-2.93E-08	-1.09E-07	-5.28E-08
1.86E-06	7.98E-07	8.20E-07	6.73E-06	2.24E-07	5.43E-07	2.25E-06	5.25E-08	1.07E-07	2.37E-08	-5.08E-07	-6.95E-07	-8.20E-07	-1.44E-05	-2.88E-06	-2.65E-06	-6.63E-06	-9.80E-08	-1.46E-07	-9.45E-08
1.86E-06	2.16E-06	1.30E-06	6.73E-06	2.95E-07	2.08E-06	3.03E-06	3.63E-09	8.23E-08	1.50E-08	-5.08E-06	-3.88E-06	-1.25E-05	-1.44E-05	-2.75E-06	-1.06E-05	-3.03E-06	-3.60E-08	-1.28E-07	-1.13E-08
4.53E-07	1.43E-06	1.95E-06	8.50E-08	1.30E-07	1.55E-06	3.03E-06	1.96E-08	2.55E-08	4.48E-09	-6.03E-06	-4.88E-06	-1.09E-05	-8.50E-08	-2.58E-07	-8.05E-06	-3.03E-06	-5.35E-08	-1.18E-07	-4.20E-08
5.98E-07	2.80E-07	1.20E-06	7.03E-06	3.33E-07	3.73E-07	2.55E-06	1.35E-08	2.43E-08	1.50E-08	-1.51E-06	-1.12E-06	-2.00E-07	-1.26E-05	-2.33E-06	-2.40E-06	-9.55E-06	-9.13E-09	-1.83E-08	-1.13E-08
4.30E-07	1.53E-06	2.75E-06	1.31E-05	6.38E-07	1.92E-06	3.03E-06	8.23E-08	4.23E-08	3.90E-08	-4.35E-06	-4.03E-06	-8.53E-07	-3.83E-06	-1.60E-06	-1.05E-05	-3.03E-06	-1.79E-07	-1.64E-07	-1.07E-07
6.43E-07	1.24E-06	1.76E-06	6.00E-06	2.32E-07	1.38E-06	3.03E-06	8.58E-08	1.45E-09	5.83E-08	-5.50E-06	-5.08E-06	-4.00E-07	-1.65E-05	-5.98E-07	-7.68E-06	-3.03E-06	-1.43E-07	-1.01E-07	-1.60E-07
6.73E-07	5.00E-08	7.70E-07	7.83E-06	5.40E-07	6.68E-07	3.70E-07	3.65E-08	4.88E-08	3.40E-08	-1.27E-06	-1.10E-06	-6.95E-08	-9.43E-06	-1.50E-06	-3.35E-06	-5.13E-06	-8.13E-09	-3.68E-08	-6.35E-08
3.78E-07	9.65E-07	3.48E-06	1.59E-05	1.18E-06	1.90E-06	3.03E-06	4.65E-08	1.16E-07	9.25E-08	-4.13E-06	-4.00E-06	-1.13E-06	-1.28E-05	-2.10E-07	-1.03E-05	-3.03E-06	-1.73E-07	-2.21E-07	-2.23E-07
1.00E-06	8.45E-07	3.05E-06	8.13E-06	6.33E-07	1.42E-06	3.03E-06	9.28E-08	1.08E-07	2.41E-08	-5.63E-06	-4.90E-06	-1.49E-06	-2.22E-05	-1.67E-06	-7.08E-06	-3.03E-06	-2.08E-07	-2.47E-07	-9.55E-08
9.03E-07	1.43E-08	2.98E-07	8.85E-06	8.35E-07	4.50E-07	1.54E-06	9.73E-09	2.43E-08	3.43E-08	-1.07E-06	-8.68E-07	-1.74E-06	-5.15E-06	-3.20E-07	-3.05E-06	-8.38E-06	-2.65E-08	-1.83E-08	-6.40E-08
2.43E-07	5.95E-07	7.93E-07	8.88E-06	1.55E-06	2.20E-06	3.03E-06	8.23E-08	3.50E-08	1.33E-07	-4.63E-06	-4.05E-06	-1.30E-06	-1.31E-05	-2.09E-06	-1.17E-05	-3.03E-06	-1.79E-07	-1.92E-07	-3.35E-07
1.16E-06	5.90E-07	4.03E-07	1.79E-08	7.98E-07	2.05E-06	3.03E-06	9.60E-08	6.73E-08	1.14E-07	-5.68E-06	-4.90E-06	-6.10E-07	-1.83E-05	-2.63E-06	-9.50E-06	-3.03E-06	-1.70E-07	-1.84E-07	-2.83E-07
7.45E-07	1.04E-07	6.68E-08	1.31E-05	6.00E-07	5.20E-07	1.29E-06	2.90E-08	4.78E-08	2.34E-08	-9.13E-07	-6.80E-07	-7.78E-07	-9.88E-06	-3.03E-07	-6.75E-07	-4.80E-06	-7.95E-08	-6.10E-08	-9.35E-08
5.00E-07	5.93E-07	1.13E-07	1.03E-05	1.49E-06	3.13E-06	3.03E-06	9.18E-08	2.93E-08	5.70E-08	-4.90E-06	-4.33E-06	-1.17E-06	-3.03E-06	-3.13E-06	-1.42E-05	-3.03E-06	-2.05E-07	-3.20E-07	-2.75E-07
1.12E-06	5.45E-07	2.26E-07	2.75E-06	9.08E-07	3.40E-06	3.03E-06	2.32E-08	5.05E-09	1.86E-08	-6.33E-06	-5.13E-06	-6.55E-11	-1.76E-05	-3.48E-06	-1.26E-05	-3.03E-06	-1.75E-08	-1.32E-07	-1.71E-07
6.03E-07	1.12E-08	3.08E-09	1.05E-05	3.43E-07	1.20E-06	1.39E-06	2.25E-08	8.23E-08	5.73E-08	-1.15E-06	-7.25E-07	-9.13E-07	-7.93E-06	-2.09E-07	-4.00E-07	-3.80E-06	-1.53E-07	-2.25E-07	-1.57E-07
6.00E-07	5.90E-07	1.22E-07	6.23E-06	1.14E-06	2.33E-06	3.03E-06	5.95E-09	4.28E-08	9.10E-08	-5.30E-06	-4.68E-06	-8.20E-07	-2.50E-05	-3.63E-06	-1.94E-07	-3.03E-06	-2.00E-07	-2.63E-07	-3.38E-07
1.21E-06	4.23E-07	1.41E-07	4.28E-06	6.75E-07	1.13E-06	3.03E-06	9.98E-09	3.95E-08	3.38E-08	-6.53E-06	-5.10E-06	-2.34E-07	-1.70E-05	-3.53E-06	-5.95E-07	-3.03E-06	-1.11E-07	-3.73E-08	-1.82E-07
5.08E-07	3.30E-07	4.43E-07	6.23E-06	2.38E-07	5.88E-07	4.03E-07	1.14E-07	7.43E-08	5.73E-08	-1.11E-06	-1.35E-07	-1.41E-06	-4.70E-06	-6.45E-08	-1.74E-07	-6.18E-06	-2.20E-07	-2.50E-07	-1.57E-07
8.80E-07	6.88E-07	2.78E-07	1.13E-06	6.23E-07	2.31E-06	3.03E-06	9.38E-08	9.93E-09	7.58E-08	-5.20E-06	-5.30E-06	-1.59E-07	-2.15E-05	-3.55E-06	-8.48E-07	-3.03E-06	-3.03E-07	-2.70E-07	-3.28E-07
1.66E-06	9.20E-07	1.54E-06	5.10E-06	3.15E-07	1.85E-06	3.03E-06	2.63E-08	2.33E-08	5.28E-08	-5.88E-06	-6.58E-06	-4.10E-06	-1.68E-05	-3.50E-06	-9.85E-07	-3.03E-06	-1.18E-07	-8.28E-08	-2.34E-07
5.68E-07	2.83E-07	6.95E-07	5.08E-06	1.73E-07	9.08E-08	1.37E-06	1.35E-08	9.35E-09	1.20E-08	-8.03E-07	-1.38E-06	-3.05E-06	-3.83E-06	-1.01E-07	-5.53E-07	-3.33E-07	-9.25E-09	-1.69E-07	-1.22E-07
1.32E-06	4.98E-07	1.25E-06	2.49E-07	3.98E-07	3.53E-07	3.03E-06	3.95E-08	4.55E-09	6.48E-08	-4.75E-06	-5.05E-06	-2.65E-06	-2.08E-05	-3.58E-06	-6.25E-07	-3.03E-06	-1.08E-07	-3.28E-07	-3.55E-07
2.07E-06	8.00E-07	3.73E-06	5.33E-06	3.98E-07	7.93E-08	3.03E-06	3.25E-09	2.16E-08	8.05E-10	-5.23E-06	-6.53E-06	-1.01E-05	-1.70E-05	-3.93E-06	-4.73E-07	-3.03E-06	-3.68E-08	-1.85E-07	-1.17E-07
8.50E-07	3.75E-07	2.83E-06	8.50E-08	3.45E-09	2.73E-07	1.86E-06	1.32E-08	2.28E-08	6.58E-08	-2.28E-07	-1.41E-06	-8.25E-06	-8.50E-08	-2.36E-07	-1.52E-07	-5.08E-06	-9.63E-09	-7.98E-08	-2.39E-07
1.33E-06	1.88E-07	2.28E-07	5.53E-06	3.43E-07	9.65E-08	1.13E-06	9.38E-08	1.90E-09	6.48E-08	-4.68E-06	-4.83E-06	-5.30E-07	-1.72E-05	-3.80E-06	-5.43E-07	-8.43E-06	-7.08E-08	-3.33E-07	-3.55E-07
2.45E-06	6.80E-07	4.28E-06	5.53E-06	2.58E-07	1.79E-08	3.45E-06	7.73E-08	2.09E-08	1.42E-08	-4.15E-06	-6.88E-06	-1.39E-05	-1.72E-05	-3.78E-06	-3.68E-07	-3.88E-06	-1.18E-07	-2.53E-07	-1.29E-07
8.75E-07	6.18E-07	3.75E-06	8.50E-08	9.90E-08	2.18E-08	3.60E-07	2.98E-08	7.18E-08	1.67E-09	-5.25E-07	-2.22E-06	-1.25E-05	-8.50E-08	-3.60E-08	-3.33E-07	-4.60E-07	-5.63E-08	-5.40E-08	-1.13E-07
1.70E-06	6.83E-08	6.05E-07	5.73E-06	2.73E-07	3.58E-09	1.58E-06	6.98E-08	1.62E-07	2.75E-09	-4.10E-06	-4.40E-06	-3.08E-06	-1.73E-05	-3.93E-06	-4.68E-07	-6.03E-06	-5.25E-08	-5.58E-08	-2.30E-07
2.58E-06	2.98E-07	3.78E-06	5.73E-06	2.58E-07	6.40E-08	2.93E-07	9.25E-08	8.23E-08	3.40E-09	-2.98E-06	-5.98E-06	-1.51E-05	-1.73E-05	-4.15E-06	-1.75E-07	-6.25E-06	-6.98E-08	-2.88E-08	-1.59E-07
7.13E-07	1.60E-07	3.13E-06	8.50E-08	2.95E-08	8.00E-08	6.95E-07	5.23E-08	6.50E-08	5.93E-08	-1.04E-06	-1.37E-06	-1.20E-05	-8.50E-08	-1.43E-07	-6.65E-08	-1.38E-06	-9.75E-08	-8.23E-08	-4.45E-08
2.04E-06	5.93E-08	8.20E-07	6.15E-06	1.55E-07	9.80E-07	2.38E-06	6.28E-09	1.22E-07	9.55E-08	-3.10E-06	-4.03E-06	-3.25E-06	-1.66E-05	-3.90E-06	-2.28E-06	-6.30E-07	-6.28E-08	-9.20E-08	-5.38E-09
2.90E-06	6.45E-07	2.65E-06	6.15E-06	1.82E-07	2.12E-06	5.08E-06	4.65E-08	5.73E-08	4.10E-08	-9.58E-08	-3.35E-06	-1.42E-05	-1.66E-05	-4.00E-06	-5.70E-06	-7.35E-06	-3.50E-08	-9.95E-09	-8.05E-09
8.40E-07	5.63E-07	1.87E-06	8.50E-08	3.83E-08	1.36E-06	2.93E-06	1.96E-08	7.68E-09	1.04E-08	-3.10E-06	-6.53E-07	-1.09E-05	-8.50E-08	-6.90E-08	-4.48E-06	-7.38E-06	-5.35E-08	-2.70E-08	-3.08E-08
2.30E-06	2.58E-07	7.03E-07	6.33E-06	2.24E-08	5.25E-07	3.73E-06	8.93E-08	3.20E-08	3.60E-08	-1.74E-06	-3.23E-06	-4.13E-06	-1.63E-05	-3.80E-06	-8.68E-07	-4.28E-06	-1.06E-07	-8.65E-09	-5.03E-08
3.30E-06	1.20E-06	2.70E-06	6.33E-06	3.15E-08	3.50E-06	3.35E-06	9.83E-09	1.66E-08	6.23E-09	-2.83E-06	-1.17E-06	-1.51E-05	-1.63E-05	-3.90E-06	-1.15E-05	-9.20E-06	-2.68E-08	-4.53E-08	-7.28E-08
1.01E-06	8.70E-07	2.15E-06	8.50E-08	1.98E-08	2.88E-06	1.86E-06	4.63E-08	4.88E-08	1.50E-08	-4.70E-06	-1.88E-06	-1.14E-05	-8.50E-08	-1.06E-07	-9.90E-06	-1.41E-06	-3.48E-08	-3.68E-08	-1.13E-08
2.29E-06	7.65E-07	3.03E-07	6.53E-06	7.33E-08	1.30E-07	1.24E-06	7.60E-08	2.60E-08	4.48E-09	-5.70E-07	-1.28E-06	-3.40E-06	-1.53E-05	-3.30E-06	-1.64E-06	-4.45E-06	-1.16E-07	-1.19E-07	-4.20E-08
2.83E-06	1.96E-06	2.18E-06	6.53E-06	1.27E-07	1.71E-06	3.03E-06	1.98E-08	9.30E-09	8.50E-08	-4.88E-06	-2.08E-06	-1.46E-05	-1.53E-05	-3.33E-06	-8.65E-06	-3.03E-06	-5.43E-08	-7.35E-08	-8.50E-08
4.95E-07	1.28E-06	2.29E-06	8.50E-08	1.68E-08	1.44E-06	3.03E-06	9.90E-08	6.53E-08	4.48E-09	-5.48E-06	-3.68E-06	-1.16E-05	-8.50E-08	-1.71E-07	-6.93E-06	-3.03E-06	-1.33E-07	-8.20E-08	-4.20E-08
1.41E-06	7.18E-07	1.31E-06	6.83E-06	2.98E-07	6.25E-07	8.08E-07	1.37E-08	8.50E-08	3.00E-08	-9.05E-07	-7.15E-07	-1.24E-07	-1.38E-05	-2.60E-06	-2.32E-06	-5.03E-06	-8.88E-09	-8.50E-08	-2.26E-08
1.20E-06	1.98E-06	1.06E-06	6.38E-06	4.43E-07	2.34E-06	3.03E-06	1.15E-07	7.45E-08	3.45E-08	-4.70E-06	-4.03E-06	-7.15E-06	-1.50E-05	-2.29E-06	-1.06E-05	-3.03E-06	-2.23E-07	-1.56E-07	-6.45E-08
2.41E-07	1.28E-06	7.48E-07	4.40E-07	2.05E-07	2.00E-06	3.03E-06	4.93E-08	9.30E-09	4.48E-09	-5.63E-06	-4.75E-06	-5.03E-06	-1.21E-06	-4.63E-07	-8.50E-06	-3.03E-06	-1.35E-07	-7.35E-08	-4.20E-08
8.90E-07	1.95E-07	4.18E-07	7.35E-06	4.63E-07	4.38E-07	1.06E-06	8.50E-08	5.73E-08	3.43E-08	-1.10E-06	-1.02E-06	-1.33E-06	-1.12E-05	-1.82E-06	-2.53E-06	-5.85E-06	-8.50E-08	-1.09E-07	-6.40E-08
5.58E-09	1.21E-06	2.90E-06	1.49E-05	1.05E-06	2.45E-06	3.03E-06	2.05E-10	6.65E-08	7.80E-08	-4.33E-06	-4.00E-06	-1.12E-07	-9.38E-06	-4.10E-07	-1.18E-05	-3.03E-06	-1.38E-07	-1.82E-07	-2.14E-07
9.10E-07	9.95E-07	2.20E-06	7.50E-06	5.85E-07	1.89E-06	3.03E-06	5.98E-08	4.23E-08	4.40E-08	-5.50E-06	-4.93E-06	-4.40E-07	-2.05E-05	-1.45E-06	-8.90E-06	-3.03E-06	-1.63E-07	-1.64E-07	-1.50E-07
7.43E-07	2.60E-08	1.16E-07	8.78E-06	7.13E-07	3.10E-07	1.00E-06	3.08E-08	1.65E-08	5.33E-08	-1.09E-06	-9.25E-07	-1.43E-06	-5.30E-06	-6.55E-07	-2.88E-06	-8.30E-06	-5.38E-08	-4.50E-08	-1.16E-07
4.30E-07	6.10E-07	8.35E-07	8.85E-06	1.54E-06	4.25E-06	3.03E-06	1.88E-08	6.00E-08	1.32E-07	-4.45E-06	-4.00E-06	-1.27E-06	-1.30E-05	-1.91E-06	-1.70E-05	-3.03E-06	-1.90E-07	-2.12E-07	-3.33E-07
1.37E-06	5.95E-07	5.83E-07	7.53E-08	8.43E-07	3.78E-06	3.03E-06	1.64E-08	6.00E-08	7.90E-08	-5.40E-06	-4.88E-06	-4.73E-07	-1.83E-05	-2.58E-06	-1.39E-05	-3.03E-06	-9.13E-08	-2.12E-07	-2.16E-07
1.00E-06	5.70E-08	2.12E-07	1.32E-05	6.35E-07	1.31E-07	6.25E-07	2.93E-08	7.63E-09	2.34E-08	-5.78E-07	-9.48E-07	-1.15E-06	-9.95E-06	-1.64E-07	-1.57E-06	-5.35E-06	-8.03E-08	-2.68E-08	-9.35E-08
4.53E-07	4.98E-07	1.36E-07	1.03E-05	1.51E-06	4.88E-06	3.03E-06	6.90E-08	3.33E-09	8.15E-08	-4.93E-06	-4.15E-06	-1.44E-06	-3.03E-06	-3.20E-06	-1.92E-05	-3.03E-06	-1.89E-07	-2.02E-07	-3.43E-07
7.38E-07	4.73E-07	1.85E-07	2.85E-06	8.33E-07	5.33E-06	3.03E-06	3.00E-08	1.10E-08	7.30E-08	-6.33E-06	-4.90E-06	-3.70E-07	-1.75E-05	-3.30E-06	-1.80E-05	-3.03E-06	-8.18E-08	-1.75E-07	-2.60E-07
2.13E-07	2.02E-07	3.20E-07	1.04E-05	3.73E-07	1.42E-06	2.23E-06	1.04E-09	4.90E-08	8.48E-09	-1.25E-06	-2.88E-07	-1.07E-06	-7.80E-06	-1.02E-07	-7.15E-07	-3.08E-06	-1.34E-07	-1.34E-07	-8.23E-08
6.08E-07	6.05E-07	2.55E-07	6.10E-06	1.09E-06	2.44E-06	3.03E-06	2.11E-09	7.08E-09	5.73E-08	-5.18E-06	-4.73E-06	-4.85E-07	-2.48E-05	-3.58E-06	-2.20E-07	-3.03E-06	-2.36E-07	-2.25E-07	-2.75E-07
1.16E-06	5.68E-07	3.83E-07	4.25E-06	7.08E-07	1.57E-06	3.03E-06	3.33E-08	5.60E-08	3.38E-08	-6.48E-06	-5.33E-06	-2.88E-07	-1.70E-05	-3.68E-06	-1.60E-07	-3.03E-06	-9.38E-08	-9.08E-08	-1.82E-07
6.48E-07	1.82E-07	2.60E-08	7.20E-06	1.64E-07	2.50E-07	2.30E-06	1.00E-07	2.49E-08	5.73E-08	-1.06E-06	-1.70E-07	-3.05E-07	-5.43E-06	-2.22E-07	-7.33E-07	-3.08E-07	-2.29E-07	-1.16E-07	-1.57E-07
6.78E-07	7.50E-07	2.53E-07	2.13E-06	6.18E-07	2.48E-06	3.03E-06	1.37E-07	6.13E-09	7.58E-08	-5.25E-06	-5.35E-06	-4.58E-07	-2.22E-05	-3.40E-06	-1.24E-06	-3.03E-06	-4.20E-07	-2.26E-07	-3.28E-07
1.60E-06	8.43E-07	1.41E-06	5.08E-06	3.95E-07	2.12E-06	3.03E-06	4.65E-08	9.70E-09	1.86E-08	-5.90E-06	-6.30E-06	-4.00E-06	-1.67E-05	-3.50E-06	-1.46E-06	-3.03E-06	-2.19E-07	-1.73E-07	-1.71E-07
5.33E-07	1.02E-07	9.13E-07	4.85E-06	1.70E-07	1.15E-07	1.19E-06	6.58E-08	2.37E-08	2.75E-08	-8.05E-07	-8.58E-07	-3.50E-06	-3.65E-06	-1.16E-08	-5.85E-07	-3.18E-06	-8.83E-08	-7.85E-08	-1.34E-07
1.31E-06	5.80E-07	1.33E-06	5.20E-07	4.40E-07	9.73E-07	3.03E-06	3.23E-08	2.05E-08	4.63E-08	-4.75E-06	-5.25E-06	-2.53E-06	-2.05E-05	-3.60E-06	-9.78E-08	-3.03E-06	-1.81E-07	-3.45E-07	-3.05E-07
1.88E-06	7.75E-07	3.35E-06	5.35E-06	3.50E-07	4.38E-07	3.03E-06	7.08E-10	3.43E-09	8.05E-10	-5.63E-06	-6.40E-06	-8.50E-06	-1.68E-05	-3.75E-06	-6.23E-08	-3.03E-06	-1.37E-07	-2.04E-07	-1.17E-07
4.70E-07	4.50E-07	2.42E-06	3.48E-06	1.00E-07	3.80E-07	3.88E-07	5.58E-08	2.49E-08	6.58E-08	-7.53E-07	-1.62E-06	-6.53E-06	-2.60E-06	-8.33E-08	-7.20E-08	-1.96E-06	-6.13E-08	-1.16E-07	-2.39E-07
1.51E-06	1.04E-07	2.19E-08	9.05E-06	3.58E-07	4.13E-08	3.03E-06	9.65E-08	1.10E-08	6.48E-08	-4.58E-06	-4.53E-06	-3.75E-07	-1.44E-05	-3.83E-06	-5.85E-07	-3.03E-06	-3.35E-08	-2.73E-07	-3.55E-07
2.47E-06	6.23E-07	4.33E-06	5.60E-06	2.50E-07	1.07E-07	3.03E-06	1.37E-08	1.39E-08	3.35E-08	-4.05E-06	-6.68E-06	-1.39E-05	-1.70E-05	-3.85E-06	-8.05E-08	-3.03E-06	-9.25E-09	-1.57E-07	-1.82E-07
8.80E-07	5.13E-07	3.95E-06	8.50E-08	5.73E-08	1.78E-07	1.16E-06	2.34E-08	8.83E-08	2.11E-08	-6.10E-07	-1.86E-06	-1.29E-05	-8.50E-08	-1.14E-07	-9.73E-07	-8.73E-07	-1.76E-08	-9.95E-08	-6.00E-08
1.71E-06	6.63E-08	3.73E-07	5.70E-06	3.25E-07	7.08E-08	3.43E-06	3.60E-09	1.53E-07	3.28E-08	-4.08E-06	-4.48E-06	-2.63E-06	-1.73E-05	-3.95E-06	-8.90E-07	-9.60E-07	-3.65E-08	-8.23E-08	-2.98E-07
2.13E-06	4.08E-07	3.65E-06	5.70E-06	2.98E-07	1.00E-07	3.10E-06	1.60E-08	5.73E-08	5.38E-08	-3.28E-06	-6.20E-06	-1.50E-05	-1.73E-05	-4.20E-06	-5.55E-08	-4.10E-07	-9.03E-08	-9.95E-09	-2.37E-07
3.30E-07	2.21E-07	3.00E-06	8.50E-08	1.41E-07	1.77E-07	1.81E-08	6.25E-08	4.83E-08	5.95E-08	-8.30E-07	-1.44E-06	-1.17E-05	-8.50E-08	-3.85E-07	-6.68E-09	-2.24E-06	-1.25E-07	-3.65E-08	-4.48E-08
1.96E-06	1.31E-08	9.58E-07	6.15E-06	9.08E-08	8.85E-07	1.94E-06	8.50E-08	1.06E-07	8.53E-08	-3.20E-06	-4.15E-06	-3.50E-06	-1.66E-05	-3.85E-06	-2.12E-06	-8.25E-07	-8.50E-08	-4.65E-08	-2.58E-08
3.20E-06	5.05E-07	2.65E-06	6.15E-06	2.43E-07	1.88E-06	3.70E-06	2.60E-08	4.05E-08	4.53E-08	-2.53E-07	-3.65E-06	-1.42E-05	-1.66E-05	-4.20E-06	-5.43E-06	-6.33E-06	-1.17E-07	-3.55E-08	-3.43E-08
1.15E-06	4.23E-07	1.95E-06	8.50E-08	9.50E-09	1.19E-06	2.63E-06	1.62E-08	2.45E-08	4.48E-09	-3.43E-06	-3.20E-07	-1.12E-05	-8.50E-08	-8.80E-08	-3.93E-06	-7.15E-06	-8.98E-08	-1.84E-08	-4.20E-08
2.39E-06	3.60E-07	6.15E-07	6.38E-06	6.03E-08	8.05E-08	2.50E-06	1.97E-08	1.66E-08	2.58E-08	-1.25E-06	-2.78E-06	-3.50E-06	-1.60E-05	-3.63E-06	-4.83E-07	-3.05E-06	-5.40E-08	-4.53E-08	-1.92E-08
3.23E-06	1.30E-06	2.95E-06	6.38E-06	1.03E-07	4.93E-06	3.03E-06	3.68E-08	7.85E-09	3.03E-08	-3.48E-06	-5.55E-07	-1.50E-05	-1.60E-05	-3.63E-06	-1.58E-05	-3.03E-06	-8.25E-09	-2.70E-08	-2.27E-08
8.40E-07	8.08E-07	2.47E-06	8.50E-08	8.35E-08	4.90E-06	3.03E-06	5.98E-08	2.43E-08	4.48E-09	-4.88E-06	-2.05E-06	-1.18E-05	-8.50E-08	-1.04E-07	-1.52E-05	-3.03E-06	-2.55E-08	-1.83E-08	-4.20E-08
2.18E-06	9.18E-07	4.05E-07	6.63E-06	9.48E-08	3.10E-07	1.29E-06	1.32E-08	2.43E-08	1.06E-08	-3.13E-07	-7.93E-07	-1.54E-06	-1.48E-05	-3.18E-06	-1.82E-06	-6.55E-06	-9.50E-09	-1.83E-08	-3.05E-08
2.50E-06	2.05E-06	1.55E-06	6.63E-06	1.85E-07	1.69E-06	3.03E-06	6.55E-09	1.66E-08	4.40E-09	-5.35E-06	-3.05E-06	-1.29E-05	-1.48E-05	-3.10E-06	-9.33E-06	-3.03E-06	-6.40E-08	-4.53E-08	-4.18E-08
3.30E-07	1.38E-06	1.76E-06	8.50E-08	1.13E-07	1.52E-06	3.03E-06	1.99E-08	7.68E-09	1.93E-08	-5.73E-06	-4.33E-06	-1.03E-05	-8.50E-08	-2.46E-07	-7.63E-06	-3.03E-06	-5.45E-08	-2.70E-08	-5.28E-08
1.06E-06	4.08E-07	1.69E-06	6.95E-06	4.43E-07	7.60E-08	3.63E-06	1.34E-08	2.43E-08	4.23E-09	-1.12E-06	-9.83E-07	-9.18E-07	-1.28E-05	-2.19E-06	-1.94E-06	-9.95E-06	-9.50E-09	-1.83E-08	-4.13E-08
5.55E-07	1.73E-06	3.28E-06	1.26E-05	5.95E-07	1.66E-06	3.03E-06	3.98E-08	5.03E-08	7.40E-08	-4.40E-06	-4.23E-06	-1.71E-07	-2.63E-06	-1.62E-06	-1.03E-05	-3.03E-06	-1.09E-07	-1.37E-07	-1.73E-07
1.79E-07	1.16E-06	2.09E-06	5.65E-06	2.83E-07	1.38E-06	3.03E-06	1.06E-07	2.60E-08	4.40E-08	-5.83E-06	-4.90E-06	-5.45E-07	-1.55E-05	-7.48E-07	-7.68E-06	-3.03E-06	-1.98E-07	-1.19E-07	-1.50E-07
2.60E-07	1.05E-07	2.23E-07	7.85E-06	5.68E-07	6.25E-07	5.68E-07	3.68E-08	2.43E-08	3.43E-08	-1.58E-06	-1.01E-06	-8.15E-07	-9.13E-06	-1.34E-06	-3.38E-06	-7.30E-06	-8.50E-09	-1.83E-08	-6.40E-08
4.15E-07	9.23E-07	2.93E-06	1.61E-05	1.16E-06	2.90E-06	3.03E-06	5.55E-08	6.73E-08	7.80E-08	-4.08E-06	-3.85E-06	-8.35E-07	-1.35E-05	-3.73E-07	-1.34E-05	-3.03E-06	-2.44E-07	-1.84E-07	-2.14E-07
1.13E-06	7.93E-07	2.15E-06	8.25E-06	5.78E-07	2.24E-06	3.03E-06	6.30E-09	4.30E-08	7.80E-08	-5.35E-06	-4.85E-06	-7.08E-07	-2.26E-05	-1.71E-06	-9.93E-06	-3.03E-06	-1.10E-07	-1.66E-07	-2.14E-07
7.70E-07	8.75E-08	1.96E-07	9.50E-06	7.83E-07	4.93E-07	1.11E-06	3.95E-08	5.70E-08	4.23E-09	-9.08E-07	-7.43E-07	-8.73E-09	-2.31E-06	-2.49E-07	-3.15E-06	-9.08E-06	-1.08E-07	-1.08E-07	-4.13E-08
4.88E-07	5.68E-07	7.33E-07	7.83E-06	1.61E-06	2.65E-06	3.03E-06	3.63E-08	7.55E-08	9.40E-08	-4.58E-06	-4.13E-06	-4.13E-08	-1.53E-05	-2.65E-06	-1.30E-05	-3.03E-06	-1.45E-07	-2.55E-07	-2.27E-07
1.23E-06	4.43E-07	4.05E-07	1.67E-06	8.00E-07	2.05E-06	3.03E-06	8.28E-08	4.28E-08	7.90E-08	-5.68E-06	-4.73E-06	-2.05E-07	-1.76E-05	-2.80E-06	-9.65E-06	-3.03E-06	-1.80E-07	-1.65E-07	-2.16E-07
8.10E-07	1.26E-07	7.53E-08	1.20E-05	6.63E-07	3.43E-07	1.30E-06	2.34E-08	6.05E-10	4.23E-08	-7.43E-07	-4.45E-07	-7.58E-07	-9.03E-06	-1.97E-07	-1.27E-06	-3.78E-06	-1.76E-08	-9.75E-08	-1.45E-07
4.85E-07	5.65E-07	9.53E-08	8.35E-06	1.42E-06	1.78E-06	3.03E-06	9.28E-08	5.30E-08	1.06E-07	-5.10E-06	-4.43E-06	-7.88E-07	-3.03E-06	-3.63E-06	-1.10E-05	-3.03E-06	-2.08E-07	-3.38E-07	-3.50E-07
1.07E-06	3.98E-07	1.58E-09	3.65E-06	8.13E-07	2.08E-06	3.03E-06	7.30E-08	2.83E-08	4.90E-08	-6.48E-06	-4.85E-06	-5.90E-07	-1.71E-05	-3.50E-06	-9.40E-06	-3.03E-06	-1.54E-07	-2.23E-07	-1.93E-07
4.63E-07	3.00E-07	2.05E-07	8.80E-06	1.51E-07	7.83E-07	3.43E-06	5.83E-08	4.90E-08	7.60E-08	-1.28E-06	-5.40E-08	-7.90E-07	-6.63E-06	-2.73E-07	-1.86E-07	-9.63E-07	-1.59E-07	-1.34E-07	-2.08E-07
7.33E-07	6.85E-07	1.00E-07	3.78E-06	6.88E-07	1.77E-06	3.03E-06	1.42E-07	7.08E-09	7.93E-08	-5.18E-06	-5.05E-06	-7.00E-07	-2.32E-05	-3.30E-06	-1.02E-06	-3.03E-06	-3.40E-07	-2.25E-07	-3.68E-07
1.46E-06	9.48E-07	4.50E-07	5.03E-06	4.73E-07	7.85E-07	3.03E-06	2.70E-08	8.93E-08	1.84E-08	-6.03E-06	-6.53E-06	-9.75E-07	-1.66E-05	-3.53E-06	-1.26E-06	-3.03E-06	-1.20E-07	-2.16E-10	-1.70E-07
-1.10E-06	-4.49E-07	-6.95E-07	-1.14E-05	-2.61E-07	-3.26E-07	-1.36E-07	-1.71E-07	-5.30E-08	-5.45E-08	1.59E-06	2.45E-06	1.55E-07	8.60E-06	1.91E-07	9.85E-07	7.80E-06	2.84E-07	4.30E-07	2.68E-07
-2.42E-06	-1.24E-06	-2.59E-06	-7.25E-07	-8.50E-07	-2.23E-06	-6.05E-06	-1.32E-07	-4.12E-08	-1.63E-07	9.55E-06	1.05E-05	5.80E-06	4.21E-05	7.00E-06	4.49E-07	6.05E-06	4.54E-07	5.60E-07	7.40E-07
-3.79E-06	-1.76E-06	-6.05E-06	-1.07E-05	-5.50E-07	-1.61E-06	-6.05E-06	-1.40E-07	-2.08E-08	-6.85E-08	1.08E-05	1.33E-05	1.62E-05	3.35E-05	7.30E-06	2.11E-07	6.05E-06	3.82E-07	3.50E-07	3.68E-07
-9.20E-07	-8.50E-07	-4.54E-06	-3.48E-06	-4.60E-07	-3.21E-07	-5.90E-06	-9.30E-08	-1.59E-07	-1.02E-07	1.28E-06	3.28E-06	1.31E-05	2.62E-06	4.80E-08	4.80E-07	1.33E-05	7.00E-08	5.45E-08	4.55E-07
-3.14E-06	-3.84E-07	-3.45E-07	-7.50E-06	-1.05E-06	-1.93E-07	-6.05E-06	-3.28E-08	-2.23E-07	-1.70E-07	8.80E-06	9.35E-06	4.98E-07	3.67E-05	8.05E-06	8.85E-07	6.05E-06	1.82E-07	1.64E-07	8.20E-07
-4.90E-06	-1.32E-06	-8.95E-06	-1.10E-05	-7.75E-07	-5.65E-07	-6.05E-06	-1.34E-08	-4.78E-08	-2.95E-08	7.95E-06	1.35E-05	2.79E-05	3.41E-05	8.25E-06	2.16E-06	6.05E-06	1.47E-07	1.65E-07	2.60E-07
-1.74E-06	-9.95E-07	-7.95E-06	-1.70E-07	-1.92E-07	-2.73E-07	-1.05E-06	-1.12E-07	-2.55E-07	-3.16E-08	1.21E-06	3.86E-06	2.56E-05	1.70E-07	1.54E-08	2.27E-07	8.65E-06	1.23E-07	1.27E-07	2.08E-07
-3.45E-06	-1.94E-07	-8.25E-07	-1.15E-05	-7.30E-07	-1.12E-07	-2.78E-06	-6.60E-08	-2.87E-07	-1.22E-07	7.80E-06	8.85E-06	5.10E-06	3.42E-05	8.10E-06	1.46E-06	9.05E-06	8.85E-08	1.72E-08	1.39E-07
-5.20E-06	-6.95E-07	-6.60E-06	-1.15E-05	-6.35E-07	-9.80E-07	-3.52E-06	-9.30E-08	-1.14E-07	-1.25E-08	5.15E-06	1.23E-05	2.90E-05	3.42E-05	8.45E-06	2.10E-06	2.93E-06	7.00E-08	1.92E-08	1.46E-07
-1.52E-06	-5.35E-07	-5.35E-06	-1.70E-07	-1.72E-07	-9.60E-07	-7.50E-07	-7.35E-08	-1.81E-08	-1.19E-07	2.66E-06	3.51E-06	2.33E-05	1.70E-07	7.70E-07	2.80E-06	6.15E-06	1.68E-08	1.46E-07	8.95E-08
-4.00E-06	-2.33E-07	-1.41E-06	-1.24E-05	-8.35E-08	-1.33E-06	-3.83E-06	-2.69E-08	-9.60E-08	-2.01E-07	5.90E-06	7.50E-06	6.90E-06	3.27E-05	7.15E-06	3.86E-06	4.67E-06	1.85E-08	1.27E-07	7.45E-08
-6.40E-06	-1.39E-06	-4.86E-06	-1.24E-05	-2.41E-07	-4.09E-06	-7.30E-06	-2.71E-08	-4.75E-08	-1.21E-07	1.00E-06	6.30E-06	2.88E-05	3.27E-05	7.85E-06	1.18E-05	1.67E-05	1.85E-08	1.63E-07	9.15E-08
-2.29E-06	-1.05E-06	-3.45E-06	-1.70E-07	-1.58E-08	-2.57E-06	-4.21E-06	-1.70E-07	-3.32E-08	-8.95E-09	6.85E-06	1.02E-06	2.12E-05	1.70E-07	1.52E-07	7.75E-06	1.15E-05	1.70E-07	9.05E-08	8.40E-08
-4.75E-06	-8.55E-07	-2.07E-06	-1.26E-05	-2.00E-08	-5.45E-07	-4.81E-06	-3.96E-08	-6.45E-08	-1.82E-08	1.95E-06	4.92E-06	9.35E-06	3.17E-05	7.15E-06	2.24E-06	7.95E-06	1.09E-07	1.75E-08	1.69E-07
-6.40E-06	-2.93E-06	-5.80E-06	-1.26E-05	-6.40E-08	-7.25E-06	-6.05E-06	-3.20E-08	-1.74E-08	-4.81E-08	7.70E-06	1.85E-07	3.08E-05	3.17E-05	7.15E-06	2.48E-05	6.05E-06	1.81E-07	1.45E-07	1.91E-07
-2.41E-06	-2.08E-06	-4.31E-06	-1.70E-07	-3.38E-09	-6.40E-06	-6.05E-06	-9.25E-08	-1.46E-07	-8.60E-09	1.06E-05	5.35E-06	2.31E-05	1.70E-07	2.39E-07	2.16E-05	6.05E-06	6.95E-08	1.10E-07	8.30E-08
-3.48E-06	-1.67E-06	-7.95E-07	-1.33E-05	-2.42E-07	-8.20E-07	-5.70E-07	-1.95E-08	-1.13E-07	-8.65E-08	1.40E-06	1.91E-06	2.74E-06	2.94E-05	6.00E-06	4.35E-06	9.80E-06	5.30E-08	1.90E-08	2.97E-07
-4.76E-06	-4.06E-06	-3.25E-06	-1.33E-05	-3.67E-07	-5.45E-06	-6.05E-06	-3.90E-08	-3.32E-08	-7.80E-08	1.03E-05	5.90E-06	2.56E-05	2.94E-05	5.90E-06	2.46E-05	6.05E-06	1.07E-07	9.05E-08	2.14E-07
-5.20E-07	-2.90E-06	-4.07E-06	-1.70E-07	-7.95E-08	-4.72E-06	-6.05E-06	-5.85E-08	-4.89E-08	-8.60E-09	1.12E-05	9.00E-06	2.13E-05	1.70E-07	2.17E-07	2.03E-05	6.05E-06	1.60E-07	3.69E-08	8.30E-08
-2.41E-06	-8.05E-07	-3.76E-06	-1.37E-05	-7.40E-07	-5.40E-07	-4.63E-06	-1.70E-07	-1.57E-08	-8.60E-09	2.12E-06	2.23E-06	2.16E-06	2.65E-05	4.58E-06	4.60E-06	1.15E-05	1.70E-07	5.40E-08	8.30E-08
1.68E-06	3.53E-06	8.15E-06	2.37E-05	9.95E-07	7.85E-06	6.05E-06	1.18E-07	1.16E-07	7.80E-08	-8.85E-06	-8.25E-06	-1.70E-06	-8.60E-07	-4.01E-06	-3.25E-05	-6.05E-06	-3.22E-07	-2.21E-07	-2.14E-07
8.80E-07	2.40E-06	5.60E-06	1.00E-05	3.22E-07	7.85E-06	6.05E-06	9.80E-08	1.01E-07	4.82E-08	-1.09E-05	-9.55E-06	-1.53E-06	-2.74E-05	-7.00E-07	-2.90E-05	-6.05E-06	-2.69E-07	-2.75E-07	-1.91E-07
1.46E-06	2.90E-07	1.02E-07	1.52E-05	1.12E-06	6.30E-07	1.59E-09	4.61E-08	6.55E-08	1.07E-07	-2.36E-06	-1.78E-06	-2.82E-06	-1.98E-05	-2.85E-06	-5.20E-06	-9.50E-06	-3.48E-08	-1.79E-07	-2.32E-07
5.95E-07	2.04E-06	5.35E-06	3.11E-05	2.23E-06	6.70E-06	6.05E-06	1.45E-07	2.00E-07	2.25E-07	-8.05E-06	-7.75E-06	-1.03E-06	-2.38E-05	-1.97E-07	-2.95E-05	-6.05E-06	-3.04E-07	-5.45E-07	-5.55E-07
1.82E-06	1.58E-06	3.56E-06	1.59E-05	1.21E-06	5.40E-06	6.05E-06	9.80E-08	8.60E-08	1.18E-07	-1.13E-05	-9.55E-06	-1.55E-06	-4.36E-05	-3.44E-06	-2.29E-05	-6.05E-06	-2.69E-07	-3.31E-07	-3.22E-07
1.22E-06	1.64E-07	2.51E-07	1.88E-05	1.43E-06	1.21E-06	6.80E-07	8.45E-08	6.55E-08	2.99E-08	-2.80E-06	-1.74E-06	-6.50E-07	-5.05E-06	-8.30E-07	-6.60E-06	-1.47E-05	-1.41E-07	-1.79E-07	-2.26E-08
9.15E-07	1.18E-06	1.02E-07	1.62E-05	2.99E-06	6.75E-06	6.05E-06	9.75E-08	5.30E-08	1.58E-07	-8.80E-06	-7.95E-06	-3.21E-06	-3.03E-05	-4.74E-06	-2.96E-05	-6.05E-06	-2.66E-07	-4.36E-07	-4.32E-07
2.47E-06	1.02E-06	7.40E-07	2.67E-06	1.54E-06	5.60E-06	6.05E-06	6.85E-09	7.90E-08	1.28E-07	-1.10E-05	-9.45E-06	-1.68E-07	-3.54E-05	-5.40E-06	-2.28E-05	-6.05E-06	-7.35E-08	-7.45E-08	-4.09E-07
1.76E-06	6.15E-09	1.03E-06	2.40E-05	1.17E-06	1.02E-06	4.62E-06	7.10E-08	1.65E-07	8.45E-08	-1.05E-06	-1.60E-06	-4.43E-06	-1.81E-05	-4.97E-08	-2.12E-06	-1.50E-06	-2.87E-07	-4.50E-07	-2.91E-07
8.85E-07	9.80E-07	2.24E-07	1.69E-05	2.78E-06	9.40E-06	6.05E-06	6.45E-08	1.20E-07	1.83E-07	-1.02E-05	-8.30E-06	-2.75E-06	-6.05E-06	-6.90E-06	-3.74E-05	-6.05E-06	-3.61E-07	-6.20E-07	-6.75E-07
-7.29E-06	-3.00E-06	-2.13E-08	-2.13E-05	-4.95E-06	-3.03E-05	-1.82E-05	-2.58E-07	-6.57E-08	-2.94E-07	3.56E-05	3.02E-05	3.80E-06	0.0001029	2.10E-05	0.00010425	1.82E-05	3.96E-07	1.05E-06	1.16E-06
-3.90E-06	-1.17E-06	-9.08E-07	-4.98E-05	-1.00E-06	-4.44E-06	-2.12E-05	-4.28E-07	-2.46E-07	-3.44E-07	4.67E-06	1.82E-06	3.89E-06	3.75E-05	1.53E-06	9.90E-07	6.23E-06	8.99E-07	9.59E-07	9.39E-07
-4.28E-06	-4.11E-06	-1.88E-06	-2.03E-05	-3.98E-06	-1.56E-05	-1.82E-05	-3.12E-08	-9.05E-08	-4.55E-07	3.08E-05	2.96E-05	1.36E-07	0.0001371	1.95E-05	4.73E-06	1.82E-05	1.02E-06	1.50E-06	1.97E-06
-5.73E-06	-5.85E-06	-3.26E-06	-2.96E-05	-2.33E-06	-9.41E-06	-1.82E-05	-1.03E-07	-2.90E-07	-1.12E-07	3.75E-05	3.89E-05	5.88E-06	9.96E-05	2.06E-05	8.06E-08	1.82E-05	2.76E-07	3.83E-07	1.02E-06
-2.78E-07	-1.70E-06	-9.89E-08	-3.74E-05	-6.14E-07	-1.71E-06	-2.07E-05	-3.50E-07	-6.02E-09	-2.78E-07	7.35E-06	8.28E-06	2.54E-06	2.82E-05	1.39E-06	8.61E-07	2.25E-05	9.56E-07	5.91E-07	1.11E-06
-6.83E-06	-3.23E-06	-5.61E-06	-5.81E-06	-2.06E-06	-7.76E-06	-1.82E-05	-6.08E-07	-1.82E-07	-3.89E-07	2.81E-05	2.99E-05	1.25E-05	0.00012825	1.97E-05	2.94E-06	1.82E-05	1.39E-06	1.26E-06	2.13E-06
-1.14E-05	-4.56E-06	-2.27E-05	-3.17E-05	-2.03E-06	-3.72E-06	-1.82E-05	-3.75E-07	-8.76E-08	-4.83E-09	3.14E-05	3.80E-05	5.66E-05	0.00010005	2.18E-05	1.31E-06	1.82E-05	7.52E-07	9.36E-07	7.04E-07
-5.00E-06	-1.98E-06	-1.77E-05	-1.40E-05	-1.09E-06	-2.10E-06	-1.89E-05	-1.39E-07	-2.82E-07	-3.95E-07	1.59E-06	9.17E-06	4.76E-05	1.06E-05	3.44E-07	1.73E-07	4.07E-05	1.05E-07	3.69E-07	1.43E-06
-7.37E-06	-1.21E-06	-1.05E-06	-1.88E-05	-2.81E-06	-5.40E-07	-1.82E-05	-1.03E-07	-2.66E-07	-6.02E-07	2.78E-05	2.72E-05	2.88E-06	0.0001122	2.33E-05	4.10E-06	1.82E-05	2.73E-07	1.59E-06	2.54E-06
-1.35E-05	-4.53E-06	-2.58E-05	-3.29E-05	-1.40E-06	-9.12E-07	-1.82E-05	-3.59E-07	-1.29E-07	-3.24E-07	2.60E-05	4.17E-05	8.40E-05	0.00010155	2.24E-05	1.25E-07	1.82E-05	1.53E-07	1.11E-06	1.42E-06
-7.10E-06	-6.25E-06	-3.95E-05	-8.50E-07	-1.42E-06	-2.17E-07	-2.24E-05	-3.28E-07	-7.18E-07	-6.15E-08	1.81E-06	2.31E-05	0.00012725	8.50E-07	2.75E-07	7.45E-06	2.85E-05	4.43E-07	5.40E-07	7.13E-07
-1.67E-05	-1.17E-06	-2.06E-06	-5.73E-05	-3.33E-06	-2.17E-06	-1.58E-05	-1.16E-06	-1.37E-06	-2.73E-07	3.85E-05	4.33E-05	2.47E-05	0.00017025	3.93E-05	3.08E-06	6.03E-05	8.75E-07	3.70E-07	1.33E-06
-2.50E-05	-2.03E-06	-3.75E-05	-5.73E-05	-2.78E-06	-4.55E-06	-1.22E-05	-8.33E-07	-4.05E-07	-6.23E-08	2.65E-05	5.65E-05	0.000149	0.00017025	4.05E-05	7.35E-06	5.55E-05	4.33E-07	3.55E-07	7.28E-07
-7.45E-06	-4.58E-07	-3.43E-05	-8.50E-07	-4.95E-07	-2.37E-06	-1.26E-06	-9.83E-08	-8.18E-07	-5.95E-07	1.27E-05	1.18E-05	0.000122	8.50E-07	1.98E-06	9.30E-06	2.27E-05	2.68E-07	1.28E-06	4.48E-07
-1.93E-05	-9.93E-07	-4.55E-06	-6.13E-05	-1.04E-06	-7.80E-06	-4.70E-05	-4.00E-07	-1.22E-06	-8.53E-07	2.95E-05	3.75E-05	2.98E-05	0.00016375	3.65E-05	1.85E-05	3.98E-05	2.85E-07	9.20E-07	2.58E-07
-2.88E-05	-5.58E-06	-2.53E-05	-6.13E-05	-1.31E-06	-2.23E-05	-6.38E-05	-1.70E-07	-5.73E-07	-4.53E-07	2.75E-06	3.48E-05	0.0001415	0.00016375	3.75E-05	6.10E-05	0.000104	4.60E-07	9.95E-08	3.43E-07
-8.63E-06	-4.48E-06	-2.17E-05	-8.50E-07	-2.43E-07	-1.56E-05	-1.77E-05	-4.28E-07	-7.68E-08	-1.04E-07	3.23E-05	3.38E-06	0.0001125	8.50E-07	2.15E-07	4.55E-05	5.50E-05	7.08E-07	2.70E-07	3.08E-07
-2.25E-05	-2.35E-06	-5.10E-06	-6.28E-05	-6.85E-07	-3.93E-06	-4.80E-05	-7.73E-08	-1.54E-07	-2.09E-07	1.51E-05	3.08E-05	3.70E-05	0.00015925	3.65E-05	9.88E-06	5.43E-05	7.18E-07	5.45E-07	6.18E-07
-3.10E-05	-1.24E-05	-2.55E-05	-6.28E-05	-6.73E-07	-3.10E-05	-3.03E-05	-4.08E-07	-3.33E-07	-8.93E-08	3.00E-05	8.18E-06	0.00014875	0.00015925	3.78E-05	0.0001035	3.03E-05	2.78E-07	9.10E-07	8.43E-07
-8.18E-06	-9.75E-06	-1.88E-05	-8.50E-07	-4.30E-07	-2.38E-05	-3.03E-05	-3.28E-07	-8.00E-08	-1.50E-07	4.60E-05	2.18E-05	0.00011025	8.50E-07	1.53E-06	8.43E-05	3.03E-05	4.40E-07	2.65E-07	1.13E-07
-8.57E-06	-2.91E-06	-9.06E-07	-2.63E-05	-4.66E-07	-1.07E-06	-7.37E-07	-3.73E-07	-1.01E-07	-1.20E-07	1.63E-06	4.53E-06	8.18E-06	5.90E-05	1.21E-05	7.80E-06	1.27E-05	2.81E-07	4.71E-07	9.04E-08
-9.86E-06	-7.76E-06	-5.50E-06	-2.63E-05	-2.65E-07	-4.14E-06	-1.21E-05	-4.12E-07	-3.09E-08	-1.20E-07	2.01E-05	1.03E-05	5.15E-05	5.90E-05	1.29E-05	3.01E-05	1.21E-05	3.88E-07	1.09E-07	9.04E-08
-1.65E-06	-5.33E-06	-7.89E-06	-3.40E-07	-7.61E-08	-3.80E-06	-1.21E-05	-3.93E-08	-6.63E-08	-5.98E-08	2.30E-05	1.64E-05	4.56E-05	3.40E-07	7.05E-07	2.38E-05	1.21E-05	1.07E-07	1.81E-07	4.51E-08
-3.96E-06	-1.96E-06	-8.09E-06	-2.71E-05	-1.12E-06	-1.12E-06	-8.17E-06	-2.63E-07	-3.40E-07	-1.37E-07	5.38E-06	4.04E-06	7.24E-06	5.32E-05	9.67E-06	9.02E-06	2.01E-05	3.53E-07	3.40E-07	2.56E-07
-2.99E-06	-6.92E-06	-1.54E-05	-4.32E-05	-1.71E-06	-1.38E-05	-1.21E-05	-1.83E-07	-2.69E-07	-2.93E-07	1.72E-05	1.54E-05	2.08E-06	9.20E-06	8.30E-06	5.72E-05	1.21E-05	6.86E-07	7.35E-07	6.83E-07
-1.19E-06	-4.87E-06	-9.23E-06	-1.61E-05	-6.28E-07	-1.17E-05	-1.21E-05	-1.19E-07	-3.84E-08	-1.73E-07	2.29E-05	1.88E-05	6.70E-08	4.40E-05	1.72E-06	4.59E-05	1.21E-05	2.25E-07	2.97E-07	5.93E-07
-2.46E-06	-3.56E-07	-3.26E-06	-3.02E-05	-1.56E-06	-2.90E-06	-4.65E-06	-2.79E-07	-3.94E-07	-1.96E-07	6.42E-06	4.39E-06	1.04E-06	4.00E-05	7.16E-06	1.41E-05	2.81E-05	2.10E-07	6.91E-07	2.99E-07
-1.11E-06	-4.12E-06	-1.35E-05	-6.16E-05	-4.22E-06	-1.29E-05	-1.21E-05	-1.99E-07	-4.32E-07	-3.70E-07	1.57E-05	1.51E-05	3.91E-06	4.60E-05	2.73E-07	5.41E-05	1.21E-05	5.45E-07	9.88E-07	8.92E-07
-4.01E-06	-3.60E-06	-9.49E-06	-3.14E-05	-2.58E-06	-1.11E-05	-1.21E-05	-8.21E-10	-1.05E-07	-9.64E-08	2.14E-05	1.93E-05	2.53E-07	8.60E-05	6.67E-06	4.19E-05	1.21E-05	5.50E-07	4.80E-07	3.82E-07
-3.25E-06	-4.34E-07	-4.00E-07	-3.49E-05	-2.80E-06	-1.41E-06	-1.11E-06	-1.16E-07	-3.27E-07	-5.98E-08	4.17E-06	4.62E-06	3.01E-06	2.03E-05	2.13E-06	1.14E-05	2.20E-05	3.18E-07	5.08E-07	4.51E-08
2.58E-06	4.20E-06	3.30E-06	6.42E-05	1.15E-05	2.24E-05	2.42E-05	1.50E-07	6.68E-07	7.92E-07	-3.54E-05	-2.98E-05	-1.61E-05	-9.94E-05	-1.52E-05	-0.0001046	-2.42E-05	-1.52E-06	-1.83E-06	-2.16E-06
8.90E-06	4.62E-06	1.05E-06	5.62E-06	6.08E-06	1.96E-05	2.42E-05	5.52E-07	1.48E-07	6.74E-07	-4.40E-05	-3.82E-05	-1.40E-05	-0.00014	-2.02E-05	-8.18E-05	-2.42E-05	-1.51E-06	-1.18E-06	-2.08E-06
5.90E-06	7.08E-07	1.99E-07	0.0001008	4.84E-06	4.92E-06	1.03E-05	3.26E-07	1.99E-07	1.87E-07	-6.78E-06	-5.54E-06	-5.28E-06	-7.60E-05	-9.86E-07	-7.20E-06	-4.80E-05	-2.12E-07	-9.26E-07	-7.48E-07
4.04E-06	4.84E-06	1.12E-06	7.46E-05	1.17E-05	1.60E-05	2.42E-05	1.75E-07	1.49E-07	5.78E-07	-3.84E-05	-3.44E-05	-7.04E-06	-2.42E-05	-2.70E-05	-9.00E-05	-2.42E-05	-1.21E-06	-1.95E-06	-2.30E-06
6.22E-06	4.04E-06	1.36E-06	2.62E-05	6.46E-06	1.97E-05	2.42E-05	6.80E-07	4.94E-08	3.92E-07	-4.92E-05	-3.94E-05	-1.43E-06	-0.000137	-2.70E-05	-7.76E-05	-2.42E-05	-6.80E-07	-1.03E-06	-1.55E-06
2.04E-06	4.64E-07	7.02E-08	7.70E-05	1.85E-06	1.07E-05	3.22E-05	3.14E-07	1.32E-07	3.38E-07	-8.46E-06	-4.44E-06	-7.30E-06	-5.82E-05	-2.02E-06	-4.82E-06	-2.00E-05	-8.58E-07	-3.60E-07	-1.16E-06
5.14E-06	4.54E-06	1.82E-06	4.06E-05	6.66E-06	1.94E-05	2.42E-05	8.98E-07	1.79E-07	4.88E-07	-4.10E-05	-3.70E-05	-1.54E-05	-0.0001918	-2.62E-05	-4.66E-07	-2.42E-05	-2.46E-06	-1.46E-06	-2.52E-06
6.44E-06	4.78E-06	6.08E-07	3.64E-05	4.76E-06	7.96E-06	2.42E-05	5.84E-07	3.10E-07	1.49E-07	-5.22E-05	-4.40E-05	-6.26E-06	-0.0001336	-2.78E-05	-7.12E-06	-2.42E-05	-1.60E-06	-1.10E-06	-1.36E-06
2.62E-07	1.22E-06	2.34E-06	4.42E-05	1.36E-06	2.34E-06	1.37E-05	6.22E-07	4.54E-07	3.38E-07	-1.07E-05	-2.52E-06	-7.20E-06	-3.32E-05	-5.24E-07	-5.78E-06	-7.30E-05	-1.70E-06	-1.63E-06	-1.16E-06
8.00E-06	5.16E-06	6.92E-06	2.60E-06	4.54E-06	1.47E-05	2.42E-05	5.66E-07	3.44E-07	4.88E-07	-3.88E-05	-4.14E-05	-1.24E-05	-0.0001668	-2.86E-05	-3.54E-06	-2.42E-05	-2.30E-06	-2.88E-06	-2.52E-06
1.42E-05	7.30E-06	2.50E-05	4.16E-05	3.24E-06	1.24E-05	2.42E-05	2.68E-07	1.46E-07	1.49E-07	-4.32E-05	-5.26E-05	-6.34E-05	-0.0001336	-2.94E-05	-9.32E-06	-2.42E-05	-7.44E-07	-1.18E-06	-1.36E-06
5.88E-06	2.76E-06	1.50E-05	3.44E-05	6.00E-07	9.06E-08	4.38E-07	1.84E-07	1.21E-07	6.36E-07	-3.94E-06	-1.16E-05	-4.46E-05	-2.60E-05	-1.41E-06	-2.98E-06	-2.20E-05	-1.39E-07	-1.20E-06	-1.98E-06
9.68E-06	2.92E-06	7.98E-06	8.80E-06	2.98E-06	5.18E-07	2.42E-05	3.54E-07	1.64E-07	9.48E-07	-3.76E-05	-3.84E-05	-1.82E-05	-0.0001608	-2.84E-05	-6.02E-06	-2.42E-05	-5.20E-07	-2.76E-06	-3.78E-06
1.79E-05	6.96E-06	4.34E-05	4.32E-05	2.32E-06	2.34E-06	2.42E-05	2.76E-07	2.22E-07	4.30E-07	-3.72E-05	-5.48E-05	-0.0001168	-0.0001348	-2.94E-05	-8.18E-06	-2.42E-05	-7.34E-07	-1.78E-06	-1.90E-06
6.28E-06	4.96E-06	3.66E-05	6.80E-07	1.17E-06	3.00E-06	5.20E-06	5.24E-07	3.16E-07	1.69E-07	-5.76E-07	-1.71E-05	-0.0001038	-6.80E-07	-5.68E-07	-3.86E-07	-4.12E-06	-7.06E-07	-2.82E-07	-4.80E-07
1.22E-05	7.60E-07	2.34E-06	4.46E-05	2.80E-06	4.38E-06	1.34E-05	1.01E-06	3.70E-07	2.62E-07	-3.40E-05	-3.58E-05	-1.34E-05	-0.0001368	-3.08E-05	-2.38E-06	-2.52E-05	-9.14E-07	-1.31E-06	-2.38E-06
1.96E-05	3.54E-06	3.32E-05	4.46E-05	1.77E-06	3.58E-06	6.36E-06	8.24E-07	3.20E-07	4.30E-07	-2.78E-05	-4.92E-05	-0.000119	-0.0001368	-3.04E-05	-4.64E-06	-3.20E-05	-7.76E-07	-2.96E-07	-1.90E-06
6.96E-06	2.92E-06	2.90E-05	6.80E-07	7.62E-07	1.55E-06	2.84E-05	2.60E-08	6.90E-07	5.92E-07	-7.78E-06	-1.36E-05	-9.88E-05	-6.80E-07	-8.94E-07	-4.94E-06	-1.72E-05	-2.94E-07	-8.06E-09	-4.46E-07
1.42E-05	4.48E-07	6.64E-06	4.72E-05	2.74E-06	2.06E-06	1.93E-05	6.40E-07	1.28E-06	6.42E-07	-2.98E-05	-3.28E-05	-2.54E-05	-0.0001344	-3.26E-05	-3.28E-06	-7.76E-06	-6.40E-07	-4.38E-07	-1.35E-07
2.40E-05	5.30E-07	2.16E-05	4.72E-05	2.54E-06	1.09E-05	2.88E-05	3.08E-08	5.18E-07	2.06E-07	-9.90E-06	-3.92E-05	-0.0001136	-0.0001344	-3.38E-05	-2.58E-05	-3.70E-05	-2.90E-07	-1.37E-07	-1.56E-07
8.82E-06	1.27E-06	1.75E-05	6.80E-07	6.22E-07	6.00E-06	7.34E-06	1.09E-07	6.80E-07	8.32E-08	-1.41E-05	-3.26E-06	-6.93E-05	-5.10E-07	-1.82E-06	-1.40E-05	-2.93E-05	-5.48E-08	-5.10E-07	-1.85E-07
1.67E-05	1.46E-06	2.24E-06	4.98E-05	5.60E-07	7.62E-06	4.92E-05	5.00E-07	4.54E-07	4.46E-07	-1.40E-05	-2.09E-05	-1.76E-05	-9.80E-05	-2.24E-05	-1.10E-05	-4.46E-05	-7.52E-07	-5.94E-08	-2.09E-08
2.60E-05	7.92E-06	1.86E-05	4.98E-05	5.40E-07	2.66E-05	5.66E-05	7.66E-07	1.97E-07	3.62E-07	-1.08E-05	-1.24E-05	-8.61E-05	-9.80E-05	-2.31E-05	-6.38E-05	-7.37E-05	-1.02E-06	-1.11E-07	-2.06E-07
8.92E-06	6.18E-06	1.42E-05	6.80E-07	4.84E-07	2.18E-05	1.99E-05	2.64E-07	6.28E-08	1.55E-07	-2.54E-05	-7.64E-06	-6.48E-05	-5.10E-07	-3.18E-08	-5.49E-05	-4.49E-05	-2.66E-07	-1.62E-07	-3.20E-07
1.84E-05	4.46E-06	4.82E-06	5.10E-05	2.20E-07	3.24E-08	3.60E-06	4.22E-07	7.08E-08	1.92E-07	-5.34E-06	-1.14E-05	-2.33E-05	-9.29E-05	-2.03E-05	-8.10E-06	-7.40E-06	-5.88E-07	-4.37E-07	-5.73E-07
2.34E-05	1.37E-05	1.79E-05	5.10E-05	3.60E-08	2.36E-05	2.42E-05	1.34E-07	1.34E-07	1.92E-07	-2.54E-05	-6.74E-06	-8.75E-05	-9.29E-05	-2.16E-05	-6.84E-05	-1.82E-05	-2.81E-07	-2.75E-07	-5.73E-07
5.50E-06	9.48E-06	1.56E-05	6.80E-07	7.52E-07	1.94E-05	2.42E-05	2.40E-08	1.25E-07	3.44E-08	-3.26E-05	-1.95E-05	-6.65E-05	-5.10E-07	-2.13E-06	-5.51E-05	-1.82E-05	-6.03E-07	-3.23E-07	-2.49E-07
1.17E-05	5.88E-06	8.58E-06	5.38E-05	2.24E-06	6.26E-06	8.32E-07	2.94E-07	6.26E-08	6.96E-08	-5.96E-06	-4.74E-06	-4.58E-06	-8.37E-05	-1.55E-05	-1.55E-05	-1.59E-05	-4.95E-08	-1.61E-07	-5.00E-07
1.13E-05	1.64E-05	1.03E-05	5.38E-05	2.84E-06	2.68E-05	2.42E-05	4.26E-07	4.02E-07	1.20E-07	-2.82E-05	-2.34E-05	-7.29E-05	-8.37E-05	-1.45E-05	-8.36E-05	-1.82E-05	-5.94E-07	-8.24E-07	-6.80E-08
1.41E-06	1.09E-05	1.43E-05	6.80E-07	1.37E-06	2.34E-05	2.42E-05	6.60E-07	2.68E-07	1.55E-07	-3.32E-05	-2.88E-05	-6.18E-05	-5.10E-07	-2.43E-06	-7.04E-05	-1.82E-05	-1.08E-06	-5.51E-07	-3.20E-07
6.58E-06	1.69E-06	2.82E-06	5.90E-05	2.82E-06	2.34E-06	1.08E-05	7.78E-08	5.90E-07	1.54E-07	-7.11E-06	-5.58E-06	-5.69E-06	-6.51E-05	-1.19E-05	-1.52E-05	-2.42E-05	-1.59E-07	-9.21E-07	-3.17E-07
9.02E-07	9.56E-06	2.52E-05	0.0001194	7.78E-06	3.38E-05	2.42E-05	5.56E-07	7.24E-07	4.66E-07	-2.48E-05	-2.40E-05	-1.04E-06	-5.91E-05	-2.22E-06	-9.99E-05	-1.82E-05	-1.14E-06	-1.20E-06	-9.57E-07
8.18E-06	7.78E-06	2.00E-05	6.04E-05	3.82E-06	2.92E-05	2.42E-05	4.78E-07	7.22E-08	3.46E-07	-3.17E-05	-3.00E-05	-3.27E-06	-0.0001242	-8.76E-06	-8.21E-05	-1.82E-05	-9.80E-07	-4.37E-07	-8.90E-07
6.68E-06	1.22E-06	4.04E-06	7.10E-05	5.94E-06	4.92E-06	1.96E-05	3.24E-07	1.94E-07	2.40E-07	-5.97E-06	-7.88E-06	-1.35E-06	-2.93E-05	-3.78E-06	-2.06E-05	-6.33E-05	-1.64E-07	-1.10E-07	-1.36E-07
3.10E-06	4.38E-06	7.52E-06	6.64E-05	1.17E-05	4.62E-05	2.42E-05	5.26E-07	1.45E-07	9.06E-07	-2.63E-05	-2.28E-05	-3.44E-06	-7.70E-05	-1.12E-05	-0.00012615	-1.82E-05	-1.35E-06	-8.81E-07	-1.68E-06
5.20E-06	4.94E-06	3.64E-06	4.60E-06	6.32E-06	4.58E-05	2.42E-05	5.84E-07	4.94E-08	5.12E-07	-3.59E-05	-2.91E-05	-1.49E-06	-0.00010635	-1.52E-05	-0.00011175	-1.82E-05	-9.23E-07	-7.71E-07	-1.23E-06
2.26E-06	3.68E-07	1.81E-06	0.000104	5.60E-06	3.54E-06	5.16E-06	2.80E-07	6.10E-08	3.06E-07	-7.94E-06	-4.64E-06	-8.58E-06	-5.88E-05	-4.04E-08	-6.56E-06	-2.63E-05	-8.51E-07	-1.61E-07	-6.29E-07
3.78E-06	4.76E-06	1.57E-06	8.02E-05	1.21E-05	1.03E-05	2.42E-05	6.78E-07	3.10E-07	7.38E-07	-2.85E-05	-2.54E-05	-4.58E-06	-1.82E-05	-1.95E-05	-5.70E-05	-1.82E-05	-1.67E-06	-8.19E-07	-2.06E-06
5.84E-06	4.02E-06	2.22E-06	2.38E-05	7.12E-06	1.35E-05	2.42E-05	3.70E-07	2.48E-07	4.32E-07	-3.72E-05	-2.94E-05	-1.56E-07	-0.00010365	-2.07E-05	-5.03E-05	-1.82E-05	-1.04E-06	-6.59E-07	-1.42E-06
9.76E-07	1.90E-06	1.19E-06	8.04E-05	1.54E-06	1.21E-05	2.02E-05	2.92E-08	3.92E-07	1.87E-07	-7.28E-06	-1.28E-06	-5.82E-06	-4.55E-05	-2.43E-06	-9.72E-06	-9.06E-06	-2.15E-07	-8.04E-07	-5.61E-07
5.64E-06	5.70E-06	1.48E-06	4.42E-05	7.66E-06	1.88E-05	2.42E-05	7.02E-09	8.06E-08	3.36E-07	-3.06E-05	-2.97E-05	-3.38E-06	-0.00014595	-2.12E-05	-1.94E-08	-1.82E-05	-8.15E-07	-1.64E-06	-1.59E-06
1.04E-05	5.18E-06	4.22E-07	3.62E-05	5.06E-06	1.14E-05	2.42E-05	2.94E-07	2.50E-07	1.49E-07	-3.69E-05	-3.32E-05	-1.53E-06	-0.0001005	-2.21E-05	-8.57E-07	-1.82E-05	-4.71E-08	-6.65E-07	-1.02E-06
4.00E-06	7.66E-07	1.57E-06	4.56E-05	1.21E-06	1.69E-06	2.24E-05	5.48E-07	2.66E-07	4.88E-07	-5.75E-06	-1.82E-06	-1.55E-06	-2.58E-05	-9.27E-07	-4.58E-06	-1.27E-05	-1.12E-06	-1.12E-06	-1.18E-06
8.52E-06	5.42E-06	6.74E-06	3.86E-06	3.46E-06	1.71E-05	2.42E-05	6.02E-07	3.54E-07	6.38E-07	-2.88E-05	-3.18E-05	-1.05E-05	-0.0001257	-2.00E-05	-5.84E-06	-1.82E-05	-1.52E-06	-2.18E-06	-2.21E-06
1.33E-05	6.48E-06	2.12E-05	4.18E-05	2.80E-06	1.04E-05	2.42E-05	2.64E-07	2.22E-07	2.68E-07	-3.48E-05	-3.80E-05	-4.17E-05	-9.99E-05	-2.15E-05	-3.54E-06	-1.82E-05	-1.09E-06	-1.33E-06	-1.09E-06
2.94E-06	1.73E-06	1.56E-05	1.87E-05	6.38E-07	2.38E-06	2.52E-05	1.83E-07	2.60E-07	3.98E-07	-6.23E-06	-6.77E-06	-3.26E-05	-1.06E-05	-8.12E-07	-1.05E-07	-4.08E-05	-1.04E-07	-1.11E-06	-1.35E-06
1.17E-05	2.76E-06	2.72E-06	2.50E-05	3.16E-06	2.78E-06	6.10E-07	5.36E-07	1.44E-07	6.68E-07	-2.69E-05	-2.88E-05	-5.03E-06	-0.0001119	-2.22E-05	-1.14E-07	-4.37E-05	-2.82E-07	-2.04E-06	-2.45E-06
1.82E-05	5.46E-06	4.20E-05	4.38E-05	1.95E-06	3.16E-06	1.33E-05	7.46E-07	3.10E-07	2.68E-07	-2.63E-05	-4.04E-05	-8.90E-05	-0.0001014	-2.22E-05	-3.33E-06	-2.60E-05	-4.22E-07	-8.27E-07	-1.09E-06
6.14E-06	3.48E-06	3.72E-05	6.80E-07	1.84E-06	3.86E-07	2.60E-06	3.42E-07	7.62E-07	1.69E-07	-1.85E-06	-1.13E-05	-7.95E-05	-5.10E-07	-1.28E-06	-2.78E-06	-2.10E-05	-4.29E-07	-4.31E-07	-3.60E-07
1.29E-05	1.38E-06	2.46E-06	4.50E-05	3.68E-06	2.14E-06	4.10E-06	3.42E-07	1.28E-06	2.94E-07	-2.46E-05	-2.75E-05	-1.43E-05	-0.00010275	-2.46E-05	-1.00E-06	-3.41E-05	-4.26E-07	-3.29E-07	-1.85E-06
3.15E-05	5.04E-06	4.47E-05	6.75E-05	4.14E-06	1.07E-06	1.81E-05	1.02E-06	4.86E-07	4.62E-07	-2.40E-05	-4.86E-05	-0.0001178	-0.000137	-3.34E-05	-4.74E-07	-4.44E-05	-6.80E-07	-2.84E-07	-1.56E-06
1.07E-05	2.96E-06	3.57E-05	1.02E-06	9.81E-07	4.08E-06	1.71E-05	4.74E-07	8.67E-07	4.80E-07	-8.60E-06	-1.19E-05	-9.24E-05	-6.80E-07	-1.79E-06	-2.06E-06	-4.50E-06	-8.62E-07	-4.36E-07	-6.70E-08
2.31E-05	4.20E-07	1.52E-05	7.32E-05	2.35E-06	1.01E-05	4.08E-05	3.24E-07	1.35E-06	1.02E-06	-2.52E-05	-3.16E-05	-3.16E-05	-0.0001318	-3.18E-05	-1.52E-05	-1.24E-05	-1.54E-07	-1.52E-07	-2.06E-07
3.75E-05	6.36E-06	3.57E-05	7.32E-05	2.83E-06	2.24E-05	5.82E-05	1.29E-07	6.87E-07	5.43E-07	-1.50E-07	-2.92E-05	-0.0001164	-0.0001318	-3.26E-05	-4.38E-05	-6.26E-05	-8.76E-07	-7.96E-08	-2.74E-07
1.42E-05	6.69E-06	2.69E-05	1.02E-06	5.10E-07	1.45E-05	1.46E-05	5.58E-07	1.99E-07	2.85E-07	-2.66E-05	-4.44E-06	-9.16E-05	-6.80E-07	-1.21E-06	-3.34E-05	-4.50E-05	-2.80E-07	-3.62E-07	-7.56E-07
2.69E-05	2.61E-06	6.06E-06	7.53E-05	6.51E-07	3.72E-06	2.75E-05	6.75E-07	9.42E-08	1.04E-07	-1.23E-05	-2.48E-05	-2.90E-05	-0.000128	-2.76E-05	-6.80E-06	-2.40E-05	-4.94E-07	-2.16E-07	-6.66E-07
3.69E-05	1.52E-05	2.81E-05	7.53E-05	5.94E-08	3.21E-05	3.63E-05	2.36E-07	3.84E-07	1.80E-07	-2.48E-05	-5.30E-06	-0.0001182	-0.000128	-2.92E-05	-7.38E-05	-2.42E-05	-4.32E-07	-6.92E-08	-9.06E-08
8.85E-06	1.16E-05	2.17E-05	1.02E-06	5.04E-07	3.03E-05	3.63E-05	1.03E-06	1.99E-07	5.37E-08	-3.70E-05	-1.78E-05	-8.66E-05	-6.80E-07	-7.14E-08	-6.80E-05	-2.42E-05	-1.14E-06	-3.62E-07	-3.36E-07
2.21E-05	8.55E-06	4.41E-06	8.01E-05	1.76E-06	4.95E-06	3.66E-06	1.16E-07	5.85E-07	1.09E-07	-4.06E-06	-7.40E-06	-1.60E-05	-0.000115	-2.36E-05	-1.49E-05	-3.90E-05	-2.12E-07	-2.94E-07	-6.74E-07
2.28E-05	2.47E-05	1.73E-05	8.01E-05	2.51E-06	2.00E-05	3.63E-05	1.38E-06	9.00E-07	4.68E-07	-3.96E-05	-2.86E-05	-0.0001026	-0.000115	-2.32E-05	-7.52E-05	-2.42E-05	-1.79E-06	-1.25E-06	-8.54E-07
6.09E-07	1.65E-05	1.79E-05	1.02E-06	1.01E-06	1.36E-05	3.63E-05	6.36E-07	5.16E-07	1.80E-07	-4.42E-05	-3.66E-05	-8.06E-05	-6.80E-07	-8.30E-07	-5.38E-05	-2.42E-05	-7.92E-07	-1.32E-06	-9.06E-08
1.24E-05	2.69E-06	1.36E-05	8.55E-05	5.73E-06	5.19E-06	2.32E-05	5.55E-07	6.84E-07	1.80E-07	-9.08E-06	-7.38E-06	-1.84E-06	-9.56E-05	-1.57E-05	-2.42E-05	-5.30E-05	-2.78E-07	-8.64E-07	-9.06E-08
1.91E-06	1.63E-05	3.30E-05	0.0001692	9.66E-06	5.16E-05	3.63E-05	3.21E-07	7.02E-07	6.48E-07	-3.32E-05	-3.22E-05	-3.70E-06	-5.70E-05	-7.04E-06	-0.0001348	-2.42E-05	-9.52E-07	-1.67E-06	-9.46E-07
1.04E-05	1.34E-05	2.15E-05	8.37E-05	5.22E-06	4.56E-05	3.63E-05	1.11E-06	2.15E-07	2.89E-07	-4.30E-05	-3.94E-05	-8.64E-07	-0.0001526	-9.34E-06	-0.0001102	-2.42E-05	-1.66E-06	-1.16E-06	-7.64E-07
1.16E-05	3.12E-07	2.30E-06	0.0001029	8.04E-06	6.93E-06	1.08E-05	4.38E-07	9.39E-08	4.11E-07	-8.12E-06	-7.40E-06	-1.08E-05	-4.68E-05	-5.64E-06	-2.82E-05	-6.30E-05	-6.60E-08	-2.14E-07	-5.12E-07
2.87E-06	6.75E-06	1.48E-05	0.0001047	1.75E-05	4.05E-05	3.63E-05	1.54E-07	2.17E-07	1.18E-06	-3.50E-05	-3.04E-05	-2.24E-06	-9.84E-05	-1.37E-05	-0.0001192	-2.42E-05	-1.01E-06	-1.17E-06	-2.14E-06
1.42E-05	7.47E-06	1.01E-05	1.89E-06	8.61E-06	3.33E-05	3.63E-05	4.29E-07	5.10E-07	9.48E-07	-4.40E-05	-3.96E-05	-2.22E-06	-0.0001452	-1.86E-05	-9.30E-05	-2.42E-05	-1.15E-06	-1.32E-06	-1.73E-06
1.19E-05	2.64E-07	7.50E-07	0.000153	7.80E-06	3.75E-06	7.68E-06	3.24E-07	2.86E-07	5.07E-07	-5.88E-06	-8.58E-06	-4.36E-06	-7.70E-05	-5.84E-07	-1.11E-05	-4.46E-05	-1.46E-07	-6.32E-07	-1.16E-06
3.42E-06	6.39E-06	2.53E-06	0.0001152	1.77E-05	2.15E-05	3.63E-05	1.92E-07	6.36E-07	1.09E-06	-3.96E-05	-3.26E-05	-1.33E-05	-2.42E-05	-2.64E-05	-8.36E-05	-2.42E-05	-7.24E-07	-2.70E-06	-2.70E-06
1.77E-05	9.57E-06	9.90E-06	8.07E-05	2.31E-06	6.57E-06	2.53E-05	1.87E-07	3.84E-07	5.07E-08	-1.07E-05	-6.24E-06	-1.13E-05	-0.0001668	-3.36E-05	-2.63E-05	-7.47E-05	-1.07E-06	-1.04E-07	-4.95E-07
2.28E-05	2.47E-05	1.73E-05	8.01E-05	2.51E-06	2.00E-05	3.63E-05	1.38E-06	9.00E-07	4.68E-07	-3.96E-05	-2.86E-05	-0.0001026	-0.000115	-2.32E-05	-7.52E-05	-2.42E-05	-1.79E-06	-1.25E-06	-8.54E-07
6.09E-07	1.65E-05	1.79E-05	1.02E-06	1.01E-06	1.36E-05	3.63E-05	6.36E-07	5.16E-07	1.80E-07	-4.42E-05	-3.66E-05	-8.06E-05	-6.80E-07	-8.30E-07	-5.38E-05	-2.42E-05	-7.92E-07	-1.32E-06	-9.06E-08
1.24E-05	2.69E-06	1.36E-05	8.55E-05	5.73E-06	5.19E-06	2.32E-05	5.55E-07	6.84E-07	1.80E-07	-9.08E-06	-7.38E-06	-1.84E-06	-9.56E-05	-1.57E-05	-2.42E-05	-5.30E-05	-2.78E-07	-8.64E-07	-9.06E-08
1.91E-06	1.63E-05	3.30E-05	0.0001692	9.66E-06	5.16E-05	3.63E-05	3.21E-07	7.02E-07	6.48E-07	-3.32E-05	-3.22E-05	-3.70E-06	-5.70E-05	-7.04E-06	-0.0001348	-2.42E-05	-9.52E-07	-1.67E-06	-9.46E-07
1.04E-05	1.34E-05	2.15E-05	8.37E-05	5.22E-06	4.56E-05	3.63E-05	1.11E-06	2.15E-07	2.89E-07	-4.30E-05	-3.94E-05	-8.64E-07	-0.0001526	-9.34E-06	-0.0001102	-2.42E-05	-1.66E-06	-1.16E-06	-7.64E-07
1.16E-05	3.12E-07	2.30E-06	0.0001029	8.04E-06	6.93E-06	1.08E-05	4.38E-07	9.39E-08	4.11E-07	-8.12E-06	-7.40E-06	-1.08E-05	-4.68E-05	-5.64E-06	-2.82E-05	-6.30E-05	-6.60E-08	-2.14E-07	-5.12E-07
2.87E-06	6.75E-06	1.48E-05	0.0001047	1.75E-05	4.05E-05	3.63E-05	1.54E-07	2.17E-07	1.18E-06	-3.50E-05	-3.04E-05	-2.24E-06	-9.84E-05	-1.37E-05	-0.0001192	-2.42E-05	-1.01E-06	-1.17E-06	-2.14E-06
1.42E-05	7.47E-06	1.01E-05	1.89E-06	8.61E-06	3.33E-05	3.63E-05	4.29E-07	5.10E-07	9.48E-07	-4.40E-05	-3.96E-05	-2.22E-06	-0.0001452	-1.86E-05	-9.30E-05	-2.42E-05	-1.15E-06	-1.32E-06	-1.73E-06
1.19E-05	2.64E-07	7.50E-07	0.000153	7.80E-06	3.75E-06	7.68E-06	3.24E-07	2.86E-07	5.07E-07	-5.88E-06	-8.58E-06	-4.36E-06	-7.70E-05	-5.84E-07	-1.11E-05	-4.46E-05	-1.46E-07	-6.32E-07	-1.16E-06
3.42E-06	6.39E-06	2.53E-06	0.0001152	1.77E-05	2.15E-05	3.63E-05	1.92E-07	6.36E-07	1.09E-06	-3.96E-05	-3.26E-05	-1.33E-05	-2.42E-05	-2.64E-05	-8.36E-05	-2.42E-05	-7.24E-07	-2.70E-06	-2.70E-06
1.77E-05	9.57E-06	9.90E-06	8.07E-05	2.31E-06	6.57E-06	2.53E-05	1.87E-07	3.84E-07	5.07E-08	-1.07E-05	-6.24E-06	-1.13E-05	-0.0001668	-3.36E-05	-2.63E-05	-7.47E-05	-1.07E-06	-1.04E-07	-4.95E-07
7.67E-06	1.23E-05	7.53E-06	4.04E-05	1.74E-06	1.23E-05	1.82E-05	4.89E-07	1.00E-07	3.24E-07	-2.73E-05	-2.43E-05	-3.45E-05	-8.34E-05	-1.50E-05	-6.63E-05	-1.82E-05	-1.07E-06	-2.75E-07	-7.10E-07
1.52E-06	7.71E-06	4.07E-06	5.10E-07	1.19E-06	9.21E-06	1.82E-05	3.74E-07	9.24E-08	1.45E-07	-3.30E-05	-2.79E-05	-2.57E-05	-5.10E-07	-3.26E-06	-5.27E-05	-1.82E-05	-7.47E-07	-3.27E-07	-5.73E-07
3.86E-06	6.45E-07	1.46E-06	4.58E-05	2.24E-06	3.27E-06	5.06E-07	1.17E-07	2.93E-07	2.96E-07	-8.15E-06	-6.33E-06	-5.39E-06	-5.87E-05	-1.10E-05	-1.76E-05	-4.37E-05	-3.20E-07	-2.21E-07	-4.52E-07
2.39E-06	5.64E-06	1.98E-05	9.42E-05	5.72E-06	2.24E-05	1.82E-05	2.97E-07	5.49E-07	4.40E-07	-2.34E-05	-2.25E-05	-6.26E-06	-7.37E-05	-1.12E-06	-9.00E-05	-1.82E-05	-8.15E-07	-1.21E-06	-1.02E-06
6.47E-06	4.74E-06	1.76E-05	4.85E-05	2.88E-06	1.76E-05	1.82E-05	1.59E-07	4.04E-07	2.60E-07	-3.20E-05	-2.85E-05	-8.94E-06	-0.00013245	-8.48E-06	-6.72E-05	-1.82E-05	-7.10E-07	-1.10E-06	-8.90E-07
5.12E-06	3.18E-07	1.50E-06	5.94E-05	4.44E-06	3.17E-06	6.02E-06	2.78E-07	5.10E-08	5.10E-07	-5.54E-06	-6.23E-06	-4.68E-06	-5.55E-06	-1.64E-06	-2.12E-05	-5.37E-05	-2.09E-07	-4.28E-07	-5.10E-07
2.28E-06	2.90E-06	7.16E-07	4.91E-05	9.03E-06	3.30E-05	1.82E-05	4.19E-07	5.15E-07	5.55E-07	-2.75E-05	-2.28E-05	-8.49E-06	-0.00010095	-1.53E-05	-0.0001242	-1.82E-05	-1.15E-06	-1.98E-06	-1.88E-06
6.17E-06	2.54E-06	9.93E-07	1.04E-05	5.06E-06	3.42E-05	1.82E-05	2.21E-07	3.17E-07	4.40E-07	-3.63E-05	-2.82E-05	-6.57E-06	-0.0001065	-1.80E-05	-0.00011295	-1.82E-05	-8.79E-07	-1.45E-06	-1.56E-06
3.74E-06	1.45E-06	1.67E-06	6.56E-05	1.68E-06	1.02E-05	5.34E-06	3.74E-07	2.94E-07	2.54E-07	-6.71E-06	-2.19E-06	-4.56E-06	-4.94E-05	-2.21E-06	-9.03E-06	-2.63E-05	-7.46E-07	-8.04E-07	-8.72E-07
3.09E-06	3.74E-06	1.22E-06	4.10E-05	6.14E-06	1.30E-05	1.82E-05	4.13E-07	1.08E-07	4.56E-07	-3.06E-05	-2.75E-05	-3.29E-06	-1.82E-05	-1.95E-05	-3.72E-06	-1.82E-05	-1.13E-06	-1.46E-06	-1.97E-06
1.52E-06	7.71E-06	4.07E-06	5.10E-07	1.19E-06	9.21E-06	1.82E-05	3.74E-07	9.24E-08	1.45E-07	-3.30E-05	-2.79E-05	-2.57E-05	-5.10E-07	-3.26E-06	-5.27E-05	-1.82E-05	-7.47E-07	-3.27E-07	-5.73E-07
3.86E-06	6.45E-07	1.46E-06	4.58E-05	2.24E-06	3.27E-06	5.06E-07	1.17E-07	2.93E-07	2.96E-07	-8.15E-06	-6.33E-06	-5.39E-06	-5.87E-05	-1.10E-05	-1.76E-05	-4.37E-05	-3.20E-07	-2.21E-07	-4.52E-07
2.39E-06	5.64E-06	1.98E-05	9.42E-05	5.72E-06	2.24E-05	1.82E-05	2.97E-07	5.49E-07	4.40E-07	-2.34E-05	-2.25E-05	-6.26E-06	-7.37E-05	-1.12E-06	-9.00E-05	-1.82E-05	-8.15E-07	-1.21E-06	-1.02E-06
6.47E-06	4.74E-06	1.76E-05	4.85E-05	2.88E-06	1.76E-05	1.82E-05	1.59E-07	4.04E-07	2.60E-07	-3.20E-05	-2.85E-05	-8.94E-06	-0.00013245	-8.48E-06	-6.72E-05	-1.82E-05	-7.10E-07	-1.10E-06	-8.90E-07
5.12E-06	3.18E-07	1.50E-06	5.94E-05	4.44E-06	3.17E-06	6.02E-06	2.78E-07	5.10E-08	5.10E-07	-5.54E-06	-6.23E-06	-4.68E-06	-5.55E-06	-1.64E-06	-2.12E-05	-5.37E-05	-2.09E-07	-4.28E-07	-5.10E-07
2.28E-06	2.90E-06	7.16E-07	4.91E-05	9.03E-06	3.30E-05	1.82E-05	4.19E-07	5.15E-07	5.55E-07	-2.75E-05	-2.28E-05	-8.49E-06	-0.00010095	-1.53E-05	-0.0001242	-1.82E-05	-1.15E-06	-1.98E-06	-1.88E-06
6.17E-06	2.54E-06	9.93E-07	1.04E-05	5.06E-06	3.42E-05	1.82E-05	2.21E-07	3.17E-07	4.40E-07	-3.63E-05	-2.82E-05	-6.57E-06	-0.0001065	-1.80E-05	-0.00011295	-1.82E-05	-8.79E-07	-1.45E-06	-1.56E-06
3.74E-06	1.45E-06	1.67E-06	6.56E-05	1.68E-06	1.02E-05	5.34E-06	3.74E-07	2.94E-07	2.54E-07	-6.71E-06	-2.19E-06	-4.56E-06	-4.94E-05	-2.21E-06	-9.03E-06	-2.63E-05	-7.46E-07	-8.04E-07	-8.72E-07
3.09E-06	3.74E-06	1.22E-06	4.10E-05	6.14E-06	1.30E-05	1.82E-05	4.13E-07	1.08E-07	4.56E-07	-3.06E-05	-2.75E-05	-3.29E-06	-1.82E-05	-1.95E-05	-3.72E-06	-1.82E-05	-1.13E-06	-1.46E-06	-1.97E-06
6.89E-06	3.38E-06	1.45E-06	2.46E-05	3.90E-06	6.65E-06	1.82E-05	1.79E-07	2.40E-07	2.03E-07	-3.77E-05	-3.17E-05	-1.91E-07	-0.0001014	-2.07E-05	-4.02E-06	-1.82E-05	-4.89E-07	-2.22E-07	-1.09E-06
3.29E-06	9.44E-07	7.38E-07	4.02E-05	6.87E-07	1.47E-06	1.11E-05	4.07E-07	2.04E-07	2.54E-07	-5.79E-06	-2.16E-06	-2.75E-06	-3.03E-05	-1.80E-06	-3.41E-06	-1.21E-05	-1.11E-06	-1.13E-06	-8.72E-07
5.04E-06	4.19E-06	1.70E-06	9.03E-06	2.91E-06	1.02E-05	1.82E-05	3.03E-07	6.60E-08	2.75E-07	-3.05E-05	-3.09E-05	-4.91E-07	-0.0001296	-1.94E-05	-2.36E-06	-1.82E-05	-1.39E-06	-1.64E-06	-1.83E-06
9.80E-06	4.32E-06	1.59E-05	3.11E-05	2.34E-06	5.76E-06	1.82E-05	4.40E-07	8.31E-08	2.04E-08	-3.45E-05	-3.59E-05	-4.11E-05	-9.93E-05	-2.15E-05	-1.14E-06	-1.82E-05	-9.51E-08	-9.39E-07	-9.54E-07
2.82E-06	8.03E-07	1.37E-05	2.75E-05	9.60E-07	4.79E-07	1.03E-05	5.72E-07	1.49E-07	1.65E-07	-5.27E-06	-5.40E-06	-3.87E-05	-2.07E-05	-2.19E-07	-3.84E-06	-2.82E-05	-1.01E-06	-6.95E-07	-8.06E-07
8.25E-06	1.89E-06	5.48E-06	4.95E-06	2.60E-06	1.94E-06	1.82E-05	5.94E-07	3.68E-08	3.98E-07	-2.78E-05	-2.79E-05	-1.24E-05	-0.00012165	-2.18E-05	-2.03E-06	-1.82E-05	-1.62E-06	-1.35E-06	-2.16E-06
1.49E-05	4.80E-06	2.97E-05	3.24E-05	1.59E-06	3.44E-06	1.82E-05	4.41E-07	1.86E-07	2.33E-07	-2.70E-05	-4.02E-05	-7.86E-05	-0.00010095	-2.18E-05	-3.36E-06	-1.82E-05	-9.29E-07	-6.59E-07	-1.35E-06
6.08E-06	3.39E-06	2.43E-05	5.10E-07	9.57E-07	3.41E-08	1.74E-05	2.21E-07	2.34E-07	3.69E-08	-1.49E-06	-1.24E-05	-6.86E-05	-5.10E-07	-4.85E-07	-2.19E-06	-8.78E-06	-4.88E-08	-2.13E-07	-4.28E-07
9.38E-06	1.11E-06	2.84E-06	3.38E-05	2.82E-06	7.86E-07	1.98E-05	8.01E-08	5.22E-07	7.49E-08	-2.52E-05	-2.73E-05	-1.24E-05	-0.00010245	-2.46E-05	-8.61E-07	-1.16E-05	-5.70E-08	-5.93E-07	-1.45E-06
1.47E-05	2.99E-06	2.60E-05	3.38E-05	1.79E-06	3.69E-07	2.69E-05	1.59E-07	2.42E-07	8.49E-08	-2.10E-05	-3.81E-05	-9.17E-05	-0.00010245	-2.40E-05	-2.78E-07	-2.03E-05	-1.14E-07	-2.18E-07	-7.71E-07
3.07E-06	7.84E-07	1.53E-05	3.40E-07	3.47E-07	6.60E-07	6.05E-06	2.39E-07	3.18E-07	1.60E-07	-3.06E-06	-5.90E-06	-5.17E-05	-3.40E-07	-1.04E-07	-9.34E-07	-2.47E-05	-1.02E-07	-1.08E-07	-3.35E-08
7.53E-06	4.04E-07	3.57E-06	2.41E-05	9.19E-07	2.48E-06	2.83E-05	1.86E-07	6.46E-07	2.63E-07	-1.36E-05	-1.71E-05	-1.18E-05	-6.65E-05	-1.55E-05	-4.40E-06	-1.59E-05	-1.40E-07	-2.23E-07	-1.12E-07
1.17E-05	6.23E-07	9.58E-06	2.41E-05	5.80E-07	7.07E-06	3.41E-05	1.86E-07	3.96E-07	8.48E-08	-3.72E-06	-1.89E-05	-5.65E-05	-6.65E-05	-1.56E-05	-1.77E-05	-3.70E-05	-1.40E-07	-2.98E-07	-2.46E-07
4.06E-06	4.32E-07	4.62E-06	3.40E-07	8.40E-08	5.43E-06	2.39E-06	2.00E-07	1.33E-07	5.96E-08	-1.04E-05	-2.52E-06	-4.00E-05	-3.40E-07	-4.10E-07	-1.44E-05	-1.60E-05	-4.50E-09	-3.64E-07	-4.49E-08
8.69E-06	9.66E-07	2.69E-06	2.51E-05	1.09E-07	2.32E-06	2.09E-05	2.00E-07	3.54E-08	2.05E-07	-8.01E-06	-1.28E-05	-1.62E-05	-6.49E-05	-1.41E-05	-6.36E-06	-2.70E-05	-4.50E-09	-2.91E-07	-1.55E-07
1.31E-05	3.99E-06	1.02E-05	2.51E-05	1.75E-07	1.43E-05	1.57E-05	3.93E-08	3.54E-08	8.59E-08	-9.24E-06	-7.18E-06	-5.84E-05	-6.49E-05	-1.52E-05	-4.72E-05	-3.72E-05	-1.07E-07	-2.91E-07	-2.45E-07
4.20E-06	3.23E-06	8.96E-06	3.40E-07	1.01E-07	1.08E-05	4.34E-06	5.49E-08	2.30E-07	7.70E-08	-1.76E-05	-6.01E-06	-4.52E-05	-3.40E-07	-7.38E-07	-3.81E-05	-2.40E-05	-3.65E-08	-4.37E-07	-2.11E-07
8.95E-06	2.51E-06	6.35E-07	2.59E-05	1.76E-07	4.74E-07	1.16E-08	3.40E-07	4.26E-07	3.42E-08	-2.07E-06	-5.99E-06	-1.21E-05	-6.07E-05	-1.33E-05	-6.16E-06	-8.23E-06	-3.40E-07	-5.85E-07	-3.33E-07
1.07E-05	7.44E-06	9.07E-06	2.59E-05	5.87E-07	1.19E-05	1.21E-05	2.13E-07	1.96E-07	4.28E-08	-1.98E-05	-8.26E-06	-5.70E-05	-6.07E-05	-1.27E-05	-4.83E-05	-1.21E-05	-3.97E-07	-1.48E-07	-1.22E-07
1.30E-06	4.87E-06	7.47E-06	3.40E-07	3.02E-08	1.09E-05	1.21E-05	2.55E-08	9.70E-08	3.40E-07	-2.19E-05	-1.47E-05	-4.35E-05	-3.40E-07	-3.37E-07	-4.27E-05	-1.21E-05	-2.55E-07	-7.31E-08	-3.40E-07
-1.32E-06	-7.25E-07	-1.01E-06	-6.80E-06	-3.48E-07	-5.55E-07	-2.17E-06	-2.55E-08	-2.43E-08	-8.50E-08	1.02E-06	4.80E-07	3.10E-07	1.35E-05	2.53E-06	2.27E-06	7.23E-06	1.16E-07	1.83E-08	8.50E-08
-8.85E-07	-1.98E-06	-2.68E-06	-1.07E-05	-3.70E-07	-2.44E-06	-3.03E-06	-1.02E-07	-8.85E-09	-5.88E-08	4.38E-06	4.30E-06	1.03E-06	2.80E-06	2.29E-06	1.14E-05	3.03E-06	2.32E-07	7.28E-08	1.61E-07
-4.18E-07	-1.33E-06	-1.42E-06	-3.90E-06	-7.88E-08	-2.15E-06	-3.03E-06	-1.29E-07	-1.54E-08	-5.88E-08	5.40E-06	4.98E-06	1.05E-06	1.07E-05	2.50E-07	9.23E-06	3.03E-06	2.14E-07	5.45E-08	1.61E-07
-8.73E-07	-3.93E-08	-7.63E-07	-7.68E-06	-4.93E-07	-4.10E-07	-2.16E-07	-8.50E-08	-4.88E-08	-3.83E-08	1.15E-06	1.26E-06	2.90E-07	9.70E-06	1.55E-06	2.83E-06	4.63E-06	8.50E-08	3.68E-08	1.05E-07
-1.70E-07	-9.38E-07	-3.55E-06	-1.58E-05	-1.08E-06	-1.94E-06	-3.03E-06	-8.58E-08	-9.15E-08	-7.75E-08	4.08E-06	3.75E-06	9.53E-07	1.24E-05	8.38E-08	1.02E-05	3.03E-06	1.42E-07	2.02E-07	2.12E-07
-1.01E-06	-7.80E-07	-3.10E-06	-8.08E-06	-6.03E-07	-1.62E-06	-3.03E-06	-5.65E-08	-4.30E-08	-3.90E-08	5.48E-06	4.70E-06	1.39E-06	2.21E-05	1.68E-06	7.45E-06	3.03E-06	6.23E-08	1.66E-07	1.07E-07
-9.28E-07	-3.93E-08	-5.50E-07	-9.40E-06	-7.88E-07	-3.23E-07	-2.78E-08	-3.78E-09	-3.28E-08	-8.50E-08	1.02E-06	8.28E-07	1.83E-06	2.80E-06	2.70E-07	2.78E-06	5.28E-06	3.60E-08	8.95E-08	8.50E-08
-2.33E-07	-6.00E-07	-2.83E-07	-8.05E-06	-1.59E-06	-2.73E-06	-3.03E-06	-3.95E-08	-6.10E-08	-9.90E-08	4.60E-06	4.03E-06	2.35E-06	1.48E-05	2.50E-06	1.31E-05	3.03E-06	1.08E-07	3.13E-07	2.70E-07
-1.16E-06	-5.38E-07	-1.36E-07	-1.36E-06	-8.38E-07	-2.53E-06	-3.03E-06	-8.23E-08	-2.83E-08	-1.04E-07	5.65E-06	4.83E-06	1.02E-06	1.76E-05	2.88E-06	1.06E-05	3.03E-06	1.79E-07	2.23E-07	3.13E-07
-7.50E-07	-1.37E-07	-7.18E-08	-1.15E-05	-5.13E-07	-9.35E-07	-2.37E-06	-1.38E-08	-2.49E-08	-4.18E-09	8.23E-07	6.05E-07	9.13E-07	8.68E-06	1.18E-07	1.70E-07	2.42E-06	8.75E-09	1.16E-07	4.10E-08
-5.10E-07	-6.18E-07	-5.80E-08	-7.73E-06	-1.27E-06	-3.30E-07	-3.03E-06	-7.85E-08	-5.30E-08	-5.73E-08	5.03E-06	4.45E-06	8.15E-07	3.03E-06	3.40E-06	5.75E-06	3.03E-06	2.15E-07	3.38E-07	2.75E-07
-1.14E-06	-5.43E-07	-1.30E-07	-3.80E-06	-7.80E-07	-1.11E-07	-3.03E-06	-4.63E-08	-5.05E-09	-3.38E-08	6.40E-06	5.20E-06	9.80E-08	1.70E-05	3.58E-06	4.68E-06	3.03E-06	3.48E-08	1.32E-07	1.82E-07
-6.00E-07	-1.79E-07	-1.48E-07	-6.83E-06	-7.53E-08	-1.19E-07	-5.80E-06	-9.75E-08	-1.14E-07	-5.73E-08	1.00E-06	2.28E-07	7.48E-07	5.15E-06	4.05E-07	6.85E-07	5.53E-06	2.68E-07	3.13E-07	1.57E-07
-7.70E-07	-7.08E-07	-3.90E-07	-1.73E-06	-5.03E-07	-1.77E-06	-3.03E-06	-3.45E-08	-6.70E-08	-6.05E-08	5.20E-06	5.25E-06	1.63E-07	2.18E-05	3.25E-06	5.58E-07	3.03E-06	2.80E-07	3.78E-07	3.15E-07
-1.56E-06	-7.13E-07	-2.48E-06	-5.10E-06	-4.45E-07	-1.47E-06	-3.03E-06	-4.23E-08	-1.04E-08	-1.84E-08	5.90E-06	6.08E-06	6.30E-06	1.66E-05	3.68E-06	8.30E-07	3.03E-06	2.09E-07	1.75E-07	1.70E-07
-4.93E-07	-3.10E-08	-2.06E-06	-5.70E-06	-3.68E-08	-4.33E-07	-3.98E-07	-3.90E-09	-6.05E-10	-3.13E-08	8.93E-07	7.80E-07	5.85E-06	4.30E-06	4.55E-07	1.27E-06	3.70E-06	3.53E-08	9.75E-08	1.74E-07
-1.31E-06	-4.03E-07	-1.17E-06	-3.23E-07	-3.53E-07	-3.08E-07	-3.03E-06	-7.53E-08	-1.10E-08	-6.48E-08	4.68E-06	4.83E-06	2.27E-06	2.12E-05	3.40E-06	7.13E-07	3.03E-06	2.53E-07	2.73E-07	3.55E-07
-2.47E-06	-9.38E-07	-4.98E-06	-5.38E-06	-2.80E-07	-4.90E-07	-3.03E-06	-6.33E-08	-3.05E-08	-3.35E-08	4.60E-06	7.00E-06	1.31E-05	1.69E-05	3.65E-06	1.16E-08	3.03E-06	1.27E-07	1.11E-07	1.82E-07
-1.01E-06	-6.38E-07	-3.95E-06	-8.50E-08	-2.01E-07	-7.23E-08	-6.25E-07	-5.98E-08	-1.36E-09	-6.35E-09	1.36E-07	2.18E-06	1.14E-05	8.50E-08	7.30E-08	4.03E-07	5.68E-06	2.55E-08	9.88E-08	7.13E-08
-1.54E-06	-2.02E-07	-4.23E-07	-5.60E-06	-5.08E-07	-1.89E-08	-1.23E-07	-6.58E-08	-2.90E-08	-4.75E-08	4.28E-06	4.73E-06	1.77E-06	1.71E-05	4.10E-06	5.83E-07	9.75E-06	8.85E-08	2.10E-07	3.08E-07
-2.43E-06	-6.68E-07	-4.35E-06	-5.60E-06	-3.45E-07	-1.51E-07	-2.73E-06	-3.78E-09	-1.83E-08	-5.38E-08	3.63E-06	6.78E-06	1.50E-05	1.71E-05	4.08E-06	1.36E-07	9.25E-06	3.60E-08	1.48E-07	2.37E-07
-7.93E-07	-4.30E-07	-3.70E-06	-8.50E-08	-9.03E-08	-1.05E-08	-1.22E-06	-7.95E-08	-1.27E-07	-7.40E-08	7.58E-07	1.91E-06	1.26E-05	8.50E-08	5.03E-08	3.40E-07	1.88E-06	7.95E-08	6.33E-08	5.58E-08
-1.86E-06	-1.10E-07	-6.23E-07	-5.95E-06	-2.73E-07	-2.95E-07	-5.70E-06	-4.63E-08	-1.26E-07	-8.03E-08	3.55E-06	4.33E-06	2.88E-06	1.68E-05	3.93E-06	1.10E-07	1.50E-06	3.48E-08	3.80E-08	1.69E-08
-2.90E-06	-1.73E-08	-2.44E-06	-5.95E-06	-2.17E-07	-1.46E-06	-8.53E-06	-3.53E-09	-6.43E-08	-2.12E-08	1.29E-06	5.10E-06	1.40E-05	1.68E-05	4.03E-06	3.58E-06	9.95E-06	3.65E-08	1.86E-08	6.15E-08
-1.07E-06	-5.70E-08	-1.74E-06	-8.50E-08	-5.53E-08	-1.11E-06	-7.53E-07	-2.31E-08	-4.98E-08	-1.49E-08	2.55E-06	6.88E-07	1.09E-05	8.50E-08	1.40E-09	3.40E-06	4.10E-06	1.74E-08	1.36E-07	1.12E-08
-2.07E-06	-2.04E-07	-7.23E-07	-6.25E-06	-7.63E-08	-7.50E-07	-4.28E-06	-6.98E-08	-1.57E-08	-5.58E-08	2.36E-06	3.45E-06	3.75E-06	1.64E-05	3.70E-06	1.46E-06	6.65E-06	5.25E-08	5.38E-08	3.48E-09
-3.33E-06	-1.04E-06	-2.33E-06	-6.25E-06	-1.03E-07	-2.75E-06	-4.60E-06	-2.70E-08	-2.45E-08	-1.08E-08	2.04E-06	1.94E-06	1.46E-05	1.64E-05	3.60E-06	9.03E-06	1.04E-05	1.83E-08	1.84E-08	3.03E-08
-1.15E-06	-7.18E-07	-1.64E-06	-8.50E-08	-4.38E-08	-2.04E-06	-1.36E-06	-5.25E-08	-2.43E-08	-1.50E-08	4.25E-06	1.12E-06	1.07E-05	8.50E-08	1.26E-07	7.38E-06	6.63E-06	9.75E-08	1.83E-08	1.13E-08
-2.31E-06	-7.18E-07	-3.78E-07	-6.35E-06	-1.10E-07	-3.23E-08	-1.93E-07	-4.98E-08	-5.65E-08	-1.07E-08	7.80E-07	1.54E-06	3.50E-06	1.55E-05	3.25E-06	1.49E-06	5.28E-07	1.65E-09	9.55E-09	3.05E-08
-2.88E-06	-1.73E-06	-2.43E-06	-6.35E-06	-8.43E-08	-2.46E-06	-3.03E-06	-9.98E-09	-1.58E-08	-3.03E-08	4.30E-06	1.20E-06	1.45E-05	1.55E-05	3.33E-06	1.03E-05	3.03E-06	2.73E-08	5.40E-08	2.27E-08
-5.23E-07	-1.05E-06	-2.05E-06	-8.50E-08	-1.17E-08	-2.45E-06	-3.03E-06	-9.98E-09	-8.50E-08	-1.94E-08	5.18E-06	2.88E-06	1.10E-05	8.50E-08	3.10E-08	9.08E-06	3.03E-06	2.73E-08	8.50E-08	5.33E-08
-1.62E-06	-9.18E-07	-6.60E-07	-6.70E-06	-2.90E-07	-5.53E-07	-7.15E-07	-4.90E-08	-8.50E-08	-2.40E-08	8.50E-07	3.73E-07	1.22E-06	1.42E-05	2.73E-06	1.89E-06	3.80E-06	1.35E-07	8.50E-08	9.55E-08
[truncated: 8,668 more rows]
